# Supplementary material for: Bifidobacterium breve UCC2003 Induces a Distinct Global Transcriptomic Program in Neonatal Murine Intestinal Epithelial Cells
Source: iScience. 2020 Jul 2;23(7):101336. doi: 10.1016/j.isci.2020.101336 (PMC7371750; doi:10.1016/j.isci.2020.101336)
Supplement: Table S1. Highly Expressed Genes (n = 12,965 Genes), Related to Figure 3 [file mmc2.xlsx]

## Sheet: Table S1
Table S1. Highly-expressed genes (n=12,965 genes). Related to Figure 3.
							Average Expression
							Control					UCC2003
	Ensembl_ID	Gene_symbol	Pval	FDR	Log2FC	SE	C1	C2	C3	C4	C5	E1	E2	E3	E4	E5
1	ENSMUSG00000000001	Gnai3	4.82e-05	9.75e-05	0.215211	0.0653294	1257.23	1100.01	1146.45	992.016	1302.07	1534.16	1288.98	1503.05	1342.53	1505.96
2	ENSMUSG00000000028	Cdc45	3.49e-07	1.61e-06	2.06494	0.205316	12.733	6.43161	6.25194	9.35021	10.029	63.9371	42.109	100.799	99.48	69.8957
3	ENSMUSG00000000056	Narf	7.61e-05	0.000144587	0.40532	0.130946	20.8318	23.4361	23.9718	23.1925	24.2178	38.5051	37.9262	28.1513	35.9262	34.9977
4	ENSMUSG00000000078	Klf6	3.98e-10	1.26e-08	1.2223	0.0664476	185.42	175.338	184.135	179.528	144.619	590.856	560.359	666.126	533.658	601.719
5	ENSMUSG00000000085	Scmh1	1.09e-05	2.81e-05	0.873197	0.155223	35.3193	32.8091	37.2377	25.9643	31.4291	63.0182	89.3432	66.4787	86.6929	89.3724
6	ENSMUSG00000000088	Cox5a	1.18e-10	6.4e-09	-1.13417	0.0652981	2201.86	1962.12	1933.79	2058.02	2312.7	664.75	703.609	687.649	667.846	636.143
7	ENSMUSG00000000125	Wnt3	0.00202014	0.00253741	0.887639	0.287194	10.6817	8.18288	3.19641	6.11726	5.25876	21.1609	26.7039	9.23819	14.8229	12.6618
8	ENSMUSG00000000127	Fer	7.1e-05	0.000136142	1.00719	0.17953	29.6332	42.4944	34.7834	28.2505	56.8888	123.556	82.9501	143.982	71.5788	107.128
9	ENSMUSG00000000131	Xpo6	0.000767099	0.00106825	0.32754	0.128944	71.8277	67.0537	60.99	63.2186	79.6693	93.7138	123.599	78.9408	95.0793	88.4174
10	ENSMUSG00000000134	Tfe3	0.00275989	0.0033693	-0.263904	0.114625	195.486	203.436	207.007	181.252	227.911	159.396	173.204	134.936	210.542	115.414
11	ENSMUSG00000000142	Axin2	2.72e-06	8.76e-06	1.04052	0.128546	56.2465	80.6593	59.5458	65.4353	39.6776	135.918	182.977	173.749	188.034	161.427
12	ENSMUSG00000000148	Brat1	0.000232458	0.000379192	0.368284	0.125465	33.351	46.7641	46.7812	37.4855	37.9694	59.9409	62.9404	51.758	54.9829	62.1953
13	ENSMUSG00000000149	Gna12	0.000207003	0.000342365	0.12613	0.11368	49.7962	51.3048	43.8557	53.0617	43.3288	55.9574	58.1554	48.6555	57.383	53.6008
14	ENSMUSG00000000154	Slc22a18	1.3e-09	2.79e-08	-1.03095	0.072418	479.344	449.941	430.129	462.382	528.911	182.707	160.683	154.762	178.512	159.905
15	ENSMUSG00000000157	Itgb2l	5.31e-07	2.25e-06	4.98908	0.518201	1.06817	6.34579	0	0	0	143.501	158.078	184.912	144.846	148.17
16	ENSMUSG00000000159	Igsf5	4.54e-05	9.27e-05	0.27468	0.0794515	326.516	348.364	309.409	313.874	356.775	419.747	408.974	488.777	385.494	482.007
17	ENSMUSG00000000167	Pih1d2	8.49e-06	2.26e-05	2.47427	0.363128	0	1.55603	0.960334	0	1.40011	13.4663	9.75314	8.68979	17.4251	13.7659
18	ENSMUSG00000000168	Dlat	0.0165596	0.0179271	0.214625	0.139883	50.3635	52.3309	44.2793	57.9216	84.2046	55.162	94.0178	62.3041	72.1405	72.0545
19	ENSMUSG00000000171	Sdhd	6.62e-07	2.7e-06	-0.689484	0.0732952	2716.35	2731.91	2519.84	2499.92	3328.8	1356.94	1176	1374.64	1381.71	1632.58
20	ENSMUSG00000000184	Ccnd2	4.57e-08	3.37e-07	1.50195	0.151567	32.6091	37.8092	30.4003	36.6996	38.1437	123.794	167.774	166.772	207.554	140.819
21	ENSMUSG00000000194	Gpr107	4.07e-06	1.22e-05	0.834137	0.107641	80.2481	76.9674	91.9288	76.2656	121.907	195.51	225.81	188.986	242.94	171.444
22	ENSMUSG00000000204	Slfn4	1.64e-06	5.72e-06	3.23793	0.428198	2.26875	2.48245	2.26322	2.16357	0	48.0764	40.9226	55.7544	45.3468	62.4011
23	ENSMUSG00000000266	Mid2	6.33e-07	2.6e-06	1.13769	0.150232	19.2937	17.7579	17.4942	23.454	15.5429	58.9615	52.4754	58.1376	51.6162	76.1971
24	ENSMUSG00000000275	Trim25	7.07e-06	1.94e-05	0.227408	0.0672058	736.967	779.755	763.746	771.428	820.927	1077.09	994.433	923.612	952.444	920.221
25	ENSMUSG00000000276	Dgke	3.12e-05	6.76e-05	2.12334	0.343861	7.32163	5.20524	0.657176	4.4002	5.33227	34.3435	39.7995	42.3866	34.0757	28.4252
26	ENSMUSG00000000278	Scpep1	6.31e-05	0.000122928	-0.759738	0.133533	679.355	591.505	658.461	591.335	464.875	316.531	223.902	296.546	202.227	381.437
27	ENSMUSG00000000282	Mnt	0.000559631	0.000812317	-0.319629	0.118734	37.2507	38.9236	36.6284	37.7431	29.7491	32.442	33.3551	24.3186	22.5327	19.781
28	ENSMUSG00000000295	Hddc2	0.0134694	0.0147293	-0.234739	0.18719	25.636	36.2385	17.3173	18.5767	36.0265	29.1411	18.5277	15.6475	18.0592	21.3093
29	ENSMUSG00000000303	Cdh1	2.1e-05	4.87e-05	0.404353	0.0686099	2037.12	1696.48	1960.57	1835.91	1811.73	3006.22	3000.98	2502	3220	2342.61
30	ENSMUSG00000000308	Ckmt1	6.96e-07	2.83e-06	-0.705355	0.0756001	6151.97	5531.89	5917.3	5901.05	7848.87	3338.98	2970.29	3123.61	2632.7	3360.77
31	ENSMUSG00000000320	Alox12	1.67e-05	4e-05	2.13225	0.334745	0	1.35566	1.23569	0	0	6.36067	8.8556	7.00659	6.37689	4.68484
32	ENSMUSG00000000325	Arvcf	0.0571995	0.0592089	0.306143	0.217908	42.9887	58.3442	65.6053	40.8813	40.9475	69.1424	118.961	83.8731	41.9208	44.5316
33	ENSMUSG00000000326	Comt	8.83e-07	3.44e-06	-0.462672	0.0703221	289.811	286.78	263.511	293.331	271.679	181.591	157.465	178.336	186.188	180.903
34	ENSMUSG00000000339	Rtca	0.000206628	0.000341832	-0.322958	0.0990833	89.5321	82.0934	76.0594	68.3099	85.7045	60.9033	62.5977	60.0043	44.0376	63.8444
35	ENSMUSG00000000340	Dbt	3.19e-05	6.9e-05	0.464788	0.19185	7.31921	7.36214	6.87615	7.74433	5.00006	13.2798	10.8653	11.0257	10.7863	9.81058
36	ENSMUSG00000000346	Dazap2	1.6e-08	1.57e-07	-0.737428	0.0623586	619.16	609.254	584.392	539.132	635.115	320.866	292.203	269.349	255.089	292.106
37	ENSMUSG00000000355	Mcts1	0.000185198	0.000311183	-0.180995	0.106173	59.377	65.0342	72.3643	75.3589	67.5019	56.3513	54.0503	66.1075	51.2157	55.3547
38	ENSMUSG00000000374	Trappc10	8.84e-07	3.44e-06	0.764796	0.0838158	65.4372	66.8505	67.0486	71.4404	68.177	115.588	160.284	153.676	183.75	127.482
39	ENSMUSG00000000378	Ccm2	0.00153894	0.0019861	-0.359681	0.153132	40.252	37.5139	34.8757	34.7472	31.2394	24.5668	23.1589	16.1883	31.1868	31.8665
40	ENSMUSG00000000384	Tbrg4	0.000990453	0.00134028	0.50103	0.127753	53.1683	47.1655	44.7849	45.382	59.7086	68.2383	88.9363	70.9564	125.982	70.0287
41	ENSMUSG00000000385	Tmprss2	0.00146938	0.00190544	0.534908	0.141749	40.53	42.8207	37.1752	36.7335	55.7481	76.2218	100.051	62.8187	83.1129	49.3106
42	ENSMUSG00000000386	Mx1	0.000561573	0.000814862	1.61951	0.37851	1.26517	8.04783	5.54004	1.94323	0.830531	16.8522	20.2057	16.8137	11.5251	12.5161
43	ENSMUSG00000000394	Gcg	0.57565	0.577208	-0.177395	0.279534	61.3764	66.0119	48.2678	85.0888	43.9676	44.5497	25.2322	50.3772	42.6769	123.057
44	ENSMUSG00000000399	Ndufa9	1.05e-07	6.37e-07	-0.707678	0.0664374	737.707	711.079	734.109	750.261	882.284	346.853	336.467	363.212	432.596	402.597
45	ENSMUSG00000000416	Cttnbp2	0.00380617	0.00451854	1.39363	0.423783	6.44894	10.6939	21.1048	50.6354	5.67115	37.1343	55.8051	92.2361	66.2686	42.4356
46	ENSMUSG00000000420	Galnt1	0.000462253	0.000688072	0.318144	0.085896	279.51	251.137	282.779	263.155	311.354	364.88	397.838	349.097	500.537	315.404
47	ENSMUSG00000000439	Mkrn2	0.0211458	0.0226612	0.608197	0.251336	27.0587	32.8987	16.2654	16.7545	14.8607	45.9715	58.9958	53.0831	25.2109	21.9688
48	ENSMUSG00000000440	Pparg	0.000703134	0.000988949	0.325021	0.135967	36.0441	44.1074	33.0144	37.8812	40.9192	59.5937	66.8148	52.9	44.3009	45.0809
49	ENSMUSG00000000441	Raf1	0.0019637	0.00247298	0.286658	0.107246	84.6787	120.601	97.2952	77.0947	73.7444	123.047	139.623	119.203	95.8992	121.467
50	ENSMUSG00000000489	Pdgfb	0.0303803	0.0320619	-0.427439	0.200139	48.4458	58.8698	54.362	50.723	36.6683	36.6793	19.7559	44.1943	21.2153	48.4946
51	ENSMUSG00000000530	Acvrl1	0.0079348	0.00894329	0.873887	0.446442	4.72687	1.73615	4.74606	10.8341	5.98745	18.284	7.12639	14.2495	12.3563	12.6116
52	ENSMUSG00000000531	Grasp	0.00014666	0.000255057	1.53406	0.386062	2.13634	1.16898	3.19641	2.03909	1.05175	13.2953	18.8802	8.36917	6.35268	7.95434
53	ENSMUSG00000000532	Acvr1b	0.000344714	0.000532875	0.126358	0.0716877	382.404	480.452	473.069	435.345	416.494	549.138	570.026	467.256	492.091	412.13
54	ENSMUSG00000000538	Tom1l2	0.000561864	0.000815194	0.207292	0.0787694	605.941	634.449	653.019	519.983	653.899	836.641	867.798	751.491	743.23	593.885
55	ENSMUSG00000000544	Gpa33	3.6e-05	7.64e-05	-0.234091	0.0657924	1530.42	1434.26	1725.34	1512.71	1714.48	1400.91	1199.65	1174.09	1382.52	1116.49
56	ENSMUSG00000000560	Gabra2	0.000149903	0.00025979	0.209885	0.221864	8.96299	6.54021	5.95979	4.89213	7.56434	8.61606	10.622	9.49606	7.86187	5.80665
57	ENSMUSG00000000561	Wdr77	0.00475309	0.00553872	0.218465	0.139108	28.8547	41.7312	30.5361	30.365	39.7701	29.59	49.6805	36.0995	55.7563	45.358
58	ENSMUSG00000000562	Adora3	3.13e-07	1.47e-06	3.07029	0.301825	1.51753	0	0	0	0	14.5282	19.278	15.8447	10.3726	10.5907
59	ENSMUSG00000000563	Atp5f1	3.58e-06	1.1e-05	-0.379591	0.065635	1547.67	1472.46	1590.1	1593.55	1894.79	1114.46	1060.72	1064.18	1095.43	1189.11
60	ENSMUSG00000000567	Sox9	6.9e-05	0.000132923	0.900269	0.159927	41.6586	42.0834	25.5713	41.8013	27.3456	76.6371	123.233	80.295	100.671	63.1969
61	ENSMUSG00000000568	Hnrnpd	0.0211822	0.0226969	0.129099	0.120108	340.006	229.441	282.752	253.001	253.42	297.873	345.784	298.871	400.143	219.169
62	ENSMUSG00000000579	Dynlt1c	5.22e-08	3.73e-07	2.28934	0.241228	7.10166	11.3567	5.75624	11.3666	7.60939	86.2744	97.1163	99.6795	71.9622	82.0913
63	ENSMUSG00000000581	C1d	0.00103071	0.00138925	-0.0538238	0.121058	91.7702	91.6327	96.267	109.433	98.2065	78.6385	89.0821	106.665	83.5799	106.269
64	ENSMUSG00000000594	Gm2a	0.0276399	0.0292627	-0.265935	0.218411	19.227	35.0695	22.3749	12.2345	24.1903	20.2792	9.24366	20.324	17.9993	16.6186
65	ENSMUSG00000000600	Krit1	6.98e-10	1.81e-08	2.15271	0.113935	42.0697	63.931	63.2829	38.3988	41.9488	435.078	456.97	433.855	418.944	375.595
66	ENSMUSG00000000605	Clcn4	2.83e-06	9.05e-06	0.46727	0.0824518	144.526	139.693	154.876	133.807	138.244	212.033	230.937	244.157	214.525	234.803
67	ENSMUSG00000000606	Vmn2r88	1.24e-05	3.13e-05	1.58014	0.279624	3.34256	7.31605	6.66831	6.38055	4.38827	28.1336	43.4863	29.4363	18.6056	26.6316
68	ENSMUSG00000000628	Hk2	5.68e-06	1.61e-05	1.67641	0.269996	4.97283	8.29242	11.3497	10.8073	7.46498	40.0309	65.7055	52.7721	30.6788	49.8292
69	ENSMUSG00000000631	Myo18a	7.82e-07	3.1e-06	0.775411	0.0968294	1413.45	1575.11	1120.48	1368.04	1280.03	2957.74	2812.7	2872.61	3486.6	2533.84
70	ENSMUSG00000000682	Cd52	0.021334	0.0228478	0.499252	0.377777	6.26292	9.13967	7.28944	1.99319	3.08365	3.2648	17.9872	13.6136	6.25236	7.80216
71	ENSMUSG00000000686	Abhd15	0.000118578	0.000211758	0.511848	0.277308	2.74311	2.60534	1.27702	0.351139	1.62177	4.94652	2.12668	2.35329	2.2868	3.1724
72	ENSMUSG00000000708	Kat2b	2.89e-07	1.39e-06	1.25927	0.168365	11.1008	9.07523	9.96604	8.47554	10.7145	35.3205	36.7763	31.8315	34.5967	41.4055
73	ENSMUSG00000000711	Rab5b	1.95e-05	4.56e-05	-0.152357	0.0665771	358.685	352.902	423.464	395.502	404.128	345.644	356.696	327.028	302.442	327.641
74	ENSMUSG00000000732	Icosl	0.000422025	0.000635637	0.259286	0.119179	41.0492	49.1191	55.1846	43.154	44.5255	76.1415	59.0805	56.7721	58.0499	53.3794
75	ENSMUSG00000000738	Spg7	0.000665787	0.00094369	-0.159258	0.0924726	135.568	128.292	140.67	153.757	140.29	88.1045	132.864	124.671	137.185	118.486
76	ENSMUSG00000000739	Sult5a1	1.09e-09	2.45e-08	2.62783	0.186046	0	0	0	7.31e-06	1.85e-06	4.71104	7.60872	8.54935	7.31329	4.81862
77	ENSMUSG00000000740	Rpl13	6.07e-07	2.51e-06	-0.715271	0.0753478	2728.15	2787.13	2226.61	2486.28	2668.04	1064.78	1196.19	1344.1	1186.62	1545.15
78	ENSMUSG00000000743	Chmp1a	0.000486584	0.000719289	-0.334	0.125432	694.072	585.934	605.325	564.912	666.199	450.886	441.207	508.363	398.967	431.557
79	ENSMUSG00000000751	Rpa1	0.000296038	0.000466302	0.362395	0.108609	77.9961	65.3872	74.2803	76.4283	51.1415	100.202	92.8554	94.0622	113.91	91.9891
80	ENSMUSG00000000759	Tubgcp3	2.9e-06	9.22e-06	1.15802	0.147618	35.5605	28.0556	30.8986	26.9938	35.8082	76.525	70.0226	129.848	117.628	125.701
81	ENSMUSG00000000776	Polr3d	0.000334041	0.000518167	0.926364	0.258349	10.6891	5.35082	5.56697	5.083	3.74812	17.288	17.187	9.91198	14.4636	19.2364
82	ENSMUSG00000000782	Tcf7	0.00163065	0.00209196	0.584538	0.218591	14.7149	12.484	10.5024	5.20814	11.8147	21.8457	23.0384	16.2335	16.5315	18.4486
83	ENSMUSG00000000787	Ddx3x	2.51e-09	4.38e-08	1.09094	0.06636	139.624	124.325	129.516	126.756	140.551	439.5	349.187	435.742	331.578	427.766
84	ENSMUSG00000000804	Usp32	1.46e-08	1.47e-07	1.58827	0.150302	14.2215	12.0485	12.2169	11.2884	10.1558	57.1359	58.3381	75.2657	60.719	52.2402
85	ENSMUSG00000000811	Txnrd3	0.0023077	0.002862	0.0926889	0.151289	34.9937	25.1666	25.9295	33.4031	33.8679	34.6578	43.2656	27.6678	36.6542	27.1921
86	ENSMUSG00000000823	Zfp512b	1.46e-05	3.58e-05	1.20299	0.212096	7.27103	6.81556	6.66535	7.89993	4.25498	32.1545	16.4201	26.6106	18.9016	22.4253
87	ENSMUSG00000000826	Dnajc5	1.25e-06	4.57e-06	0.617442	0.0702099	290.197	309.275	321.913	277.157	255.632	605.652	512.941	538.243	445.282	604.915
88	ENSMUSG00000000827	Tpd52l2	0.000298107	0.000469105	0.218984	0.104484	94.0806	100.746	92.0688	84.8019	123.455	125.137	127.486	120.846	112.459	126.603
89	ENSMUSG00000000838	Fmr1	2.58e-09	4.46e-08	1.16415	0.0839226	82.8606	107.116	101.223	94.7235	95.3425	313.217	325.903	349.639	270.273	288.788
90	ENSMUSG00000000861	Bcl11a	0.000347937	0.000536815	0.793404	0.172038	30.0668	33.7584	28.8234	30.1082	22.1987	47.9201	79.5264	74.0803	94.2012	40.6801
91	ENSMUSG00000000876	Pxmp4	7.03e-05	0.000134968	-0.325727	0.0850138	186.276	224.453	211.393	179.566	209.679	129.387	136.765	134.235	165.626	165.154
92	ENSMUSG00000000881	Dlg3	3.43e-06	1.06e-05	0.595401	0.0907691	404.619	451.215	436.783	457.98	488.557	770.148	934.404	779.497	906.802	690.248
93	ENSMUSG00000000902	Smarcb1	0.00753352	0.00852511	-0.266379	0.121664	154.699	137.363	153.523	132.42	148.711	74.2886	98.8609	119.464	141.487	135.811
94	ENSMUSG00000000915	Hip1r	1.11e-06	4.13e-06	1.12915	0.12672	41.4674	58.9004	70.3999	63.9018	62.4101	173.455	215.534	209.806	193.761	131.537
95	ENSMUSG00000000916	Nsun5	0.000264487	0.000422507	0.578521	0.236309	5.97501	7.08545	7.60314	7.16688	6.48457	9.76205	20.3015	13.5621	9.89164	11.8258
96	ENSMUSG00000000934	Top1mt	0.00149435	0.00193529	0.398349	0.294668	3.62686	2.38317	7.23226	3.82018	1.78621	4.40851	4.4125	4.96598	12.5398	3.3746
97	ENSMUSG00000000948	Gm38393	2e-08	1.84e-07	3.11081	0.270221	0.399505	0	0.434443	0.399059	0.19672	15.6276	9.49603	28.3142	15.8899	19.1716
98	ENSMUSG00000000957	Mmp14	0.000410749	0.000620526	0.422029	0.212649	8.10963	12.662	7.74927	7.2662	7.36227	12.0695	16.0285	9.86741	17.5904	11.5846
99	ENSMUSG00000000958	Slc7a7	6.73e-06	1.86e-05	-0.211051	0.0646906	712.289	662.26	759.759	688.165	765.093	602.965	601.347	568.287	593.873	536.341
100	ENSMUSG00000000959	Oxa1l	7.65e-06	2.07e-05	-0.573296	0.0901667	208.257	238.318	193.032	253.693	228.747	108.838	143.92	134.568	132.81	112.017
101	ENSMUSG00000000976	Heatr6	5.66e-06	1.61e-05	1.1868	0.196897	5.24002	5.32743	6.10682	7.72681	4.31897	18.3248	19.1182	24.1532	23.6063	14.5757
102	ENSMUSG00000001016	Ilf2	9.11e-05	0.000168372	0.397398	0.0924736	96.9681	104.273	94.0834	102.833	106.452	114.929	173.488	144.177	172.063	154.778
103	ENSMUSG00000001017	Chtop	3.21e-05	6.94e-05	-0.232008	0.0743582	370.973	322.849	302.992	313.912	325.508	224.482	255.849	268.321	274.499	274.225
104	ENSMUSG00000001018	Snapin	0.000783003	0.00108818	-0.179777	0.103448	109.333	98.18	85.1248	98.6826	87.4245	83.1731	92.4443	93.49	67.8284	65.4532
105	ENSMUSG00000001025	S100a6	0.0014582	0.00189226	-0.611643	0.161028	492.279	407.872	314.597	326.23	376.308	239.256	188.177	228.099	124.924	282.216
106	ENSMUSG00000001034	Mapk7	0.0029901	0.00362611	-0.219398	0.186588	14.53	22.7428	30.8162	22.0565	18.4354	16.2083	12.9039	21.3377	16.7129	18.032
107	ENSMUSG00000001036	Epn2	6.49e-05	0.000125864	0.956151	0.203392	10.0744	12.3647	9.18346	8.98546	5.64482	21.376	32.0643	22.8477	21.2711	24.774
108	ENSMUSG00000001052	Sec24b	6.07e-05	0.000118945	0.719549	0.143585	35.6865	42.2842	51.8215	42.5185	54.0065	105.194	75.6733	105.096	108.7	74.2084
109	ENSMUSG00000001053	N4bp3	0.000373971	0.000571829	-0.292634	0.235027	9.92589	6.52174	6.93157	6.65096	5.86487	5.16493	8.10115	7.51403	2.58372	4.26068
110	ENSMUSG00000001054	Rmnd5b	0.00282776	0.00344632	-0.083359	0.11707	65.2531	55.9042	53.7721	51.7843	47.0638	61.4401	53.2626	60.9636	40.6674	38.6576
111	ENSMUSG00000001056	Nhp2	6.45e-05	0.00012512	-0.780483	0.137537	129.304	104.751	99.058	101.99	112.611	33.0008	44.1423	48.431	69.2409	61.889
112	ENSMUSG00000001062	Vps9d1	0.000175927	0.000297455	0.640773	0.148651	52.223	56.2566	61.7793	72.6607	55.866	121.248	85.8283	111.14	152.997	104.585
113	ENSMUSG00000001065	Zfp276	6.2e-06	1.74e-05	1.45706	0.202283	4.55838	10.3268	8.30085	7.13648	5.14425	39.325	23.2709	31.5964	43.9103	21.9578
114	ENSMUSG00000001082	Mfsd10	0.005492	0.00634219	0.577994	0.235031	32.6141	39.7964	17.0475	21.2741	26.4661	54.0121	56.354	34.8433	44.1098	50.1243
115	ENSMUSG00000001089	Luzp1	6.42e-10	1.72e-08	1.17059	0.0718454	271.902	302.235	347.505	325.944	305.154	1134.02	975.997	946.201	1038.65	914.525
116	ENSMUSG00000001095	Slc13a2	0.00183626	0.00232605	-0.506284	0.137814	890.852	1063.77	839.591	888.022	1383.05	679.793	735.385	628.197	609.857	405.178
117	ENSMUSG00000001098	Kctd10	3.45e-06	1.07e-05	-0.38781	0.0717186	219.169	212.18	207.149	184.97	183.888	145.303	138.9	126.966	130.139	140.499
118	ENSMUSG00000001100	Poldip2	0.000237682	0.000386014	0.0698175	0.079492	114.734	122.52	117.434	127.72	123.329	122.825	165.146	120.629	136.598	110.435
119	ENSMUSG00000001105	Ift20	0.000241634	0.000391402	-0.213366	0.0739896	385.39	326.524	342.649	311.062	373.885	307.8	232.783	287.79	254.866	327.764
120	ENSMUSG00000001119	Col6a1	0.00179485	0.00227872	1.23546	0.349545	1.27479	6.97622	3.81451	4.86942	1.88285	5.46214	22.0959	14.3002	16.5504	9.8784
121	ENSMUSG00000001123	Lgals9	4.63e-09	6.56e-08	-0.790314	0.0674129	2887.32	3001.95	3273.73	3294.02	2987.3	1372.62	1311.93	1384.26	1489.47	1444.33
122	ENSMUSG00000001127	Araf	0.000171982	0.00029166	0.0409277	0.0877326	245.545	210.129	206.401	209.063	199.819	196.084	236.525	207.431	240.64	235.915
123	ENSMUSG00000001134	Uxt	1.13e-05	2.9e-05	-0.826552	0.12255	109.168	121.418	124.477	134.783	124.145	51.1789	49.306	81.6957	40.9737	51.0042
124	ENSMUSG00000001138	Cnnm3	8.63e-05	0.000160929	0.816157	0.185957	15.2188	11.5598	12.846	10.1032	9.51242	37.4208	21.7949	24.2904	25.1893	29.0278
125	ENSMUSG00000001143	Lman2l	0.0589317	0.0609484	0.167681	0.17714	52.1369	40.0348	44.634	49.0161	41.8072	29.4438	62.7149	75.5109	69.5408	45.796
126	ENSMUSG00000001150	Mcm3ap	0.00159753	0.00205333	-0.246023	0.206536	19.4384	15.78	25.9578	15.7663	19.8882	16.5726	17.5292	14.2373	14.3305	11.8733
127	ENSMUSG00000001151	Pcnt	0.0153036	0.0166285	0.566233	0.219358	26.4073	62.7774	88.8282	42.5619	44.3844	81.6204	104.067	101.689	87.6478	63.9754
128	ENSMUSG00000001156	Mxd1	3.07e-06	9.67e-06	0.900327	0.112682	444.051	667.697	549.653	544.422	486.251	1575.85	1546.2	1425.99	1088.87	1031.03
129	ENSMUSG00000001157	Gmcl1	0.000354708	0.000546133	0.39099	0.0943366	127.183	117.196	114.536	119.566	119.435	137.834	220.396	185.134	208.814	147.597
130	ENSMUSG00000001158	Snrnp27	0.000799966	0.00110855	-0.201936	0.107209	91.607	90.0377	79.3566	80.8044	88.5151	55.5052	87.7308	60.9465	70.926	80.4676
131	ENSMUSG00000001173	Ocrl	1.44e-08	1.46e-07	1.84304	0.171844	20.2952	25.7176	15.0468	20.3909	22.7624	140.115	150.958	130.094	126.936	116.281
132	ENSMUSG00000001175	Calm1	4.59e-05	9.37e-05	0.47832	0.0823568	1558.46	1446.35	1517.06	1646.36	1980.42	2650.78	2225.55	2812.1	2344.02	3135.93
133	ENSMUSG00000001211	Agpat3	0.000118259	0.000211305	-0.320444	0.0734169	728.957	734.671	840.202	797.418	925.365	593.596	572.717	585.464	696.446	481.952
134	ENSMUSG00000001225	Slc26a3	4.5e-06	1.33e-05	0.35534	0.0655765	255.171	245.55	267.885	262.381	301.469	339.475	371.42	383.032	402.984	404.331
135	ENSMUSG00000001227	Sema6b	0.00776582	0.0087719	-0.0782163	0.166144	35.2505	28.3368	30.3481	27.2446	16.4283	31.8491	23.6571	25.5663	25.9691	18.2361
136	ENSMUSG00000001228	Uhrf1	1.8e-05	4.26e-05	1.46522	0.222804	50.0334	31.5615	40.9812	67.2899	51.5359	146.734	298.728	177.393	335.668	136.224
137	ENSMUSG00000001229	Dpp9	2.84e-05	6.25e-05	0.502765	0.0906838	105.874	93.4563	87.9471	114.46	114.841	156.311	162.094	164.221	214.253	160.026
138	ENSMUSG00000001247	Lsr	7.3e-08	4.81e-07	-0.555738	0.0649864	1506.02	1391.46	1441.09	1421	1338.48	845.432	839.89	791.688	802.707	789.673
139	ENSMUSG00000001249	Hpn	0.00505985	0.00587454	-0.486928	0.235797	21.8201	18.597	10.7687	13.216	22.5856	8.77875	5.36235	14.5306	11.6653	12.8997
140	ENSMUSG00000001270	Ckb	0.000700035	0.000985312	-0.51153	0.121617	344.436	249.267	359.637	345.657	339.423	168.725	207.405	163.559	282.378	172.758
141	ENSMUSG00000001280	Sp1	3.54e-07	1.62e-06	1.15518	0.123192	22.252	18.3676	21.2826	21.6997	20.9374	68.2631	71.507	51.9038	96.4996	56.5093
142	ENSMUSG00000001285	Myg1	0.0308247	0.0325019	-0.459133	0.20572	91.5723	46.0762	65.0107	80.8226	64.6992	22.1032	43.7214	58.9996	46.5744	53.0751
143	ENSMUSG00000001288	Rarg	0.000607925	0.000872261	-0.133293	0.242023	4.68922	6.45897	4.4625	6.09143	4.40626	9.42107	5.56212	3.62222	4.42645	1.93663
144	ENSMUSG00000001289	Pfdn5	2.73e-07	1.33e-06	-0.895577	0.0867844	724.562	744.441	635.476	596.419	721.248	282.546	240.883	303.213	231.348	348.873
145	ENSMUSG00000001300	Efnb2	3.07e-07	1.45e-06	1.11574	0.109448	77.7835	69.0441	86.136	108.197	65.1292	254.117	265.908	281.721	237.395	195.08
146	ENSMUSG00000001305	Rrp15	0.028314	0.0299618	0.343065	0.204129	13.1976	35.0693	22.5698	34.2753	29.7033	26.9838	38.9899	31.0278	48.8624	38.3502
147	ENSMUSG00000001313	Rnd2	5.32e-10	1.52e-08	-1.30693	0.0802596	404.214	409.533	344.971	319.536	379.581	91.1793	100.685	95.5093	113.489	99.2515
148	ENSMUSG00000001323	Srr	0.000256509	0.000411691	0.345759	0.101756	162.157	139.364	163.496	126.41	159.763	173.307	207.293	206.519	254.926	223.357
149	ENSMUSG00000001334	Fndc5	7.94e-05	0.000150044	-1.06001	0.19149	465.167	378.113	487.259	377.112	292.849	158.492	131.277	159.944	72.3344	193.696
150	ENSMUSG00000001348	Acp5	1.65e-09	3.23e-08	-1.0291	0.0679934	809.312	717.14	806.787	738.117	806.387	321.101	260.448	248.353	259.924	298.993
151	ENSMUSG00000001366	Fbxo9	4.96e-05	9.96e-05	0.624325	0.120203	36.767	49.5575	35.9728	44.0971	39.0994	68.1202	100.222	66.8119	84.8445	68.1463
152	ENSMUSG00000001376	Vps50	1.6e-06	5.62e-06	0.719517	0.112527	82.4485	77.6447	74.5383	80.973	82.2342	149.715	169.944	177.919	179.465	145.105
153	ENSMUSG00000001380	Hars	0.000344935	0.000533088	0.0604514	0.118469	33.661	32.8234	33.9292	37.2744	33.7727	28.507	39.3121	39.8699	43.4554	32.9991
154	ENSMUSG00000001383	Zmat2	3.44e-06	1.07e-05	-0.949563	0.120317	187.63	150.286	171.33	158.414	197.686	82.5844	66.8082	44.5304	79.9254	65.2231
155	ENSMUSG00000001403	Ube2c	0.00776535	0.0087719	-0.0519513	0.111232	162.261	119.413	129.538	147.061	155.628	115.388	157.985	112.633	180.888	119.146
156	ENSMUSG00000001415	Smg5	0.000239103	0.000387884	0.77408	0.160022	38.2818	34.3725	40.7604	33.931	33.7438	49.9142	105.913	91.1013	106.873	59.3035
157	ENSMUSG00000001416	Cct3	0.000469474	0.00069722	-0.47281	0.107316	759.582	654.745	520.69	595.572	707.621	310.813	379.238	416.946	396.116	525.906
158	ENSMUSG00000001418	Glmp	4.74e-10	1.44e-08	-1.27576	0.0730512	1967.96	1768.5	1949.58	1757.69	1746.07	548.07	453.347	516.277	454.509	604.038
159	ENSMUSG00000001419	Mef2d	0.000762306	0.00106284	0.291459	0.10215	146.624	179.284	136.066	132.606	117.804	187.226	212.635	165.406	222.617	164.428
160	ENSMUSG00000001420	Tmem79	0.00635867	0.00727756	-0.104704	0.130988	73.624	68.576	104.291	77.5143	89.0931	76.4294	95.7507	55.7206	80.7162	65.2149
161	ENSMUSG00000001424	Snd1	1.66e-06	5.78e-06	1.0317	0.120872	38.0776	40.4253	40.9195	43.6263	40.0443	107.025	132.767	124.727	149.792	74.9384
162	ENSMUSG00000001435	Col18a1	0.000458716	0.000682964	1.37318	0.335093	5.34084	5.52046	9.63537	18.3466	5.96017	44.2154	18.3027	54.6903	28.7881	30.1205
163	ENSMUSG00000001436	Slc19a1	3.71e-06	1.13e-05	-0.732377	0.121164	73.057	69.5862	79.2042	79.7781	80.7245	38.0531	33.6175	34.3822	44.679	32.6977
164	ENSMUSG00000001440	Kpnb1	0.000236909	0.000385096	0.803271	0.165864	62.8802	67.4755	61.5227	67.9331	94.4422	131.176	212.876	136.495	230.722	107.762
165	ENSMUSG00000001441	Npepps	4.58e-08	3.37e-07	1.30442	0.105212	103.186	102.817	100.349	98.8827	124.445	335.215	546.733	417.285	374.61	316.354
166	ENSMUSG00000001445	Mrpl10	3.56e-06	1.09e-05	-0.585142	0.0811784	218.993	201.899	182.854	197.264	206.227	92.3159	115.344	100.536	125.245	130.232
167	ENSMUSG00000001467	Cyp51	0.000197304	0.000328756	0.768355	0.181633	11.7536	12.3927	12.8166	9.37219	8.48989	32.6769	14.6116	25.6838	24.0819	26.467
168	ENSMUSG00000001472	Tcf25	0.000572242	0.000828211	0.535793	0.123992	693.274	724.671	791.598	739.231	773.997	1439.52	796.145	1501.03	1260.65	1530.78
169	ENSMUSG00000001473	Tubb6	0.00650548	0.00743442	0.2358	0.191297	14.1203	12.0205	19.5614	14.9847	16.2215	25.227	25.9595	15.59	24.0223	11.0097
170	ENSMUSG00000001482	Def8	0.00235535	0.00291385	0.0271924	0.131882	46.3324	35.4556	37.7398	33.3577	30.6674	27.0327	42.1264	45.3186	34.8574	40.4434
171	ENSMUSG00000001506	Col1a1	3.92e-05	8.2e-05	0.750227	0.300003	0.147868	1.53712	0.147704	0.475033	1.38323	1.68264	2.69269	2.43961	0.751646	2.10608
172	ENSMUSG00000001507	Itga3	3.19e-05	6.9e-05	0.170221	0.0701723	1203.1	1200.4	1150.53	1140.67	1121.62	1445.04	1226.94	1587.44	1406.23	1258.48
173	ENSMUSG00000001517	Foxm1	7e-07	2.84e-06	2.02369	0.236796	2.42876	1.77299	2.82613	3.9751	2.5908	15.0137	34.8058	25.1599	33.1869	15.5397
174	ENSMUSG00000001518	Itfg2	0.0139958	0.0152754	0.784355	0.298686	11.7155	23.3836	13.6381	9.655	42.2398	30.0722	44.7518	60.2227	26.241	39.737
175	ENSMUSG00000001520	Nrip2	0.000262943	0.000420508	0.790763	0.342131	2.36561	2.69746	2.49503	3.1922	4.47197	6.20753	9.85572	4.35396	7.85355	8.82496
176	ENSMUSG00000001521	Tulp3	5.78e-06	1.64e-05	3.16821	0.424758	3.68996	2.40103	3.68141	0	3.29914	39.4651	72.3853	51.1139	76.4555	62.7535
177	ENSMUSG00000001524	Gtf2h4	0.156819	0.158902	0.11222	0.252845	26.5142	15.2114	16.7597	28.7364	23.9491	28.9375	30.9067	33.7805	27.5364	9.828
178	ENSMUSG00000001525	Tubb5	0.000830649	0.00114458	0.394509	0.103902	125.131	107.998	98.3985	131.343	108.329	137.739	218.142	150.851	200.244	150.92
179	ENSMUSG00000001542	Ell2	2.54e-06	8.27e-06	1.06823	0.136096	12.6312	14.6459	16.4458	15.115	18.6534	56.4369	54.2162	45.667	47.9629	29.6875
180	ENSMUSG00000001552	Jup	3.14e-05	6.79e-05	0.0140283	0.0663468	390.192	372.697	397.262	380.936	332.838	422.118	373.454	385.907	339.157	380.841
181	ENSMUSG00000001569	Nom1	0.00134515	0.00176142	0.707901	0.219188	95.7539	89.6749	122.791	116.663	67.297	182.818	234.387	234.354	183.233	157.108
182	ENSMUSG00000001576	Ergic1	7.2e-05	0.000137917	-0.0175493	0.086809	142.463	146.36	127.405	143.503	132.146	127.336	142.311	123.803	143.93	142.857
183	ENSMUSG00000001583	Tnk1	0.000988435	0.00133797	0.319497	0.101428	78.0162	110.582	107.712	133.574	104.121	164.32	151.997	145.299	118.864	149.029
184	ENSMUSG00000001604	Tcea3	5.42e-06	1.55e-05	-0.542696	0.0961379	104.327	115.781	102.626	102.814	106.29	64.5565	58.2208	72.4548	56.1252	57.7695
185	ENSMUSG00000001627	Ifrd1	5.5e-09	7.3e-08	1.16349	0.0906792	74.9724	80.8855	88.8426	67.2985	76.4938	255.103	243.922	295.824	222.726	232.485
186	ENSMUSG00000001630	Stk38l	4.36e-05	8.97e-05	0.842476	0.152781	33.7251	18.7037	22.554	26.5081	23.2768	47.7841	51.41	82.6205	51.6638	59.9512
187	ENSMUSG00000001632	Brpf1	3.36e-07	1.56e-06	1.12409	0.111303	78.9056	133.794	83.8622	90.558	69.6955	270.294	282.395	269.939	289.844	263.361
188	ENSMUSG00000001642	Akr1b3	8.3e-06	2.22e-05	-0.651446	0.1107	120.111	145.038	109.078	98.558	108.909	58.8833	62.3161	57.2032	54.5554	67.2171
189	ENSMUSG00000001663	Gstt1	8.33e-06	2.23e-05	-0.722664	0.131658	96.0131	87.6737	98.3032	103.533	77.8297	45.8485	40.8173	45.2671	50.1061	41.1509
190	ENSMUSG00000001665	Gstt3	8.15e-06	2.19e-05	-0.505218	0.0961322	92.1495	99.0526	92.6591	83.7623	89.6923	50.1692	53.7117	53.0103	65.3873	53.4239
191	ENSMUSG00000001666	Ddt	1.35e-06	4.87e-06	-1.35542	0.155358	209.187	240.606	202.645	230.231	236.232	63.4174	44.5811	66.4518	37.0301	87.7934
192	ENSMUSG00000001672	Marveld3	0.000174626	0.000295518	0.0914851	0.0828566	166.147	167.384	187.002	181.013	188.763	168.07	230.661	179.669	212.603	189.817
193	ENSMUSG00000001674	Ddx18	0.00238051	0.00294244	0.137576	0.193938	14.106	13.3817	13.133	18.8908	15.7419	12.2914	26.1083	13.8101	19.7241	17.0829
194	ENSMUSG00000001687	Ubl3	0.000217942	0.000358308	0.309839	0.0781938	735.253	739.38	717.477	722.13	715.981	1054.01	800.347	1100.31	850.517	1203.66
195	ENSMUSG00000001700	Gramd3	1.08e-05	2.79e-05	-0.204245	0.0646228	896.175	975.436	1031.56	1025.55	1035.76	912.627	786.285	792.925	803.992	753.672
196	ENSMUSG00000001707	Eef1e1	0.00155527	0.00200419	0.0677635	0.188146	21.9883	12.4759	14.3901	17.1938	17.3944	17.509	18.202	19.1002	13.2004	20.8455
197	ENSMUSG00000001729	Akt1	0.000142889	0.000249622	-0.0991867	0.0772143	271.669	251.965	282.537	249.916	242.051	220.692	261.407	271.182	201.775	225.47
198	ENSMUSG00000001739	Cldn15	0.00168124	0.00214942	-0.241926	0.0922478	1513.59	1439.02	1621.65	1556.84	2009.89	1320.38	1397.62	1187.08	1509.03	996.911
199	ENSMUSG00000001750	Tcirg1	0.00199944	0.00251384	0.0500185	0.10282	169.186	181.683	215.212	166.1	157.867	152.23	220.523	202.289	205.855	159.441
200	ENSMUSG00000001751	Naglu	0.000160597	0.000275269	-0.775394	0.152542	69.3681	57.5179	55.7402	57.0352	39.7938	26.1523	24.2119	30.3532	15.8038	32.5433
201	ENSMUSG00000001755	Coasy	0.00105742	0.00142155	-0.0874341	0.104365	117.094	104.449	97.6178	87.2025	121.321	87.7998	78.5183	106.915	103.056	107.161
202	ENSMUSG00000001761	Smo	2.46e-05	5.56e-05	1.23129	0.194046	12.3134	9.62566	14.565	15.1133	12.1241	28.0927	72.0312	30.8351	57.639	47.6036
203	ENSMUSG00000001763	Tspan33	1.15e-06	4.24e-06	2.29239	0.281657	0	1.17994	0	0.550167	0	7.58169	6.67555	6.99071	6.22758	6.67124
204	ENSMUSG00000001767	Crnkl1	0.000684919	0.000967317	0.43007	0.165316	10.3132	11.2984	12.48	17.3498	14.6563	29.63	21.9247	15.7049	20.1106	16.5491
205	ENSMUSG00000001768	Rin2	5.89e-09	7.61e-08	1.46739	0.102138	48.0909	63.716	62.4194	51.176	43.3065	278.622	208.447	253.199	207.996	220.789
206	ENSMUSG00000001774	Chordc1	8.06e-09	9.58e-08	1.62575	0.138874	18.7469	17.7834	18.2783	21.505	22.0246	78.9091	96.8752	126.761	107.622	103.876
207	ENSMUSG00000001783	Rtcb	2.26e-06	7.5e-06	-0.373519	0.0693426	354.419	329.471	317.998	327.687	313.926	205.208	232.471	230.265	221.56	241.643
208	ENSMUSG00000001785	Pwp1	6.67e-05	0.000128864	0.660201	0.157536	16.9619	16.3546	11.0606	14.8316	16.3145	25.4591	31.8393	25.6655	34.0169	30.8973
209	ENSMUSG00000001786	Fbxo7	0.00166957	0.00213619	-0.14177	0.113388	154.253	158.957	179.573	159.594	139.047	160.563	134.328	138.7	102.662	156.19
210	ENSMUSG00000001794	Capns1	7.03e-09	8.7e-08	-0.927333	0.0738208	1088.9	961.262	1030.67	1021.62	987.709	399.595	334.643	427.351	451.452	407.331
211	ENSMUSG00000001827	Folr1	1.19e-05	3.02e-05	-1.26346	0.183461	2687.76	2596.74	2954.79	2338.59	1911.18	724.948	590.225	795.735	419.868	1160.47
212	ENSMUSG00000001829	Clpb	0.0340417	0.0357543	0.226413	0.184566	38.2333	23.2319	47.0367	24.7681	46.442	33.6058	35.4072	41.1322	58.7901	52.6872
213	ENSMUSG00000001833	2007-09-01	1.7e-06	5.89e-06	0.607032	0.0760086	212.798	205.923	209.915	220.212	235.562	367.666	327.99	401.372	481.565	428.114
214	ENSMUSG00000001844	Zdhhc4	0.00350373	0.0041871	-0.323745	0.129075	81.0516	66.0001	56.4582	55.1594	58.5048	31.8439	59.5582	48.9256	51.5988	39.6873
215	ENSMUSG00000001847	Rac1	2.87e-06	9.15e-06	-0.362467	0.06845	2328.9	2084.52	1985.19	2200.99	2402.4	1507.04	1619.3	1489.82	1552.25	1473.58
216	ENSMUSG00000001855	Nup214	0.00777744	0.0087835	0.47206	0.187013	18.1432	25.8918	37.1523	13.3713	25.7637	32.2625	45.0734	29.241	40.8294	38.46
217	ENSMUSG00000001864	Aif1l	0.0064246	0.00734674	0.221067	0.40248	2.08937	1.86176	2.9909	4.61675	1.72478	10.1463	4.24964	2.83972	0.559568	3.60197
218	ENSMUSG00000001870	Ltbp1	0.000382626	0.000583411	3.90739	0.85772	34.9238	1.20127	13.433	34.3529	0	311.79	374.842	403.491	322.277	291.811
219	ENSMUSG00000001891	Ugp2	9.97e-05	0.000182101	-0.283071	0.069539	713.508	642.114	687.777	648.385	685.458	526.25	406.735	527.781	489.977	613.641
220	ENSMUSG00000001901	Kcnh6	0.000185258	0.000311244	1.95165	0.39079	1.09696	4.96862	4.52845	1.047	5.40052	10.3111	16.5921	37.7821	25.2367	37.5829
221	ENSMUSG00000001909	Trmt1	0.00691436	0.00786081	0.438712	0.157787	31.8383	64.6239	47.0737	44.6969	67.0387	64.3364	97.0433	70.3087	89.9918	67.1744
222	ENSMUSG00000001910	Nacc1	0.000192643	0.000322024	0.166321	0.0916795	81.4884	69.9909	80.6839	79.4217	69.5673	87.5489	112.8	87.915	86.0417	78.5664
223	ENSMUSG00000001911	Nfix	0.00173511	0.00221132	1.20382	0.358978	0.766336	2.79645	3.82135	5.35448	1.25754	6.19863	9.69179	4.50873	16.2531	12.8236
224	ENSMUSG00000001918	Slc1a5	5.59e-05	0.000110539	0.893534	0.159321	23.9663	14.0964	12.1368	15.8663	17.9761	39.179	55.5995	36.7888	46.6102	29.9145
225	ENSMUSG00000001924	Uba1	0.000324708	0.000506295	-0.267193	0.0795311	378.355	275.532	379.983	371.391	383.425	270.966	300.503	282.407	283.683	226.852
226	ENSMUSG00000001930	Vwf	2.95e-05	6.46e-05	3.45989	0.55679	0	0	0	0	7.23838	20.5683	24.1884	36.4882	31.395	25.1849
227	ENSMUSG00000001942	Siae	2.91e-05	6.38e-05	0.230636	0.0723824	262.993	284.625	286.757	273.185	260.423	403.682	361.307	328.384	307.604	329.007
228	ENSMUSG00000001948	Spa17	0.00257644	0.00316393	-0.821462	0.274891	19.0748	19.4901	26.5278	16.3127	14.6048	10.4342	14.7994	3.86081	9.52902	5.53954
229	ENSMUSG00000001962	Fam50a	9.43e-06	2.48e-05	-0.800494	0.117344	103.612	112.222	124.66	132.541	112.538	46.7302	42.0639	47.7009	76.7699	53.4023
230	ENSMUSG00000001964	Emd	0.000190522	0.000319054	-0.513486	0.123636	59.9705	69.9627	61.224	68.1466	61.1121	29.472	31.455	41.6004	40.8696	50.668
231	ENSMUSG00000001983	Taco1	0.00173643	0.00221278	-0.113041	0.106466	70.4991	72.4769	82.0412	96.8566	75.7262	67.8911	53.4078	79.4484	85.7612	70.4313
232	ENSMUSG00000001995	Sipa1l2	3.05e-06	9.61e-06	0.903587	0.112998	79.4552	116.601	101.939	95.4686	63.1692	224.755	220.129	216.615	251.993	196.638
233	ENSMUSG00000001998	Ap4e1	1.6e-09	3.19e-08	2.26056	0.173383	8.41673	8.75201	7.50377	11.4386	7.87115	78.0802	86.2236	82.5672	108.167	86.4441
234	ENSMUSG00000001999	Blvra	1.31e-05	3.26e-05	-0.579749	0.10685	79.5955	97.41	84.4638	83.1227	81.4209	42.3542	54.8646	46.5097	40.9546	53.8867
235	ENSMUSG00000002010	Idh3g	4e-07	1.79e-06	-0.617531	0.0699281	344.183	335.718	351.617	335.126	380.24	213.865	158.88	193.846	174.679	203.964
236	ENSMUSG00000002014	Ssr4	3e-07	1.43e-06	-0.88545	0.0866464	599.952	608.264	616.989	653.968	731.019	266.643	228.286	289.306	216.955	334.689
237	ENSMUSG00000002015	Bcap31	3.81e-09	5.75e-08	-0.788035	0.0646731	1650.32	1344.33	1491.66	1525.24	1582.89	680.675	676.841	716.883	688.207	682.155
238	ENSMUSG00000002017	Fam98a	0.124463	0.126552	0.359764	0.263405	19.1099	14.766	16.0527	19.0991	16.4969	12.0554	28.3923	22.2055	60.1185	19.4777
239	ENSMUSG00000002028	Kmt2a	3.31e-10	1.14e-08	2.79413	0.141668	10.6026	16.2463	12.6904	14.4283	8.35166	216.987	258.839	220.237	177.713	170.07
240	ENSMUSG00000002031	Ift46	0.000691286	0.000975344	0.0256834	0.111217	97.7117	111.56	135.322	100.111	111.8	108.544	115.799	122.453	119.901	101.79
241	ENSMUSG00000002032	Tmem25	0.04665	0.0485602	-0.0537221	0.220268	31.8311	33.1579	22.1113	22.061	24.4867	16.2605	29.6976	47.4809	25.5652	16.2515
242	ENSMUSG00000002043	Trappc6a	9.57e-08	5.94e-07	-1.05721	0.0919497	253.446	230.809	196.011	214.434	249.506	63.5397	78.3318	86.2246	70.626	100.322
243	ENSMUSG00000002052	Supt6	3.44e-05	7.34e-05	0.286952	0.0709191	265.143	299.669	324.468	324.921	279.615	417.859	443.462	398.587	391.414	340.884
244	ENSMUSG00000002055	Spag5	3.13e-07	1.47e-06	2.11197	0.265645	2.13285	2.10009	1.22914	2.9411	2.02319	13.8941	18.6759	27.0118	23.5243	21.2203
245	ENSMUSG00000002058	Unc119	2.2e-05	5.05e-05	-1.2287	0.191158	58.5331	67.9367	47.1243	57.9631	71.3121	18.5158	14.5153	26.7907	9.32449	22.1582
246	ENSMUSG00000002059	Rab34	1.06e-07	6.43e-07	4.10234	0.360597	0	0	1.52004	0	1.05457	25.7519	71.6605	52.2716	66.8938	46.6529
247	ENSMUSG00000002064	Sdf2	0.000214495	0.000353448	-0.718873	0.146597	190.299	179.105	175.694	166.152	206.318	81.2847	77.4453	74.6929	75.362	156.757
248	ENSMUSG00000002068	Ccne1	0.000284936	0.000450732	0.191362	0.276651	5.58075	5.33091	2.69662	6.89536	4.89828	5.42372	4.88639	5.10797	8.86454	6.52995
249	ENSMUSG00000002083	Bbc3	0.00171137	0.00218321	0.183651	0.1861	18.5248	18.6395	15.4397	20.9029	11.1288	17.5922	19.812	25.0793	18.4264	19.839
250	ENSMUSG00000002102	Psmc3	0.0001597	0.000273949	-0.27604	0.0758053	322.175	318.558	288.923	324.23	326	267.16	186.296	224.447	259.363	271.386
251	ENSMUSG00000002103	Acp2	0.000691793	0.000975795	0.393039	0.105648	222.735	201	224.229	219.092	189.149	231.616	322.205	320.474	424.415	293.572
252	ENSMUSG00000002105	Slc39a13	0.00112761	0.00150763	0.580442	0.28207	6.13813	5.70512	7.47543	6.21523	8.51717	11.4581	10.0686	7.732	18.1377	18.1859
253	ENSMUSG00000002107	Celf2	0.000122124	0.000217432	1.96306	0.37346	4.66098	0.89738	4.76695	2.34957	0.807237	13.675	19.1186	43.9671	13.4292	14.5422
254	ENSMUSG00000002108	Nr1h3	1.58e-05	3.83e-05	-0.360002	0.0827033	338.735	314.99	321.98	301.914	346.274	207.54	243.49	206.389	228.208	248.595
255	ENSMUSG00000002109	Ddb2	0.000486733	0.00071939	0.582797	0.192237	14.41	19.9878	18.499	13.7819	15.5127	29.0828	38.6671	23.3866	28.7792	29.6861
256	ENSMUSG00000002129	Sf3a1	0.00261036	0.00320122	0.34784	0.126052	47.4264	45.8309	46.338	53.9212	41.9332	60.3162	97.0982	51.4338	79.785	54.7454
257	ENSMUSG00000002147	Stat6	2.21e-05	5.08e-05	0.196331	0.0781111	97.0984	105.155	104.433	98.2617	93.652	132.33	131.238	113.314	123.026	108.652
258	ENSMUSG00000002205	Vrk3	0.00010849	0.000196147	-0.418756	0.095652	93.6543	96.8673	90.6624	104.85	96.338	62.984	70.325	76.0968	46.7235	64.0972
259	ENSMUSG00000002210	Smg9	0.00124628	0.00164575	-0.0653612	0.136655	40.1982	35.4186	32.2668	41.1718	36.3095	25.726	41.548	40.7056	33.079	34.2296
260	ENSMUSG00000002221	Paxip1	5.04e-05	0.000101182	1.20288	0.205944	13.3009	17.2405	5.32735	15.0864	13.6728	48.686	43.0723	33.6845	40.7858	42.1469
261	ENSMUSG00000002222	Rmnd5a	0.00455961	0.00533243	0.308507	0.110161	534.009	628.315	610.647	564.131	772.267	1044.04	969.308	808.63	825.728	618.401
262	ENSMUSG00000002227	Mov10	0.000665477	0.000943354	0.00846891	0.0763323	952.936	1017.44	1143.07	1172.2	1087.73	1240.69	1294.31	934.52	986.091	996.214
263	ENSMUSG00000002228	Ppm1j	0.0304439	0.0321238	-0.0931601	0.145341	72.435	75.2308	93.0031	58.9282	113.284	101.081	68.5802	75.2499	56.4167	71.9485
264	ENSMUSG00000002233	Rhoc	4.05e-07	1.81e-06	-0.955911	0.096527	1136.04	1075.14	1075.62	927.917	1108.23	475.892	346.712	405.526	324.569	520.522
265	ENSMUSG00000002249	Tead3	0.0104377	0.0115741	-0.0127292	0.119439	96.2635	99.7523	106.78	126.642	92.5542	112.202	109.208	98.9319	132.96	69.9145
266	ENSMUSG00000002250	Ppard	0.00222264	0.00276417	0.108524	0.0883988	310.342	314.68	328.407	368.455	314.904	360.14	412.781	356.469	442.529	273.207
267	ENSMUSG00000002265	Peg3	4.79e-06	1.4e-05	2.27716	0.299078	2.91285	5.1007	2.90542	8.291	2.29445	35.7866	36.3075	35.3445	29.2383	98.4074
268	ENSMUSG00000002279	Lmf1	0.0118585	0.0130536	-0.513852	0.189676	137.505	114.795	114.398	139.541	130.412	117.318	54.0028	63.8393	119.247	51.3879
269	ENSMUSG00000002280	Ciao3	0.00926288	0.0103359	0.150063	0.132113	85.3656	66.6287	79.743	67.7398	81.651	83.9442	105.273	125.78	65.4009	73.3704
270	ENSMUSG00000002289	Angptl4	0.176016	0.178132	-0.372204	0.278995	136.079	148.961	168.851	180.767	309.854	54.1527	114.802	133.126	237.511	150.407
271	ENSMUSG00000002297	Dbf4	0.000118648	0.000211854	0.672655	0.12752	41.7581	43.2732	55.4061	50.0883	39.4539	78.2817	90.6091	113.32	114.716	63.6389
272	ENSMUSG00000002307	Daxx	0.00319158	0.00384883	-0.152648	0.149788	44.6225	41.906	33.4344	39.6187	25.459	36.0813	27.677	36.3883	25.0716	31.9209
273	ENSMUSG00000002308	Cd320	0.00272414	0.0033288	-0.724662	0.263351	22.2356	17.0195	33.8301	19.2334	16.3441	5.87471	10.2562	16.271	7.73455	12.313
274	ENSMUSG00000002319	Ipo4	0.271759	0.273786	-0.0547544	0.265093	18.7093	25.4214	29.0131	37.7086	39.496	37.6969	21.3557	28.1995	51.373	13.2422
275	ENSMUSG00000002320	Tm9sf1	0.000406888	0.000615411	-0.112766	0.0786157	559.337	520.948	562.99	487.757	545.567	489.346	436.095	458.788	611.191	414.864
276	ENSMUSG00000002324	Rec8	0.00674717	0.00768894	-0.313996	0.136008	59.4245	62.2168	78.1703	66.2789	60.455	60.9702	48.4287	36.9484	64.0479	33.9406
277	ENSMUSG00000002325	Irf9	1.44e-05	3.54e-05	-0.276348	0.0737694	358.511	368.778	434.176	387.717	404.567	306.986	289.87	299.53	269.701	313.926
278	ENSMUSG00000002326	Gmpr2	0.00979131	0.0108946	-0.133789	0.15947	58.3782	53.9617	53.7115	43.9007	63.6011	45.6184	70.3977	48.9843	32.8082	46.5272
279	ENSMUSG00000002329	Mdp1	2.35e-06	7.75e-06	-0.518968	0.0691339	574.936	539.221	479.848	443.963	528.215	300.988	263.719	337.7	309.253	313.14
280	ENSMUSG00000002332	Dhrs1	1.94e-06	6.6e-06	-0.748057	0.089137	1444.07	1215.18	1485.75	1337.47	1783.05	762.342	714.547	573.86	781.762	603.022
281	ENSMUSG00000002342	Tmem161a	0.0293216	0.0309774	-0.123999	0.171309	53.4704	80.9278	54.9607	37.7575	51.0964	36.9237	51.281	42.9268	72.7425	41.4905
282	ENSMUSG00000002343	Armc6	0.00319433	0.00385179	-0.0146138	0.202639	18.5227	21.5034	21.8642	14.6066	16.8175	13.4989	18.3476	20.2078	25.1056	15.7711
283	ENSMUSG00000002345	Borcs8	8.73e-05	0.000162399	-0.376522	0.119136	73.9784	66.5434	67.2994	63.9691	67.5747	41.0571	52.5833	44.5574	46.5107	47.8924
284	ENSMUSG00000002346	Slc25a42	0.00486147	0.00565739	-0.0818293	0.101635	180.459	182.298	201.464	195.378	155.956	127.937	205.52	161.857	206.602	152.348
285	ENSMUSG00000002365	Snx9	1.68e-05	4.01e-05	0.0435565	0.0631276	724.942	794.105	823.811	749.692	750.274	920.567	778.525	788.883	763.843	768.08
286	ENSMUSG00000002372	Ranbp3	0.000107612	0.000194696	0.198897	0.096649	105.632	85.1312	92.9561	88.6857	85.5366	112.002	108.803	110.248	125.45	102.217
287	ENSMUSG00000002379	Ndufa11	1.19e-08	1.27e-07	-1.22374	0.086083	652.984	608.68	561.956	631.046	697.69	147.573	184.671	187.05	174.93	240.411
288	ENSMUSG00000002384	Bmp8b	0.00026855	0.000428101	1.91344	0.401404	2.27308	0.854676	3.97135	0	2.29527	10.5375	9.15744	15.1928	17.9289	10.3815
289	ENSMUSG00000002393	Nr2f6	3.68e-06	1.12e-05	-0.451191	0.0843014	141.876	134.762	148.718	138.249	123.419	85.3883	93.4006	86.9485	88.6514	81.8325
290	ENSMUSG00000002395	Use1	3.61e-07	1.65e-06	-0.80407	0.0802196	488.981	483.244	423.091	476.794	514.542	226.19	188.848	247.242	170.18	243.3
291	ENSMUSG00000002396	Ocel1	0.00137862	0.0017989	-0.308438	0.104522	208.744	150.972	169.147	179.289	165.4	105.786	126.569	178.697	123.241	114.054
292	ENSMUSG00000002409	Dyrk1b	0.000163173	0.000279094	-0.612887	0.120809	156.34	166.571	196.046	173.31	158.293	118.018	94.8124	113.478	79.7	63.7589
293	ENSMUSG00000002413	Braf	4.02e-09	5.92e-08	1.99508	0.161773	12.232	15.5748	14.4472	14.6088	11.6271	111.848	78.1832	118.596	118.812	95.4017
294	ENSMUSG00000002416	Ndufb2	4.95e-07	2.13e-06	-0.899196	0.0927103	614.367	572.842	519.245	564.874	564.914	205.898	193.059	276.699	199.518	294.436
295	ENSMUSG00000002428	Hltf	6.51e-06	1.81e-05	0.770784	0.129258	54.5547	56.8597	66.8966	75.6842	56.4025	153.533	141.941	109.97	132.076	134.961
296	ENSMUSG00000002455	Prpf6	8.78e-05	0.000163274	0.289651	0.0922567	153.71	170.644	198.468	168.603	170.147	202.726	233.212	249.137	250.856	215.881
297	ENSMUSG00000002475	Abhd3	0.00407674	0.00481331	-0.153586	0.100898	235.565	173.275	248.379	216.333	237.597	190.693	144.075	181.585	224.456	215.495
298	ENSMUSG00000002477	Snrpd1	0.00845362	0.00948763	-0.25173	0.136786	75.2199	51.0048	55.3712	68.27	56.9729	41.1934	67.8428	34.3608	54.9226	43.9322
299	ENSMUSG00000002486	Tchp	0.000332498	0.000516206	1.27216	0.274245	8.85622	21.2173	11.4837	6.76439	5.23203	51.4117	38.7511	28.7341	21.8336	43.6064
300	ENSMUSG00000002489	Tiam1	0.00120616	0.0015975	2.17458	0.557275	8.56011	1.16898	8.51464	2.03909	0.308799	39.643	41.1713	21.9651	41.4214	8.86934
301	ENSMUSG00000002496	Tsc2	0.0008239	0.00113673	0.145375	0.121404	86.5276	77.2224	95.9419	95.8644	85.7416	97.6391	114.675	108.082	107.956	83.7497
302	ENSMUSG00000002524	Puf60	0.000131401	0.000231721	-0.166009	0.0830388	122.217	121.281	112.788	125.664	128.196	89.3377	108.537	102.59	92.4256	127.231
303	ENSMUSG00000002546	Golga2	2.57e-05	5.76e-05	0.574398	0.0945395	49.7954	64.0649	66.1828	56.0245	49.4069	115.515	95.6862	116.193	101.575	80.7148
304	ENSMUSG00000002550	Uck1	0.000107585	0.000194674	-0.223927	0.0827197	198.272	224.76	186.532	196.002	163.716	168.141	161.495	156.584	153.476	132.987
305	ENSMUSG00000002565	Scin	0.00288588	0.00351184	0.0325297	0.088275	1212.59	1213.91	1017.33	1121.43	1625.95	1340.62	1214.95	1383.86	1099.49	1296.47
306	ENSMUSG00000002580	Mien1	1.21e-08	1.28e-07	-1.24435	0.087685	553.311	447.72	476.265	447.58	458.564	113.74	119.141	169.059	130.23	159.064
307	ENSMUSG00000002602	Axl	0.0153105	0.0166346	0.00476928	0.212962	21.5796	19.0664	20.7771	14.4569	12.6884	23.289	15.6236	18.4563	9.36086	25.3999
308	ENSMUSG00000002603	Tgfb1	6.23e-05	0.000121628	-0.321601	0.220483	8.83489	7.17975	10.0433	8.46629	4.77267	6.31919	4.7629	4.94428	5.42974	5.67723
309	ENSMUSG00000002608	Ccdc97	0.00665571	0.00759406	0.417624	0.152415	42.1621	37.7475	44.9156	40.3165	35.878	75.7713	62.0469	66.2719	78.9498	34.5857
310	ENSMUSG00000002617	Zfp40	0.00354678	0.00423347	1.97477	0.593863	1.28851	2.8797	6.16072	0	0	7.13415	11.9399	10.9194	5.11324	31.6035
311	ENSMUSG00000002625	Akap8l	7.5e-05	0.000142725	1.4212	0.254987	16.7447	29.9158	11.9688	15.5213	8.28447	69.9831	103.605	51.0361	69.0517	42.169
312	ENSMUSG00000002635	Pdcd2l	0.00862377	0.0096627	-0.0859458	0.204526	29.5219	19.0176	26.4205	22.3688	35.351	16.5901	24.9221	27.2347	29.6756	22.6435
313	ENSMUSG00000002658	Gtf2f1	0.000125917	0.000223296	-0.381267	0.0812428	308.701	299.26	304.725	270.179	236.644	240.705	175.63	196.773	165.17	193.884
314	ENSMUSG00000002660	Clpp	2.26e-05	5.17e-05	-0.764185	0.119264	113.068	105.105	66.6868	95.1781	100.845	43.4594	33.581	44.7895	45.3841	54.4802
315	ENSMUSG00000002661	Alkbh7	6.46e-06	1.8e-05	-0.83378	0.120738	104.728	84.4278	78.3665	71.5886	76.9167	28.754	32.4591	46.9532	31.7634	40.7202
316	ENSMUSG00000002668	Dennd1c	0.000706122	0.000992505	-0.510909	0.12466	129.515	87.8063	134.564	146.162	113.691	89.6809	77.5146	76.6868	69.3599	52.7092
317	ENSMUSG00000002679	Med6	0.00164085	0.00210318	0.0344315	0.138823	34.5337	36.9684	35.2184	40.7134	52.1286	37.9256	44.1018	43.6483	33.5028	46.4537
318	ENSMUSG00000002718	Cse1l	9.37e-07	3.61e-06	0.939415	0.130432	26.0231	26.4578	36.1044	30.7415	25.9558	71.7492	78.9033	71.2407	87.0943	65.2802
319	ENSMUSG00000002728	Naa20	0.000833729	0.00114809	-0.234173	0.118676	43.7705	48.6311	41.322	49.3996	57.3166	39.5616	47.7714	33.0324	29.4758	41.3668
320	ENSMUSG00000002731	Prkra	4.71e-05	9.58e-05	-0.279504	0.0871716	134.305	110.057	122.99	121.997	139.485	102.803	83.4058	92.9553	93.3221	102.155
321	ENSMUSG00000002733	Plekha3	6.18e-07	2.55e-06	0.759794	0.105375	51.6482	60.8938	51.896	53.4926	60.0043	107.394	136.384	112.721	121.599	119.358
322	ENSMUSG00000002741	Ykt6	3.77e-06	1.15e-05	-0.395844	0.0644471	692.967	655.401	670.007	660.23	704.594	448.006	453.404	431.232	545.416	408.669
323	ENSMUSG00000002748	Baz1b	1.94e-09	3.62e-08	1.61329	0.0945672	73.7148	73.9716	61.5108	79.1387	70.8319	304.019	450.722	355.58	425.884	296.821
324	ENSMUSG00000002763	Pex6	7e-05	0.000134545	-0.327573	0.0859983	174.243	160.722	174.555	184.535	149.837	108.695	122.964	127.163	145.471	105.652
325	ENSMUSG00000002767	Mrpl2	0.000151405	0.000262009	-0.591401	0.118918	346.062	315.788	267.36	287.244	370.466	168.286	152.63	144.646	252.334	171.238
326	ENSMUSG00000002768	Mea1	3.2e-09	5.17e-08	-1.16908	0.0790295	353.473	331.979	399.507	331.906	383.469	107.794	98.2301	112.628	103.375	137.861
327	ENSMUSG00000002771	Grin2d	0.0388098	0.040624	-0.465871	0.220099	64.9056	91.5041	119.749	106.414	90.5114	64.8428	55.1583	57.4519	104.402	30.5046
328	ENSMUSG00000002778	Kdelr1	4.48e-09	6.42e-08	-0.836511	0.0650792	1006.35	895.926	962.359	928.482	1044.97	445.356	447.217	381.82	439.024	383.466
329	ENSMUSG00000002781	Tmem143	0.011041	0.0121983	-0.169564	0.126178	115.194	145.798	199.372	169.306	121.971	131.95	122.652	146.267	132.908	93.8579
330	ENSMUSG00000002797	Ggct	0.00194902	0.00245617	-0.530367	0.185226	49.6269	37.6435	26.6012	49.4853	33.8672	17.6525	30.4084	20.41	25.4903	20.0878
331	ENSMUSG00000002799	Jag2	8.67e-05	0.000161544	1.03929	0.281847	3.18797	5.50671	3.91384	3.1007	4.12832	15.455	11.6408	9.43636	8.85266	15.8506
332	ENSMUSG00000002803	Btbd6	0.00149242	0.00193319	-0.23083	0.114324	56.6863	47.0372	45.9156	47.7887	45.5314	45.546	51.8659	32.634	37.0483	28.9811
333	ENSMUSG00000002804	Nudt14	4.88e-08	3.54e-07	-1.29808	0.10537	1013.33	811.189	708.248	692.826	773.075	218.575	255.4	231.828	228.231	158.886
334	ENSMUSG00000002808	Epdr1	0.000194926	0.00032517	-0.160337	0.283562	5.96111	5.40406	4.14455	5.44291	2.8137	3.5477	2.5108	6.00284	2.85965	5.3784
335	ENSMUSG00000002812	Flii	4.64e-05	9.46e-05	-0.378749	0.0937466	151.189	137.711	128.162	151.654	181.876	97.4413	99.8644	109.715	102.695	100.265
336	ENSMUSG00000002814	Top3a	0.000253025	0.00040684	1.23964	0.258102	4.40968	15.0355	9.65096	9.90789	18.971	54.3667	37.7537	38.2288	28.9888	31.6972
337	ENSMUSG00000002820	Atg4d	3.13e-07	1.47e-06	-0.646158	0.0772839	351.715	359.13	362.533	358.828	412.909	178.226	211.812	203.986	205.864	168.118
338	ENSMUSG00000002825	Qtrt1	0.000706322	0.000992572	-0.0469386	0.258209	10.4168	7.36545	9.11866	12.3417	6.14245	7.67327	7.39857	8.83157	10.9799	7.55605
339	ENSMUSG00000002833	Hdgfl2	0.000301677	0.000473917	0.702858	0.172534	14.2418	19.1361	20.7108	18.848	13.6719	28.1072	51.3633	38.7696	34.8853	26.9314
340	ENSMUSG00000002835	Chaf1a	0.00978796	0.0108918	0.651971	0.232379	20.3943	74.2737	30.5172	32.2394	40.1484	64.8833	82.0817	60.0194	93.8079	54.005
341	ENSMUSG00000002844	Adprh	7.17e-06	1.96e-05	-0.656054	0.106829	129.686	113.069	139.574	137.649	144.259	57.8684	69.6779	71.7516	84.3599	61.5357
342	ENSMUSG00000002845	Tmem39a	8.74e-05	0.000162669	0.762007	0.149453	34.5132	32.3186	27.7834	27.4002	21.7257	49.8422	72.9714	64.5334	81.1506	45.8316
343	ENSMUSG00000002846	Timmdc1	0.000190705	0.000319237	0.140653	0.107435	62.5588	57.901	58.7618	61.999	55.8223	62.0501	67.4364	75.6919	77.2029	61.1937
344	ENSMUSG00000002847	Pla1a	0.00465037	0.00542829	0.0211872	0.460255	3.65209	4.7597	3.64332	4.12672	4.28651	3.64148	12.4276	4.20465	1.79878	3.34749
345	ENSMUSG00000002870	Mcm2	0.000121117	0.000215812	0.0957523	0.108923	33.9151	31.9796	34.3127	35.3589	30.0278	32.6407	37.1612	32.4808	44.7129	36.4431
346	ENSMUSG00000002871	Tpra1	0.00157441	0.00202583	0.0414383	0.105518	128.039	124.257	124.616	112.981	96.3174	100.641	110.751	146.858	141.573	114.621
347	ENSMUSG00000002881	Nab1	1.78e-06	6.11e-06	0.970433	0.134555	31.9824	36.6431	27.7501	34.2257	33.2404	75.9623	111.906	74.3721	105.355	74.5491
348	ENSMUSG00000002885	Adgre5	0.00984206	0.0109474	0.571357	0.203848	28.7303	63.6127	30.6295	43.5623	31.2809	40.1979	60.611	84.825	81.9189	80.797
349	ENSMUSG00000002897	Il17ra	0.00461206	0.00538794	0.018796	0.127828	123.866	106.994	123.595	161.754	123.6	154.022	107.833	120.977	156.32	114.573
350	ENSMUSG00000002900	Lamb1	0.00162265	0.00208293	1.93099	0.516253	1.75944	10.3137	9.41637	4.20132	0.433092	21.5144	55.3144	22.6134	37.9688	14.6751
351	ENSMUSG00000002910	Arrdc2	0.0042824	0.00503458	-0.176407	0.216819	9.79788	11.2372	12.855	15.3243	9.46001	10.2626	6.84977	19.4297	5.82588	10.06
352	ENSMUSG00000002944	Cd36	0.764295	0.766008	-0.0048107	0.184224	567.176	615.147	723.003	587.092	1109.52	1172.38	690.335	558.556	564.303	628.793
353	ENSMUSG00000002948	Map2k7	0.000326871	0.000508871	0.726623	0.159502	54.4775	54.3762	47.9242	40.9988	54.0338	86.3382	133.288	111.413	145.048	65.5936
354	ENSMUSG00000002949	Timm44	0.000249368	0.000402121	0.106007	0.0960346	77.5917	91.0711	86.6994	97.0026	89.2744	93.7828	87.7755	98.6332	120.462	92.4175
355	ENSMUSG00000002957	Ap2a2	1.87e-05	4.41e-05	0.0611721	0.0620418	543.097	518.257	586.759	551.276	545.132	625.134	567.341	598.027	628.087	505.99
356	ENSMUSG00000002963	Pnkp	0.0126929	0.0139166	-0.158459	0.133914	108.019	76.5558	74.9469	77.7576	100.205	56.332	100.957	88.2083	60.1299	72.0967
357	ENSMUSG00000002968	Med25	0.000129767	0.000229183	0.268013	0.0945899	105.966	129.826	139.083	133.913	139.106	149.74	183.821	167.529	181.866	163.076
358	ENSMUSG00000002980	Bcam	0.00198227	0.00249371	-0.411301	0.213479	11.2271	12.96	16.3456	18.0135	15.8971	7.51138	5.86209	10.7467	9.78131	17.0172
359	ENSMUSG00000002981	Clptm1	1.13e-05	2.88e-05	-0.231769	0.0780309	244.391	252.563	259.975	259.984	260.309	195.198	204.67	216.298	202.387	194.385
360	ENSMUSG00000002983	Relb	6.44e-05	0.000125048	0.148926	0.0786327	261.005	256.561	301.77	241.797	246.477	320.212	327.572	284.611	305.461	278.459
361	ENSMUSG00000002984	Tomm40	0.0622493	0.0643027	0.00326076	0.140577	144.157	94.3277	106.168	129.983	126.974	80.2387	128.877	144.989	153.975	104.876
362	ENSMUSG00000002985	Apoe	0.0983771	0.100469	-0.455882	0.28505	19.8863	46.9209	25.9457	32.2582	22.4078	24.1209	29.5411	23.0142	7.28407	14.0035
363	ENSMUSG00000002992	Apoc2	8.46e-08	5.39e-07	-1.25771	0.108012	18611.6	18629.9	20895.9	16451.2	20364.3	6422.93	4385.15	4845.96	4568.56	7227.84
364	ENSMUSG00000002996	Hbp1	0.000187017	0.000313792	0.592547	0.118788	112.726	154.726	135.819	144.449	128.906	302.268	208.4	266.346	174.438	294.038
365	ENSMUSG00000002997	Prkar2b	0.0702948	0.0723598	-0.158646	0.258657	20.2952	18.5912	20.4516	16.9542	16.7302	22.1044	10.1966	24.2163	6.84395	25.2845
366	ENSMUSG00000003031	Cdkn1b	5.5e-05	0.000109051	0.297417	0.0826875	120.568	158.777	149.663	154.172	164.62	209.832	208.634	184.45	212.19	188.585
367	ENSMUSG00000003032	Klf4	0.00403863	0.00477266	0.29706	0.108571	229.713	283.931	251.079	227.134	183.32	368.803	360.486	343.897	259.401	254.611
368	ENSMUSG00000003033	Ap1m1	0.000163932	0.000280319	-0.299052	0.104576	74.6307	67.0874	62.3698	72.0821	69.8833	56.6742	52.8388	44.8752	60.7989	42.6049
369	ENSMUSG00000003037	Rab8a	0.000152801	0.000264071	0.00572175	0.0791817	167.702	171.358	202.677	177.401	202.988	213.573	178.711	167.708	169.84	198.535
370	ENSMUSG00000003038	Hmgn2	0.00120159	0.00159323	-0.23755	0.0937271	160.992	178.141	141.843	163.037	152.629	105.194	109.422	113.852	142.659	164.361
371	ENSMUSG00000003039	Fam32a	8.35e-06	2.23e-05	-0.287178	0.068493	475.457	535.144	573.977	480.036	505.74	403.63	367.382	411.271	373.898	369.312
372	ENSMUSG00000003051	Elf3	8.69e-06	2.31e-05	-0.163876	0.0668558	1530.12	1566.5	1655	1624.17	1631.14	1267.35	1466.73	1411.7	1399.24	1261.01
373	ENSMUSG00000003062	Stard3nl	0.00157141	0.00202257	-0.121274	0.0932806	127.91	137.55	119.614	117.738	151.235	138.005	102.03	112.657	92.3397	139.137
374	ENSMUSG00000003068	Stk11	0.00125195	0.00165273	-0.221713	0.0947907	174.511	141.07	159.461	152.877	205.097	135.912	156.493	146.188	124.818	104.271
375	ENSMUSG00000003072	Atp5d	9.6e-11	5.76e-09	-1.15724	0.0668667	3256.61	3109.67	3196.55	3283.73	3793.9	1062.14	1040.39	1044.75	1048.61	1020.91
376	ENSMUSG00000003099	Ppp5c	0.000470568	0.000698445	-0.0580819	0.0973184	133.155	133.493	118.926	139.011	133.956	114.874	153.798	103.08	126.913	127.224
377	ENSMUSG00000003119	Cdk12	1.42e-09	2.93e-08	2.02093	0.114853	70.9743	91.8462	88.1141	97.5262	55.2912	623.058	679.291	505.098	582.554	625.552
378	ENSMUSG00000003123	Lipe	0.00789766	0.0089084	-0.232279	0.11087	434.637	524.382	485.579	502.079	471.3	564.82	380.879	343.213	371.741	298.244
379	ENSMUSG00000003131	Pafah1b2	1.49e-06	5.28e-06	0.982335	0.134846	20.8648	21.3826	19.7377	25.666	15.1325	51.4459	56.7662	46.5196	64.8159	57.0555
380	ENSMUSG00000003134	Tbc1d8	0.00111457	0.00149142	1.23224	0.312301	35.9646	19.7716	18.1297	18.3518	82.5684	76.877	146.236	116.946	92.6696	81.7768
381	ENSMUSG00000003135	Cnot11	0.000895959	0.00122468	-0.163152	0.106538	122.852	103.833	150.368	123.281	113.31	114.763	116.531	86.0584	107.983	95.013
382	ENSMUSG00000003153	Slc2a3	7.12e-06	1.95e-05	1.05114	0.29634	0	0.415386	0	0.111063	0	3.1257	1.24593	0.483497	1.99449	0.362867
383	ENSMUSG00000003154	Foxj2	0.00427028	0.0050217	0.609598	0.188796	53.9232	61.9561	71.3865	84.6221	39.9666	148.958	111.472	148.707	100.523	69.8124
384	ENSMUSG00000003161	Sri	0.000367134	0.000562968	-0.224551	0.076751	1010.54	876.412	883.984	766.702	873.88	659.661	606.247	698.619	689.241	885.689
385	ENSMUSG00000003166	Dgcr2	0.000534399	0.00078041	-0.0861334	0.074589	404.341	411.698	458.022	416.871	446.261	394.017	392.455	463.514	423.768	303.399
386	ENSMUSG00000003184	Irf3	0.000653422	0.000928804	-0.0185601	0.10733	134.974	118.074	117.295	120.853	123.503	100.686	133.025	127.456	139.402	106.796
387	ENSMUSG00000003190	Bcl2l12	0.00085483	0.00117366	0.21754	0.19011	13.6627	13.3845	16.4989	17.1874	10.625	16.9147	19.7205	17.7806	20.8471	13.7039
388	ENSMUSG00000003198	Zfp959	1.92e-05	4.5e-05	1.12936	0.22172	5.02889	5.25003	7.15997	7.72545	4.40487	19.5994	19.2407	21.1712	13.7572	22.211
389	ENSMUSG00000003199	Mpnd	5.24e-05	0.00010462	-0.381041	0.0802444	440.559	447.406	400.327	406.646	520.319	364.967	282.933	299.86	266.072	300.732
390	ENSMUSG00000003200	Sh3gl1	3.94e-06	1.19e-05	-0.394332	0.074453	306.564	310.949	322.838	290.214	284.658	186.216	212.094	224.883	204.981	193.642
391	ENSMUSG00000003208	Yju2	0.000684183	0.000966699	-0.265096	0.174937	23.0364	28.6487	27.156	27.1183	29.0309	19.9999	24.5206	19.2465	20.2979	19.0171
392	ENSMUSG00000003226	Ranbp2	5.31e-12	1.17e-09	2.17872	0.0818889	38.375	35.9832	43.2716	35.9326	30.1903	313.542	319.246	370.327	312.17	320.441
393	ENSMUSG00000003228	Grk5	2.59e-06	8.41e-06	1.10184	0.270761	1.25373	0.858745	1.54249	1.17238	1.22282	4.3311	4.82497	5.73008	3.31575	5.1627
394	ENSMUSG00000003233	Dvl3	0.00208647	0.00261186	0.292628	0.104607	126.192	141.654	121.336	134.232	109.433	194.594	175.447	155.074	212.262	123.055
395	ENSMUSG00000003234	Abcf3	0.000625135	0.000894282	0.00942056	0.111155	160.77	150.531	147.767	144.993	136.252	152.371	177.255	152.75	136.557	131.461
396	ENSMUSG00000003235	Eif2b5	2.24e-05	5.13e-05	-0.408234	0.0922863	139.93	129.757	122.569	127.443	135.962	79.2493	83.1506	84.0675	105.915	84.5295
397	ENSMUSG00000003269	Cyth2	1.7e-05	4.06e-05	-0.448147	0.0893568	465.568	484.511	428.475	427.127	401.075	319.807	254.656	303.966	275.269	257.648
398	ENSMUSG00000003271	Sult2b1	8.18e-05	0.000153827	-0.569519	0.103237	1117.66	1047.65	928.52	933.243	1209.08	811.196	613.572	555.693	539.92	475.438
399	ENSMUSG00000003282	Plag1	2.38e-07	1.19e-06	3.36475	0.321526	0	0.556773	1.52217	1.45758	1.50267	69.4697	41.4721	30.1544	35.2369	25.8678
400	ENSMUSG00000003299	Mrpl4	1.47e-06	5.22e-06	-0.719199	0.0841345	180.031	183.103	181.608	181.075	198.713	91.0651	77.1451	80.4755	121.841	84.544
401	ENSMUSG00000003308	Keap1	7.7e-05	0.0001459	-0.185166	0.0809673	286.682	343.677	294.743	300.956	290.995	227.231	280.516	235.363	275.943	242.984
402	ENSMUSG00000003309	Ap1m2	1.52e-07	8.4e-07	-0.675996	0.0659452	1251.79	1312.98	1351.28	1283.71	1231.19	678.245	600.286	711.627	547.776	751.614
403	ENSMUSG00000003316	Glg1	7.76e-07	3.08e-06	0.68114	0.0736256	230.106	220.359	256.69	210.798	184.867	491.479	430.137	465.835	427.909	364.784
404	ENSMUSG00000003344	Btbd2	0.00255121	0.00313551	-0.258687	0.104617	185.981	191.451	201.666	237.045	182.59	146.511	207.724	127.859	171.902	126.957
405	ENSMUSG00000003345	Csnk1g2	0.000216458	0.000356185	-0.282559	0.0929147	165.197	145.42	139.038	152.052	137.377	130.414	125.536	108.957	107.561	88.0259
406	ENSMUSG00000003346	Abhd17a	7.73e-09	9.32e-08	-0.978678	0.0691849	607.311	559.229	597.477	548.268	733.138	225.245	250.672	245.389	216.417	202.504
407	ENSMUSG00000003348	Mob3a	0.000544497	0.000793726	-0.0252733	0.166685	14.1866	16.2346	15.3977	18.19	21.9841	17.5806	14.8187	21.0654	15.5368	14.6065
408	ENSMUSG00000003352	Cacnb3	0.0302903	0.0319747	0.336812	0.170262	74.2362	85.928	81.3987	77.8551	71.825	154.177	161.219	75.8721	114.165	73.23
409	ENSMUSG00000003355	Fkbp11	0.0433315	0.0451929	0.091739	0.205554	25.3602	30.9268	34.9112	26.6538	15.527	16.5571	35.0678	36.6442	23.4037	36.2828
410	ENSMUSG00000003360	Ddx23	4.12e-05	8.56e-05	0.730617	0.122182	29.9008	41.1378	36.3925	34.9861	29.7018	52.1791	87.3197	58.7095	85.9286	81.0904
411	ENSMUSG00000003363	Pld3	0.000467253	0.00069416	-0.775723	0.174773	103.638	57.6484	67.0899	53.3689	49.7314	21.2243	31.5172	33.4716	40.3518	23.2262
412	ENSMUSG00000003380	Rabac1	1.76e-06	6.07e-06	-1.0584	0.136177	82.4775	77.3316	69.0331	62.7753	87.0166	25.3175	29.0125	29.5675	17.1562	30.4334
413	ENSMUSG00000003382	Etv3	2.13e-07	1.1e-06	0.721591	0.0749874	186.474	174.217	184.98	188.616	151.452	396.475	409.135	333.124	313.793	376.213
414	ENSMUSG00000003402	Prkcsh	3.68e-07	1.68e-06	-0.515536	0.0660984	952.693	871.675	982.65	1004.08	863.773	517.155	555.142	551.455	559.852	605.354
415	ENSMUSG00000003420	Fcgrt	2.09e-07	1.08e-06	-1.48262	0.139776	6599.04	5972.26	8157.43	6231.4	5492.83	1583.34	1128.73	1599.39	1094.95	2118.27
416	ENSMUSG00000003421	Nosip	0.000620262	0.000888193	-0.208008	0.111638	71.3667	65.7462	63.4712	67.8177	73.0327	60.0943	59.3847	69.2383	47.3682	44.1414
417	ENSMUSG00000003423	Pih1d1	9.39e-06	2.47e-05	-0.593772	0.107078	99.0608	76.9155	83.7828	87.3109	83.5786	49.2007	48.1696	39.1772	47.4598	53.0168
418	ENSMUSG00000003429	Rps11	1.45e-07	8.12e-07	-1.27756	0.115977	3021.73	3194.05	2936.23	2951.42	3300.48	869.982	723.68	969.857	627.988	1208.21
419	ENSMUSG00000003435	Supt5	0.00057835	0.000835649	-0.0819694	0.0769008	273.25	320.273	300.22	291.86	238.232	296.576	229.965	224.602	290.353	272.412
420	ENSMUSG00000003436	Dll3	0.00374241	0.00444978	1.21197	0.465238	4.53878	1.6478	0.300193	1.01954	0	2.70239	2.84436	7.31324	9.22095	2.96444
421	ENSMUSG00000003437	Paf1	7.38e-05	0.00014078	-0.479232	0.12389	85.8604	88.4867	88.9238	88.2367	71.5338	55.7465	57.4477	49.4161	52.4279	45.9555
422	ENSMUSG00000003438	Timm50	0.000471181	0.000699194	-0.727578	0.164106	59.0904	55.9249	58.9591	53.843	59.4002	18.0271	28.0681	21.5706	47.7971	29.8457
423	ENSMUSG00000003444	Med29	4.87e-07	2.11e-06	-1.10929	0.116934	119.635	94.6876	132.118	108.072	105.175	37.9132	24.6498	43.4195	40.2336	38.7768
424	ENSMUSG00000003452	Bicd1	7.23e-07	2.92e-06	1.94088	0.219449	28.1427	24.9352	12.8297	31.768	16.8738	137.875	127.192	207.702	117.723	204.661
425	ENSMUSG00000003458	Ncstn	1.63e-05	3.91e-05	0.00513404	0.0639685	695.344	702.902	678.373	699.467	634.598	770.627	663.758	711.448	657.294	631.286
426	ENSMUSG00000003464	Pex19	6.09e-05	0.000119206	-0.206412	0.0698764	266.529	250.248	267.979	244.82	268.696	168.001	222.79	214.809	233.842	222.294
427	ENSMUSG00000003500	Impdh1	0.199251	0.201316	0.40755	0.321958	61.9284	28.082	14.4011	18.8379	30.0089	75.6728	30.5471	21.7571	50.4418	44.3897
428	ENSMUSG00000003518	Dusp3	0.216305	0.218445	0.0506982	0.173843	194.407	220.992	183.675	240.021	148.894	247.752	148.402	205.722	146.668	327.632
429	ENSMUSG00000003526	Prodh	3.94e-05	8.23e-05	-0.332747	0.0911821	96.8538	109.537	87.2137	100.935	87.3982	62.9944	69.5763	72.4225	62.8612	76.6941
430	ENSMUSG00000003527	Ess2	1.47e-06	5.22e-06	0.913393	0.136896	23.4878	22.6945	23.4664	25.5233	19.0754	69.4484	51.4077	57.3664	60.0039	50.9327
431	ENSMUSG00000003528	Slc25a1	1.08e-07	6.5e-07	-0.669307	0.0714421	561.134	506.64	581.824	530.202	569.597	261.79	302.747	246.256	309.453	289.917
432	ENSMUSG00000003531	Dgcr6	4.57e-08	3.37e-07	-1.20145	0.0968854	406.636	369.825	326.569	295.383	364.966	116.388	114.893	120.639	77.8414	102.015
433	ENSMUSG00000003534	Ddr1	0.000225947	0.000369647	-0.198675	0.0749036	332.423	357.348	375.416	367.241	292.34	312.724	319.787	238.672	288.933	256.68
434	ENSMUSG00000003541	Ier3	0.000891655	0.0012197	-0.681714	0.186954	24.5679	37.4074	31.9641	28.5472	30.5008	10.5804	23.6227	12.9335	11.6466	20.5754
435	ENSMUSG00000003545	Fosb	2.94e-06	9.34e-06	1.93114	0.240595	102.35	103.512	109.288	190.555	58.0538	575.55	1116.26	934.515	491.847	692.065
436	ENSMUSG00000003546	Klc4	1.9e-05	4.47e-05	-0.311526	0.0648146	1132.77	1228	1280.48	1139.87	1170.91	885.661	758.637	887.119	807.371	1039.73
437	ENSMUSG00000003549	Ercc1	0.00902755	0.0100855	0.312744	0.23388	10.5884	9.0217	24.811	16.4567	16.2296	20.6712	17.0687	24.0291	15.9564	23.6175
438	ENSMUSG00000003559	As3mt	0.000400417	0.000606472	-0.0131644	0.0792646	209.378	187.991	183.555	220.289	207.147	168.601	178.249	194.783	241.445	218.354
439	ENSMUSG00000003573	Homer3	0.00610603	0.00700572	-0.356133	0.208985	21.1231	22.811	16.3062	18.7232	10.4263	8.84992	18.0068	9.42688	9.30607	17.3018
440	ENSMUSG00000003575	Crtc1	0.000303875	0.000476793	0.739681	0.211588	8.06663	9.29948	7.50635	7.21589	10.2533	12.2326	25.8629	25.2056	17.1549	14.2832
441	ENSMUSG00000003581	Rnf215	0.000326643	0.000508639	0.233844	0.148835	15.5595	20.3228	19.3157	16.8892	22.82	27.8167	26.6473	22.2795	22.4584	21.0189
442	ENSMUSG00000003585	Sec14l2	0.00176418	0.00224285	-0.193031	0.0912278	228.72	240.701	306.218	255.639	266.994	196.28	213.179	192.557	286.069	189.757
443	ENSMUSG00000003604	Aven	0.000931919	0.00126875	0.0694652	0.156563	27.7724	26.8866	29.8332	34.6645	31.5526	29.4177	36.2272	35.6209	31.7634	28.7579
444	ENSMUSG00000003623	Crot	1.22e-05	3.08e-05	0.100107	0.0655134	1243.25	1355.95	1435.55	1364.53	1450.43	1597.77	1394.69	1523.82	1465.12	1588.39
445	ENSMUSG00000003644	Rps6ka1	5.09e-05	0.000102015	0.0979552	0.0708187	1186.41	1055.66	1174.43	1148.23	1199.1	1311.54	1344.89	1259.86	1388.58	1071.27
446	ENSMUSG00000003660	Snrnp200	8.39e-05	0.000157136	0.63183	0.126222	45.4338	39.8956	41.7809	45.4352	27.3456	78.8154	73.2374	78.0602	84.4191	60.0704
447	ENSMUSG00000003662	Ciao1	0.00290064	0.00352719	-0.160417	0.115328	74.9355	72.3419	63.5194	63.589	71.817	72.0197	56.2141	76.0613	53.7241	42.3157
448	ENSMUSG00000003680	Taf6l	0.00876724	0.00981583	-0.395133	0.18205	48.3606	35.5863	50.8696	43.3506	37.2318	21.8779	52.4473	25.6629	29.1465	22.1124
449	ENSMUSG00000003721	Insig2	0.00133253	0.00174737	0.0921707	0.160065	19.5805	26.795	24.3066	18.6774	31.9813	26.067	25.385	26.8939	27.9708	24.5351
450	ENSMUSG00000003731	Kpna6	9.5e-06	2.5e-05	0.69482	0.126987	18.2856	18.5768	21.6533	22.042	20.7503	35.3228	36.3376	46.6284	39.5647	48.751
451	ENSMUSG00000003746	Man1a	3.46e-05	7.39e-05	0.0522773	0.0657309	1531.21	1424.17	1561.14	1383.22	1716.2	1692.33	1612.97	1741.97	1494.25	1477.34
452	ENSMUSG00000003752	Itpkc	1.61e-05	3.9e-05	0.404456	0.0860372	127.887	136.888	113.61	121.965	108.711	190.637	186.017	201.163	168.359	167.042
453	ENSMUSG00000003762	Coq8b	7.57e-05	0.000143958	-0.48758	0.101244	186.643	176.186	189.843	151.655	183.78	81.8478	129.423	114.533	111.202	111.621
454	ENSMUSG00000003778	Brd8	9.76e-08	6.02e-07	1.10618	0.0994329	85.6765	96.0492	62.9804	87.4817	73.2428	236.496	230.592	274.635	281.657	202.902
455	ENSMUSG00000003779	Kif20a	1.4e-06	5.01e-06	1.95365	0.224719	27.4833	8.72262	12.104	13.9372	9.70843	68.4181	123.307	104.651	115.082	80.2626
456	ENSMUSG00000003808	Farsa	0.00296211	0.00359687	0.011438	0.108373	88.255	57.8775	71.7764	95.9202	77.104	74.6566	72.7143	68.8246	96.2616	79.8841
457	ENSMUSG00000003809	Gcdh	0.00115527	0.00153969	-0.0507428	0.127392	33.7057	29.7863	36.05	37.0986	45.0174	27.8027	33.2755	44.0619	36.52	31.3833
458	ENSMUSG00000003810	Mast2	2.89e-07	1.39e-06	0.992576	0.0967439	55.1331	60.057	64.3463	69.8631	51.3408	187.537	150.966	122.181	184.539	175.759
459	ENSMUSG00000003812	Dnase2a	0.00565344	0.00651875	-0.0714138	0.212605	19.6423	13.9816	10.7192	20.0919	7.33268	14.6528	14.4103	11.6297	9.66033	12.7642
460	ENSMUSG00000003813	Rad23a	0.00342854	0.00410443	0.0427223	0.106402	89.6189	98.346	87.4802	90.9879	80.7477	85.3742	74.5828	103.367	131.441	81.1288
461	ENSMUSG00000003814	Calr	2.25e-06	7.49e-06	-0.53285	0.0652921	1686.11	1501.04	1819.73	1827.32	1803.98	949.318	899.948	971.501	1045.62	1217.22
462	ENSMUSG00000003824	Syce2	0.00233684	0.00289206	-0.37424	0.214327	21.8948	21.022	17.1058	26.4977	22.8627	16.353	10.4339	18.8205	11.8238	18.2788
463	ENSMUSG00000003847	Nfat5	2.33e-10	9.23e-09	2.35913	0.111957	45.6917	50.0074	58.8327	47.9894	50.9304	565.862	555.727	749.94	486.209	397.549
464	ENSMUSG00000003848	Nob1	0.0304647	0.0321431	0.0573024	0.188073	27.5222	21.2354	20.4295	30.5181	26.4704	13.8179	27.4304	26.1379	33.9734	38.1742
465	ENSMUSG00000003849	Nqo1	0.0217072	0.0232193	-0.211388	0.137258	102.544	102.87	99.0888	99.9152	144.09	63.4826	78.0576	79.4484	109.054	121.078
466	ENSMUSG00000003863	Ppfia3	2.27e-07	1.15e-06	-1.16171	0.11044	1423.39	1316.36	1255.17	1072.99	1180.31	494.414	384.183	436.343	272.215	394.483
467	ENSMUSG00000003865	Gys1	0.00053502	0.000781141	-0.0721652	0.155627	24.2037	20.9397	19.2486	23.1316	23.5297	18.8769	26.8706	17.4597	20.5892	20.1124
468	ENSMUSG00000003868	Ruvbl2	0.0213744	0.0228872	0.00493185	0.156428	42.6909	40.1485	34.8495	37.3696	33.1883	22.3592	44.7569	35.4776	55.9571	38.1191
469	ENSMUSG00000003873	Bax	1.18e-06	4.34e-06	-0.770268	0.110553	228.598	196.188	197.922	197.824	187.059	82.7283	95.7467	80.8528	98.0627	109.538
470	ENSMUSG00000003923	Tfam	0.00479917	0.00558991	0.257798	0.137258	41.0909	56.5213	65.1703	46.4759	61.3134	48.6323	72.7043	86.6195	71.4141	72.3333
471	ENSMUSG00000003929	Zfp81	4.05e-05	8.43e-05	1.24887	0.242506	2.1666	2.84623	2.59291	4.07817	4.26641	12.3438	8.26645	22.6012	8.47024	12.7952
472	ENSMUSG00000003948	Mmd	3.18e-05	6.87e-05	-0.287984	0.0766316	201.059	199.804	259.093	230.088	222.904	152.628	165.362	157.408	176.902	179.305
473	ENSMUSG00000003949	Hlf	0.0386071	0.0404216	0.162956	0.258344	17.0897	23.4056	17.7947	12.0901	33.5694	29.765	22.3356	19.093	14.8641	35.3237
474	ENSMUSG00000003955	Fam162a	3.59e-05	7.63e-05	-0.682086	0.112267	195.007	133.936	185.929	153.554	166.12	76.7662	84.9003	69.0274	76.6784	116.816
475	ENSMUSG00000003970	Rpl8	2.84e-08	2.36e-07	-0.808912	0.0689948	4114.83	3758.28	3281.65	3523.63	4019.92	1467.93	1757.58	1715.16	1546.36	1838.7
476	ENSMUSG00000003992	Ssbp2	4.01e-08	3.05e-07	3.20382	0.295381	5.4456	1.2721	3.41152	3.4224	5.04248	69.2019	100.201	100.583	120.488	94.0373
477	ENSMUSG00000004018	Fancl	0.000818252	0.0011302	1.22712	0.297995	6.16721	5.64598	14.3715	20.3673	9.8102	25.019	33.0268	45.7271	63.6965	23.3568
478	ENSMUSG00000004032	Gstm5	0.000250589	0.000403758	-0.584314	0.123011	74.8329	78.1631	84.8243	66.1875	61.5835	34.9186	34.0726	38.3635	37.3925	62.0126
479	ENSMUSG00000004035	Gstm7	0.000933102	0.0012701	-0.385625	0.146749	39.289	26.2598	39.4859	33.6905	50.259	21.366	25.2361	22.6915	28.8898	27.5129
480	ENSMUSG00000004038	Gstm3	1.88e-06	6.41e-06	-1.00724	0.119574	615.072	696.103	531.41	633.069	868.961	186.086	244.096	247.926	320.534	223.823
481	ENSMUSG00000004040	Stat3	3.46e-06	1.07e-05	0.735167	0.0932051	92.8935	95.0118	99.4609	95.3501	79.2065	255.022	182.62	194.441	150.144	195.233
482	ENSMUSG00000004043	Stat5a	0.00312467	0.00377446	0.571032	0.196966	29.2806	14.107	27.3708	19.0585	26.6523	51.237	27.5041	46.2997	44.5953	36.0908
483	ENSMUSG00000004044	Cavin1	0.117076	0.119115	-0.477357	0.527942	6.13487	6.71493	6.73134	7.6173	1.8123	17.1516	4.13287	2.12035	2.42416	0.453183
484	ENSMUSG00000004054	Map3k11	9.01e-06	2.38e-05	-0.42181	0.0948024	107.361	104.801	104.236	104.613	98.4584	65.0933	74.4062	64.9704	68.9852	66.6793
485	ENSMUSG00000004056	Akt2	0.000325449	0.000507023	0.275717	0.0964807	94.6484	92.0048	88.3858	87.3628	88.4534	113.036	122.72	132.948	143.988	89.4741
486	ENSMUSG00000004069	Dnaja3	0.000113086	0.000203407	0.168039	0.0809446	124.012	111.817	114.966	127.172	120.715	139.681	129.85	150.378	171.75	121.418
487	ENSMUSG00000004070	Hmox2	1.52e-05	3.7e-05	-0.457937	0.0856722	215.984	200.87	196.491	232.963	223.751	124.654	119.366	160.775	146.157	127.855
488	ENSMUSG00000004071	Cdip1	2.7e-05	6.01e-05	-0.203275	0.0680879	736.871	790.11	799.516	776.696	869.174	639.549	729.692	659.799	659.532	559.607
489	ENSMUSG00000004085	Map3k20	6e-08	4.14e-07	1.68356	0.166241	9.7584	8.80454	10.9079	14.4735	8.58369	44.0731	61.3269	51.9677	70.6151	64.704
490	ENSMUSG00000004096	Cwc15	4.94e-05	9.94e-05	-0.331589	0.0817663	205.119	213.464	184.955	196.479	201.048	157.553	124.233	158.997	122.664	158.861
491	ENSMUSG00000004099	Dnmt1	3.1e-08	2.52e-07	2.04568	0.158572	69.8568	49.1273	54.1373	83.6026	82.9641	432.551	636.458	495.379	709.179	381.331
492	ENSMUSG00000004100	Ppan	0.000357757	0.000550474	1.01985	0.221935	14.3158	6.16832	8.43081	19.5166	9.01642	25.682	27.7996	24.459	32.7824	44.2564
493	ENSMUSG00000004105	Angptl2	2.64e-06	8.53e-06	3.93152	0.484104	0	5.63962	1.32237	0.853854	0	51.0585	93.2404	71.2731	78.9409	46.8423
494	ENSMUSG00000004127	Trmt10a	0.00378601	0.00449585	1.74161	0.529154	5.3896	3.24441	2.96961	11.2547	0	22.8439	19.7076	16.2198	19.658	16.6165
495	ENSMUSG00000004187	Kifc2	9.7e-06	2.54e-05	1.38826	0.238767	16.1461	18.192	16.954	18.7054	13.5375	86.6583	100.358	50.4443	73.5859	45.1343
496	ENSMUSG00000004207	Psap	1.12e-08	1.22e-07	-0.797429	0.0694879	4428.62	3701.55	4229.31	3781.33	3541.7	1786.46	1729.93	1826.34	1665.14	1831.45
497	ENSMUSG00000004221	Ikbkg	2.1e-06	7.05e-06	0.936683	0.121524	40.8388	38.9091	38.7593	32.1318	54.7097	112.458	89.8762	126.453	88.4998	107.526
498	ENSMUSG00000004233	Wars2	0.00024548	0.00039674	0.942017	0.234631	8.69955	10.7124	10.8461	14.0236	6.9596	27.2223	16.7502	33.275	28.4915	29.5729
499	ENSMUSG00000004263	Atn1	0.15557	0.157649	0.0171072	0.179044	56.5157	57.5863	62.8702	69.3394	59.6313	77.413	93.6141	57.1633	67.1081	33.0845
500	ENSMUSG00000004264	Phb2	2.69e-05	5.98e-05	0.0145653	0.0702198	428.956	416.051	414.059	411.798	467.173	434.35	406.347	453.435	474.453	402.718
501	ENSMUSG00000004266	Ptpn6	0.0110169	0.0121737	0.0779023	0.22577	13.1936	22.6907	17.1422	13.6459	12.214	10.605	21.4646	26.6661	13.2916	15.7771
502	ENSMUSG00000004268	Emg1	0.000343023	0.000530513	-0.198064	0.0832234	199.994	197.449	198.911	233.303	207.859	157.307	180.644	134.859	205.744	178.957
503	ENSMUSG00000004270	Lpcat3	0.000175802	0.000297322	-0.441812	0.0898613	790.987	738.459	786.14	765.016	994.599	547.224	538.459	433.397	654.885	457.935
504	ENSMUSG00000004285	Atp6v1f	9.27e-06	2.44e-05	-1.30326	0.184044	670.475	675.29	543.039	565.532	651.035	190.448	107.843	202.059	115.089	277.06
505	ENSMUSG00000004317	Clcn5	9.34e-05	0.000171893	0.608835	0.11213	492.32	450.664	469.42	418.442	324.229	951.085	699.239	916.515	604.175	807.678
506	ENSMUSG00000004319	Clcn3	3.78e-09	5.73e-08	0.987816	0.0686684	301.612	270.754	326.249	273.41	345.999	876.738	848.736	826.477	801.028	718.164
507	ENSMUSG00000004328	Hif3a	0.00290879	0.00353642	-0.434911	0.131415	131.965	114.585	149.046	123.368	120.529	85.5012	89.2094	104.259	50.9352	92.9436
508	ENSMUSG00000004356	Utp20	0.000178274	0.00030111	1.3422	0.26901	4.02565	4.40684	4.47267	3.07751	3.65395	6.8018	15.8221	17.2509	37.2187	16.3918
509	ENSMUSG00000004359	Spic	5.04e-07	2.17e-06	2.66794	0.294069	0	1.36839	0	0	0	9.88856	9.01929	7.63789	8.11175	9.96971
510	ENSMUSG00000004364	Cul3	0.000127652	0.000225816	0.425717	0.0979221	105.575	125.946	97.2406	74.4541	103.014	156.739	147.77	157.236	149.747	154.193
511	ENSMUSG00000004366	Sst	0.000738088	0.00103118	-0.571219	0.136784	169.839	149.63	185.392	215.124	99.9165	87.2886	82.1659	97.9248	81.526	100.503
512	ENSMUSG00000004383	Large1	0.000118742	0.000211963	0.452001	0.098039	91.4602	84.5252	86.202	88.39	67.2765	128.228	121.904	155.075	104.968	150.887
513	ENSMUSG00000004393	Ddx56	0.000628106	0.000898235	0.269978	0.130097	29.0111	23.1427	34.5246	29.9139	33.8847	31.1943	41.7837	45.1948	44.1135	35.5791
514	ENSMUSG00000004394	Tmed4	2.89e-05	6.35e-05	-0.434079	0.0728093	500.892	452.896	477.58	452.336	601.677	383.946	306.021	309.996	324.592	283.862
515	ENSMUSG00000004415	Col26a1	7.75e-11	5.13e-09	4.3176	0.238921	0	0	0	0	0	22.4868	49.354	45.3901	41.0522	33.4559
516	ENSMUSG00000004446	Bid	0.000152398	0.000263481	-0.149781	0.120616	34.1347	36.1277	32.1812	34.0465	39.374	34.1926	27.4219	32.566	26.3561	30.8949
517	ENSMUSG00000004451	Ralb	2.34e-05	5.32e-05	-0.151581	0.0658895	684.679	658.256	629.624	609.967	564.66	526.544	534.754	567.017	485.331	590.736
518	ENSMUSG00000004455	Ppp1cc	5.44e-05	0.000107943	-0.35787	0.0712435	707.875	724.105	709.797	590.887	904.006	527.413	500.273	523.004	502.036	467.982
519	ENSMUSG00000004460	Dnajb11	4.89e-05	9.85e-05	-0.379354	0.0717788	554.373	443.559	492.999	514.886	553.485	335.754	293.475	356.569	422.957	348.041
520	ENSMUSG00000004462	Tbccd1	0.000340958	0.00052776	0.46847	0.137551	61.7974	42.4871	44.3775	51.8036	46.5632	86.3141	83.5634	86.2246	62.4436	76.7729
521	ENSMUSG00000004500	Zfp324	0.000102352	0.000186506	0.969767	0.20677	25.2171	18.7114	29.8152	36.9688	21.2781	83.6262	51.5803	61.1473	61.2283	93.0299
522	ENSMUSG00000004508	Gab2	0.00103507	0.0013944	0.491316	0.124601	66.1021	118.468	103.81	79.2208	70.625	162.348	115.17	143.335	143.574	139.544
523	ENSMUSG00000004530	Coro1c	0.000830755	0.00114461	0.33814	0.0963049	258.192	226.423	237.214	221.259	262.384	355.322	285.065	297.32	468.961	310.051
524	ENSMUSG00000004535	Tax1bp1	3.56e-05	7.56e-05	0.421361	0.0728476	309.363	385.422	379.835	362.494	379.305	673.067	493.883	578.381	480.359	555.683
525	ENSMUSG00000004558	Ndrg2	0.0765791	0.0786664	0.123741	0.246947	16.5634	12.6723	11.3989	22.0627	16.8856	38.1374	20.2313	11.3171	11.2214	17.0546
526	ENSMUSG00000004561	Mettl17	0.00076534	0.00106626	0.905884	0.217993	9.82432	20.4448	20.0226	17.0262	13.4934	63.5007	32.1031	28.1437	56.8487	28.9368
527	ENSMUSG00000004562	Arhgef40	8.9e-07	3.46e-06	2.67233	0.29308	10.9857	6.73927	8.96593	3.41786	1.97223	100.662	99.0929	74.6947	85.0015	74.2537
528	ENSMUSG00000004565	Pnpla6	8.12e-06	2.18e-05	0.673505	0.105918	59.4342	75.2843	67.4987	83.9107	75.6967	138.415	174.97	134.567	147.332	117.891
529	ENSMUSG00000004567	Mcoln1	0.00108687	0.00145797	-0.127941	0.0885025	211.968	176.657	181.791	157.029	138.17	159.162	137.957	161.103	170.236	129.113
530	ENSMUSG00000004568	Arhgef18	6.41e-08	4.36e-07	0.887629	0.0889627	105.114	108.549	106.729	118.067	99.7814	214.716	245.783	295.011	274.662	287.786
531	ENSMUSG00000004591	Pkn2	1.78e-09	3.41e-08	1.50029	0.0871711	118.588	180.319	133.008	165.812	167.152	750.364	667.483	682.979	706.402	598.438
532	ENSMUSG00000004609	Cd33	9.39e-05	0.00017271	1.93388	0.387069	0	0	2.37246	0	0	6.3821	2.28704	6.28049	4.46754	3.89773
533	ENSMUSG00000004610	Etfb	1.03e-09	2.37e-08	-0.989419	0.0685979	762.257	719.089	771.072	736.525	733.537	260.702	258.798	266.83	275.325	325.408
534	ENSMUSG00000004626	Stxbp2	0.000205363	0.000339998	-0.248321	0.083227	344.978	296.251	354.256	322.694	324.233	290.992	231.269	302.479	214.692	249.874
535	ENSMUSG00000004633	Chn2	1.45e-05	3.56e-05	0.632699	0.103757	79.6899	71.1016	75.2862	65.8677	70.625	158.59	159.136	150.806	107.378	116.703
536	ENSMUSG00000004637	Wwox	2.17e-05	5e-05	0.744845	0.121777	37.6865	33.1879	41.157	45.0072	46.0095	73.0527	118.165	94.9982	80.0465	69.5068
537	ENSMUSG00000004642	Slbp	1e-06	3.82e-06	0.838241	0.093111	89.285	70.1548	93.064	92.131	104.214	176.301	212.844	238.876	237.083	176.906
538	ENSMUSG00000004651	Tyr	1.35e-08	1.4e-07	1.89684	0.218386	0	0	0	0	0	2.91628	3.12754	3.21868	3.66977	1.63859
539	ENSMUSG00000004655	Aqp1	0.242332	0.244387	0.169479	0.168773	512.721	721.262	498.64	619.882	869.799	989.271	1013.72	672.54	688.207	500.141
540	ENSMUSG00000004661	Arid3b	0.010949	0.0121018	0.572018	0.234446	16.1289	39.8355	17.5604	27.9766	22.3953	38.6372	35.6932	63.1821	54.0175	27.5457
541	ENSMUSG00000004665	Cnn2	0.0105666	0.0117051	0.0530638	0.230117	17.1419	13.2371	8.51476	14.2892	23.2043	17.7402	22.6003	14.8646	12.8702	11.0368
542	ENSMUSG00000004667	Polr2e	1.7e-07	9.17e-07	-0.77321	0.0838048	256.36	243.148	213.094	211.045	246.11	91.8322	108.79	102.125	124.166	112.616
543	ENSMUSG00000004668	Abca13	0.0289268	0.0305777	0.183916	0.442018	5.11245	1.39889	2.0397	5.85891	2.01352	4.08222	0.491988	5.86407	3.9342	7.95933
544	ENSMUSG00000004677	Myo9b	6.91e-06	1.9e-05	1.91519	0.26186	84.0688	100.534	80.3843	130.748	33.8663	550.667	576.134	322.42	633.572	689.949
545	ENSMUSG00000004748	Mtfp1	0.00128828	0.00169415	-0.293821	0.108049	70.4456	69.3913	70.2628	70.3694	83.8612	45.5379	55.5175	59.679	74.0188	41.2426
546	ENSMUSG00000004768	Rab23	0.00471413	0.00549728	0.179956	0.250489	7.38011	13.4605	11.8867	9.39007	20.2024	12.9791	12.6421	16.6619	16.6825	12.634
547	ENSMUSG00000004771	Rab11a	2.37e-05	5.39e-05	-0.983554	0.154355	1703.65	1581.92	1558.62	1533.84	1505.68	658.385	433.457	663.716	403.52	925.858
548	ENSMUSG00000004788	Eif2b2	0.0116272	0.0128142	-0.211468	0.14622	85.7002	60.7462	85.4722	116.176	97.4098	86.6219	65.3772	83.3538	70.4723	52.2332
549	ENSMUSG00000004789	Dlst	7.44e-05	0.000141774	-0.146999	0.0624769	543.657	566.035	543.123	546.089	656.431	449.919	541.271	475.25	561.541	441.728
550	ENSMUSG00000004798	Ulk2	1.93e-05	4.52e-05	0.703376	0.107827	55.4778	64.2941	77.5835	73.4071	56.314	156.061	130.483	149.723	96.349	133.74
551	ENSMUSG00000004814	Ccl24	6.83e-07	2.78e-06	-0.859692	0.0937282	290.257	217.749	299.953	349.496	264.666	137.099	127.71	114.238	105.761	111.295
552	ENSMUSG00000004815	Dgkq	4.95e-11	4.33e-09	1.52637	0.0838209	286.669	233.599	276.781	285.523	261.048	1230.57	1297.8	1178.29	1245.09	1225.25
553	ENSMUSG00000004843	Chmp2b	0.00103998	0.00140015	-0.164125	0.0818423	931.488	969.029	955.046	767.213	1029.36	896.269	686.729	808.982	664.442	905.31
554	ENSMUSG00000004846	Plod3	0.00842823	0.00946324	-0.160084	0.138954	77.5369	58.8774	80.803	86.8758	92.8245	75.654	73.5333	58.0995	85.2678	48.1921
555	ENSMUSG00000004849	Ap1s1	5.97e-09	7.68e-08	-1.20664	0.0792611	420.432	392.605	358.83	344.508	391.104	110.577	104.568	104.668	150.297	103.57
556	ENSMUSG00000004864	Mapk13	2.42e-07	1.21e-06	-0.58647	0.0653948	1319.18	1371.99	1186.8	1219.69	1412.91	670.675	775.177	773.825	755.548	647.745
557	ENSMUSG00000004865	Srpk1	1.45e-08	1.46e-07	1.49805	0.107471	84.5801	81.4012	79.1494	61.6753	58.0222	327.406	333.942	253.725	406.5	318.166
558	ENSMUSG00000004880	Lbr	9.9e-06	2.58e-05	1.23106	0.175126	16.5599	19.5711	12.9754	16.0193	18.7448	46.5784	77.8701	44.1721	94.2557	43.7588
559	ENSMUSG00000004895	Prcc	4.25e-05	8.79e-05	-0.32138	0.0796046	205.088	212.755	221.618	213.085	197.729	167.524	149.953	123.792	175.757	148.776
560	ENSMUSG00000004896	Rrnad1	0.000483664	0.000715589	1.09538	0.247914	11.9757	20.6734	35.695	23.5525	11.787	41.7815	84.833	70.5671	42.4768	60.808
561	ENSMUSG00000004897	Hdgf	0.00211302	0.00264204	-0.0441578	0.0937352	136.728	132.535	114.807	117.232	138.548	98.0184	153.593	108.706	144.14	114.741
562	ENSMUSG00000004902	Slc25a18	9.54e-10	2.23e-08	3.36735	0.218654	0	0	0	0	0	9.69873	24.6498	16.6287	10.5878	12.6618
563	ENSMUSG00000004929	Thop1	0.000225951	0.000369647	0.625792	0.158117	17.293	17.9212	13.5495	25.791	14.9018	32.3281	33.4896	26.3965	37.4953	36.8663
564	ENSMUSG00000004931	Apba3	0.000368893	0.000565131	-0.300553	0.109805	130.155	143.263	117.615	130.389	132.182	110.023	109.816	74.359	94.2424	98.6448
565	ENSMUSG00000004934	Pias4	0.00761938	0.0086185	0.0756758	0.132253	48.9114	55.4174	61.7297	54.3769	44.8468	36.028	60.6562	59.9528	66.315	68.7276
566	ENSMUSG00000004936	Map2k1	1.48e-05	3.62e-05	0.208592	0.0775493	131.711	128.431	125.861	136.554	133.633	146.736	177.219	168.445	162.125	155.792
567	ENSMUSG00000004937	Sgta	2.25e-07	1.14e-06	-0.577273	0.0722484	289.481	251.221	265.527	257.575	268.199	153.382	162.962	145.49	137.25	147.982
568	ENSMUSG00000004945	Tmem242	1.44e-07	8.09e-07	-0.797546	0.0788823	248.784	279.111	236.821	280.559	271.531	106.656	115.408	120.344	105.009	147.585
569	ENSMUSG00000004947	Dtx2	0.0132315	0.0144838	-0.0881377	0.153007	67.3088	44.8019	44.9007	41.2768	43.8605	38.8329	66.8919	45.3132	40.3063	33.0681
570	ENSMUSG00000004952	Rasa4	6.3e-06	1.76e-05	1.09197	0.149393	24.5679	54.266	38.2342	53.6521	39.1395	125.721	112.779	129.435	130.569	109.691
571	ENSMUSG00000004961	Syt5	1.24e-05	3.12e-05	0.200643	0.26777	0.94776	0.831329	1.32391	0.911703	0.747113	2.29206	1.84271	2.24188	0.538672	0.406058
572	ENSMUSG00000004980	Hnrnpa2b1	0.00184597	0.00233721	0.00740605	0.0841887	1369.44	1274.79	1268.43	1357.27	1295.76	1152.11	1463.26	1399.46	1644.17	1041.83
573	ENSMUSG00000004994	Ccdc130	0.0152963	0.0166233	0.00670373	0.217205	20.4952	14.7428	18.1049	22.8885	25.0986	21.7519	26.1426	30.4074	14.2245	13.163
574	ENSMUSG00000004996	Mri1	0.00448162	0.00524595	-0.0868704	0.159117	26.6206	26.3224	40.1734	33.8427	34.2959	23.7537	27.6618	40.2872	23.3843	33.9159
575	ENSMUSG00000005034	Prkacb	0.000505234	0.000742587	0.45593	0.13868	77.5336	84.8531	90.0747	93.1687	81.7306	156.631	156.292	110.449	108.575	151.813
576	ENSMUSG00000005043	Sgsh	0.00707947	0.00803865	0.0928297	0.166888	46.5749	35.5929	51.5476	39.1554	43.6539	56.4157	61.093	37.5229	49.1628	36.7066
577	ENSMUSG00000005054	Cstb	2.6e-05	5.81e-05	-1.40278	0.222485	1429.21	1320.95	1129.4	1125.58	1129.58	302.424	185.9	375.994	192.698	594.313
578	ENSMUSG00000005069	Pex5	5.06e-05	0.000101463	0.111808	0.0739583	418.079	442.654	421.949	406.323	398.411	417.112	451.153	469.092	545.95	459.045
579	ENSMUSG00000005078	Jkamp	0.00116354	0.00154975	-0.216016	0.131334	45.9113	34.5025	36.223	32.2912	40.5195	35.6905	27.1095	30.5685	37.4642	22.6201
580	ENSMUSG00000005087	Cd44	4.9e-06	1.43e-05	1.65398	0.243189	4.77235	1.94936	1.98326	4.45271	4.69888	14.0603	20.552	17.6267	24.6249	22.5951
581	ENSMUSG00000005102	Eif2ak4	2.02e-05	4.71e-05	1.49026	0.272529	8.54547	15.6374	23.924	15.3283	20.0162	63.091	106.764	61.1241	67.0355	69.7314
582	ENSMUSG00000005103	Wdr1	7.15e-08	4.74e-07	0.588798	0.065909	247.412	237.663	221.983	241.705	237.127	392.359	438.6	446.31	408.451	455.025
583	ENSMUSG00000005107	Slc2a9	8.45e-07	3.32e-06	0.821833	0.0915236	152.316	104.419	122.375	136.02	159.145	317.476	293.57	354.635	290.867	269.738
584	ENSMUSG00000005125	Ndrg1	0.000602404	0.000865584	-0.645713	0.150456	464.12	530.745	444.258	466.254	740.901	338.325	327.026	321.475	192.313	217.939
585	ENSMUSG00000005142	Man2b1	4.58e-05	9.35e-05	-0.277253	0.0672976	896.72	961.658	896.72	880.282	693.408	712.258	615.642	650.035	614.806	672.761
586	ENSMUSG00000005148	Klf5	5.02e-06	1.46e-05	0.424585	0.0652916	1152.75	1213.08	1108.82	1169.89	1091.41	1869.26	2019.97	1698.91	1768.18	1459.53
587	ENSMUSG00000005150	Wdr83	0.000251231	0.000404521	-0.591045	0.151525	63.3815	57.5233	59.5332	62.2329	55.8257	24.419	34.6781	43.9868	37.2901	27.2793
588	ENSMUSG00000005161	Prdx2	1.69e-06	5.87e-06	-0.656584	0.0770827	1449.24	1345.36	1248.81	1224.46	1474.03	579.204	664.537	770.879	652.256	850.465
589	ENSMUSG00000005198	Polr2a	8.82e-05	0.000163879	0.539284	0.0986455	270.692	242.602	279.49	289.556	228.606	474.828	520.972	452.022	506.225	319.484
590	ENSMUSG00000005204	Senp3	0.0290506	0.0307036	0.301499	0.171025	78.5019	54.2421	43.6843	49.6911	56.7946	59.8529	123.657	66.63	84.8026	57.325
591	ENSMUSG00000005225	Plekha8	0.000152684	0.000263905	0.510707	0.100006	208.952	231.878	191.339	193.936	321.333	388.977	333.419	375.264	395.782	387.265
592	ENSMUSG00000005233	Spc25	0.0219205	0.0234429	0.55978	0.23419	25.636	37.4646	15.3535	28.1013	12.7213	53.2145	32.0723	37.7702	52.0449	27.2727
593	ENSMUSG00000005237	Dnah2	0.00161172	0.00206993	-0.622448	0.176119	21.2486	24.102	27.8299	24.473	35.1649	14.5439	10.8559	11.7091	25.1392	10.7347
594	ENSMUSG00000005251	Ripk4	3.25e-05	7.01e-05	0.150034	0.0779559	191.202	187.037	200.308	185.557	190.367	199.265	221.848	244.812	207.521	238.992
595	ENSMUSG00000005262	Ufd1	0.000700025	0.000985312	0.24889	0.110828	52.2689	69.6126	60.7318	69.8115	78.5727	79.2246	70.8581	99.6757	88.5109	85.6829
596	ENSMUSG00000005267	Zfp287	0.00300759	0.0036456	2.47282	0.724831	11.601	8.34118	0	0	5.74302	21.0023	42.7851	30.3455	49.2362	26.8926
597	ENSMUSG00000005268	Prlr	1.91e-07	1.01e-06	1.08662	0.101453	202.178	206.185	206.115	215.057	253.076	823.399	599.191	648.82	472.104	713.611
598	ENSMUSG00000005299	Letm1	0.00314515	0.00379673	0.245773	0.105606	165.651	169.893	225.364	210.73	216.59	219.9	263.516	227.853	341.172	220.215
599	ENSMUSG00000005312	Ubqln1	1.26e-05	3.16e-05	0.180099	0.0679477	514.571	529.84	541.33	561.045	531.495	693.848	643.039	683.647	620.469	572.673
600	ENSMUSG00000005320	Fgfr4	5.22e-05	0.000104256	0.166373	0.254472	4.90383	4.42606	3.02144	4.01661	4.12143	4.11786	8.08252	4.06448	4.23512	4.74818
601	ENSMUSG00000005354	Txn2	1.01e-07	6.21e-07	-1.23668	0.108182	425.51	351.378	360.36	368.138	446.437	112.409	139.052	90.7965	140.566	90.1229
602	ENSMUSG00000005362	Crbn	2.06e-06	6.93e-06	0.550113	0.0815952	149.226	148.848	171.685	160.164	151.043	298.561	243.26	307.172	253.872	256.669
603	ENSMUSG00000005364	Il5ra	1.21e-06	4.43e-06	2.80994	0.318211	0	1.62412	0	0	0	7.3398	13.8759	15.3413	9.31156	9.07848
604	ENSMUSG00000005370	Msh6	1.02e-05	2.65e-05	1.02179	0.183627	6.72015	5.5838	4.21745	6.97636	4.48592	13.7271	19.6278	15.7533	20.5264	12.563
605	ENSMUSG00000005371	Fbxo11	1.32e-07	7.59e-07	0.93387	0.0939529	75.0394	87.5928	83.5843	68.0276	73.8866	207.347	208.72	225.666	153.899	199.782
606	ENSMUSG00000005373	Mlxipl	2.7e-09	4.61e-08	1.90758	0.11559	115.703	158.312	124.72	148.031	119.871	836.472	925.901	941.331	1198.76	654.108
607	ENSMUSG00000005374	Tbl2	3.48e-06	1.08e-05	1.0282	0.152591	15.5882	15.8846	12.5707	16.0646	14.1805	33.3864	54.3404	34.1551	54.7166	39.7644
608	ENSMUSG00000005378	Bud23	0.0530713	0.0550279	-0.0520077	0.175067	87.9826	51.5843	48.7762	61.6816	61.6102	71.3999	33.4743	73.042	65.1098	56.8732
609	ENSMUSG00000005397	Nid1	0.0728756	0.0749569	0.696917	0.387546	24.9224	17.6054	13.0835	53.5262	17.4358	100.568	20.1888	70.3966	24.0153	53.8607
610	ENSMUSG00000005410	Mcm5	3.52e-05	7.49e-05	0.853452	0.140118	52.3403	31.6962	36.226	43.8404	42.0701	66.6169	99.5277	92.4883	134.923	99
611	ENSMUSG00000005413	Hmox1	0.00036855	0.000564738	-1.50332	0.328401	71.2495	85.5346	87.1204	54.8873	58.0894	18.315	11.8382	17.2071	5.29477	39.584
612	ENSMUSG00000005417	Mprip	9.98e-08	6.13e-07	1.29723	0.113313	153.916	147.055	150.584	170.141	141.428	483.901	494.505	540.886	858.259	490.094
613	ENSMUSG00000005442	Cic	0.00310009	0.00374896	0.429576	0.154017	49.3425	29.7972	23.7793	36.9346	45.792	64.4903	58.0289	59.5302	47.3127	49.3538
614	ENSMUSG00000005447	Pafah1b3	5.66e-07	2.37e-06	-0.725083	0.0823243	281.32	211.445	223.338	257.284	269.45	123.147	102.587	115.231	120.574	138.264
615	ENSMUSG00000005469	Prkaca	2.29e-05	5.23e-05	-0.275102	0.0694291	444.38	415.021	459.283	452.582	379.207	328.856	323.36	300.863	378.006	303.206
616	ENSMUSG00000005470	Asf1b	0.00566379	0.00652894	0.725722	0.295155	7.24941	3.63627	5.95616	9.46535	5.03971	11.1319	12.6616	13.3096	31.148	5.93026
617	ENSMUSG00000005481	Ddx39	0.000753835	0.0010517	0.173304	0.0846436	194.879	155.798	177.512	196.001	192.381	165.678	210.092	237.295	240.274	244.087
618	ENSMUSG00000005483	Dnajb1	0.000171503	0.000290963	-0.289819	0.0755002	333.246	331.648	383.302	377.526	304.54	275.75	234.863	271.403	213.999	303.253
619	ENSMUSG00000005493	Msh4	9.36e-06	2.46e-05	3.28922	0.465041	4.18311	0	3.17055	6.22396	2.33357	54.3371	91.3327	98.4932	73.055	61.4935
620	ENSMUSG00000005501	Usp40	7.32e-09	8.95e-08	1.48969	0.113292	40.3309	49.8259	38.3035	42.9927	39.4216	155.12	180.813	185.042	253.72	178.131
621	ENSMUSG00000005505	Kbtbd4	0.000102853	0.00018734	0.182004	0.210176	5.39527	6.96941	6.18768	9.58258	4.7598	7.18743	9.93861	7.38502	5.89323	9.09128
622	ENSMUSG00000005506	Celf1	1.03e-06	3.89e-06	0.799744	0.0890521	240.296	303.785	259.648	230.521	225.341	509.907	644.193	584.531	634.616	443.034
623	ENSMUSG00000005510	Ndufs3	1.06e-08	1.17e-07	-0.805574	0.0738252	245.484	235.375	243.847	244.248	279.648	106.605	118.739	111.526	103.109	116.308
624	ENSMUSG00000005514	Por	0.00932157	0.0103978	0.149994	0.107046	203.222	249.092	245.155	214.988	282.815	251.147	314.879	231.31	367.743	237.788
625	ENSMUSG00000005533	Igf1r	3.17e-06	9.95e-06	1.49691	0.221432	5.22598	7.52127	5.21211	9.8136	6.76961	27.7939	41.953	39.2143	33.5477	21.061
626	ENSMUSG00000005534	Insr	4.83e-09	6.73e-08	1.92541	0.123667	36.1022	53.9228	42.7555	43.3207	51.852	363.673	396.305	263.458	337.719	231.927
627	ENSMUSG00000005540	Fcer2a	2.74e-05	6.07e-05	1.13684	0.290576	0.854745	1.40293	2.12227	2.03828	1.73669	3.43006	9.64263	6.44645	7.09364	4.86975
628	ENSMUSG00000005566	Trim28	0.00813168	0.00914611	0.222694	0.116016	205.959	187.371	151.904	181.173	195.864	226.569	304.397	177.029	274.67	189.362
629	ENSMUSG00000005575	Ube2m	4.85e-09	6.74e-08	-1.02199	0.0717867	599.407	453.543	515.18	487.66	501.702	201.151	196.55	156.974	179.905	183.644
630	ENSMUSG00000005580	Adcy9	6.35e-09	8.05e-08	1.5167	0.113235	38.9019	37.843	31.6944	43.5242	26.6	186.092	166.73	159.838	151.038	149.934
631	ENSMUSG00000005609	Ctr9	1.49e-05	3.64e-05	0.640285	0.11381	27.8354	29.9481	31.9217	30.0739	27.5357	69.2134	51.5551	50.9197	46.1847	67.1183
632	ENSMUSG00000005610	Eif4g2	7.44e-10	1.9e-08	1.13472	0.0695272	405.189	370.136	330.873	358.327	385.755	1180.12	1294.26	1199.72	1098.42	996.509
633	ENSMUSG00000005611	Mrvi1	1.83e-05	4.34e-05	0.438241	0.293772	0.475536	1.21506	0.316106	0.607112	0.156098	0.260313	2.67365	1.65786	0.926812	0.69431
634	ENSMUSG00000005615	Pcyt1a	4.18e-06	1.25e-05	0.334861	0.0641661	790.865	772.067	847.728	772.24	841.885	1293.88	1136.72	1103.67	1019.7	1085.64
635	ENSMUSG00000005621	Zfp592	0.000843539	0.00116	0.631688	0.18805	14.2522	13.6501	20.4522	17.2508	11.9899	19.4259	33.2251	41.5054	25.6911	30.3662
636	ENSMUSG00000005625	Psmd4	8.3e-05	0.000155732	-0.401111	0.0788488	525.205	495.592	473.001	460.633	451.324	346.365	285.725	284.58	292.968	416.391
637	ENSMUSG00000005656	Snx6	6.4e-05	0.000124448	0.169679	0.0855019	89.1024	80.464	86.8574	89.7355	84.1929	92.7655	119.465	103.627	89.9311	106.883
638	ENSMUSG00000005667	Mthfd2	0.0134354	0.0146946	0.243595	0.23765	15.9056	10.5709	6.53362	9.5855	15.2036	9.43324	10.6113	16.0695	13.0872	27.0241
639	ENSMUSG00000005672	Kit	0.0165307	0.0178989	0.825238	0.324544	43.0198	7.29853	20.0603	8.7423	17.7578	42.3006	38.0105	47.1712	35.0746	25.5925
640	ENSMUSG00000005674	Tomm40l	0.0105584	0.011697	-0.139667	0.160605	60.4684	74.4095	66.9226	51.091	71.9758	57.4582	63.2214	70.3335	59.1498	36.2016
641	ENSMUSG00000005677	Nr1i3	0.000736849	0.00102967	0.0588981	0.0829512	141.164	131.945	151.767	166.728	201.58	178.254	151.073	168.711	181.746	154.62
642	ENSMUSG00000005682	Pan2	9.97e-08	6.13e-07	0.869224	0.0823637	87.0575	126.629	119.792	122.843	108.145	284.621	281.135	254.636	272.625	246.985
643	ENSMUSG00000005683	Cs	2.94e-05	6.43e-05	-0.0705848	0.0759542	5208.41	4782.54	4816.07	4745.84	5646.19	5191.22	4787.77	4414.67	4734.66	4347.57
644	ENSMUSG00000005686	Ampd3	3.07e-06	9.67e-06	1.08057	0.169281	14.6608	21.2754	13.9858	16.8573	13.9185	60.2168	43.4896	52.5174	44.6424	41.0718
645	ENSMUSG00000005687	Bcas2	0.000794693	0.0011023	-0.0403616	0.0971609	153.719	147.492	130.153	126.291	131.953	107.465	133.633	163.975	139.902	121.88
646	ENSMUSG00000005698	Ctcf	4.03e-07	1.8e-06	0.752961	0.0996761	36.6115	34.8858	42.3567	36.1722	42.8359	75.8497	88.9521	86.6663	82.0403	78.0532
647	ENSMUSG00000005699	Pard6a	0.0437817	0.0456515	0.00555939	0.30798	13.0406	15.1843	12.7856	10.1954	11.5291	8.77131	19.374	4.57496	15.6596	24.2001
648	ENSMUSG00000005718	Tfap4	0.000422706	0.000636374	0.576358	0.189523	12.2451	7.249	8.91444	8.8722	9.12614	15.0652	26.4468	14.2655	19.4615	11.6094
649	ENSMUSG00000005732	Ranbp1	0.000304997	0.000478322	0.0753896	0.0981664	62.7422	51.1892	49.8188	49.1045	53.7485	51.4643	57.1999	49.8137	71.2179	59.1429
650	ENSMUSG00000005774	Rfx5	8.58e-06	2.28e-05	1.32689	0.230232	4.58424	5.42865	4.81372	3.28621	4.12203	22.8738	25.5806	12.9798	14.9443	16.3046
651	ENSMUSG00000005779	Psmb4	2.17e-05	5e-05	-0.582683	0.090546	531.619	489.982	444.481	471.201	540.85	210.114	276.633	301.825	262.061	347.003
652	ENSMUSG00000005802	Slc30a4	1.1e-06	4.12e-06	0.664172	0.0745158	311.224	353.738	311.043	290.967	414.212	748.977	624.195	658.937	588.015	633.068
653	ENSMUSG00000005803	Sqor	0.000176487	0.000298325	0.0857134	0.0816638	186.184	194.529	181.764	184.082	163.857	224.236	203.833	177.389	169.582	221.928
654	ENSMUSG00000005804	Bloc1s6	0.00395301	0.00467915	-0.0886415	0.110512	73.6145	68.3335	88.8157	72.8352	88.4343	71.0842	78.872	50.0235	89.8167	73.0842
655	ENSMUSG00000005813	Metap1	7.61e-06	2.07e-05	0.505989	0.0998458	60.75	55.3395	52.9351	49.3572	53.5196	82.5393	94.4193	89.3251	95.2386	90.6532
656	ENSMUSG00000005823	Gpr108	6.66e-06	1.85e-05	0.597961	0.0987517	85.2935	111.251	91.7329	82.4117	94.3422	157.833	190.126	171.449	178.221	148.552
657	ENSMUSG00000005836	Gata6	1.14e-05	2.9e-05	0.270783	0.0722712	139.785	149.447	147.188	153.171	155.261	199.76	202.131	179.376	221.874	176.912
658	ENSMUSG00000005846	Rsl1d1	0.000172308	0.000292099	0.416371	0.119101	34.3622	33.1281	30.8951	32.7578	36.1808	56.0603	36.9309	59.5798	49.3452	56.2932
659	ENSMUSG00000005871	Apc	8.11e-11	5.25e-09	2.51897	0.107629	42.6382	50.0068	50.7496	54.2066	38.3397	564.646	660.34	754.756	549.509	450.699
660	ENSMUSG00000005873	Reep5	0.00395877	0.00468512	-0.758047	0.293459	4.48371	14.0564	13.6101	19.2134	14.9757	3.89234	3.36975	8.63045	4.97365	7.80461
661	ENSMUSG00000005881	Ergic3	6.59e-10	1.74e-08	-1.13053	0.0717035	747.438	782.057	736.961	710.078	688.513	242.065	228.884	200.776	266.749	247.209
662	ENSMUSG00000005882	Uqcc1	0.00114398	0.00152627	0.518047	0.151943	58.4354	59.7766	76.8926	51.5706	42.3377	106.982	95.2141	122.002	74.1525	86.4096
663	ENSMUSG00000005886	Ncoa2	6.81e-11	4.83e-09	2.02482	0.112998	52.5573	58.4444	55.0853	53.1528	52.4238	473.185	449.045	390.455	343.891	428.837
664	ENSMUSG00000005893	Nr2c2	5.26e-12	1.17e-09	2.72153	0.112148	16.6955	23.9625	18.2213	18.2064	18.7305	281.881	313.639	290.631	334.123	265.79
665	ENSMUSG00000005897	Nr2c1	4.59e-05	9.37e-05	0.390918	0.111344	53.814	48.7296	41.6398	46.6458	45.9817	68.9654	67.6458	69.6667	74.3397	69.6377
666	ENSMUSG00000005899	Smpd4	1.13e-05	2.89e-05	1.09748	0.158409	29.0676	24.7113	29.8064	39.593	22.0156	76.9286	105.319	98.6766	107.781	55.5032
667	ENSMUSG00000005907	Pex1	2.88e-06	9.18e-06	1.14301	0.17393	22.2907	18.487	27.1074	15.3092	25.3235	58.463	72.318	80.6752	67.0181	62.3821
668	ENSMUSG00000005936	Kctd20	1.67e-05	4e-05	0.650223	0.114923	76.5077	73.1006	83.9992	87.2278	87.2713	148.163	162.796	172.048	189.052	119.417
669	ENSMUSG00000005949	Ctns	3.19e-06	1e-05	-0.492546	0.0802952	149.475	142.97	155.914	136.669	131.184	96.4327	88.2059	81.0462	77.4082	94.3168
670	ENSMUSG00000005951	Shpk	1.31e-05	3.27e-05	-0.381518	0.0703992	363.24	311.412	395.652	350.816	401.958	243.644	230.076	253.563	231.852	283.357
671	ENSMUSG00000005958	Ephb3	0.000248196	0.00040043	0.907965	0.209816	9.85617	10.7882	9.83128	9.19858	21.1824	24.2242	36.5946	36.6193	24.5837	27.3606
672	ENSMUSG00000005968	Tuft1	2.02e-07	1.05e-06	0.930861	0.0939819	108.112	113.356	89.3832	93.5965	87.975	285.922	232.984	239.331	204.757	294.742
673	ENSMUSG00000005973	Rcn1	0.000794947	0.00110253	0.389972	0.180129	25.2404	18.4145	19.1825	19.4996	16.0893	28.2413	28.8855	29.1123	24.7555	34.8741
674	ENSMUSG00000005980	Dnase1	6.86e-07	2.79e-06	-0.61719	0.0712082	530.056	498.041	679.552	631.388	654.35	316.871	323.172	331.513	301.607	329.534
675	ENSMUSG00000005981	Trap1	0.000449692	0.00067107	0.0749562	0.111153	33.298	32.3214	35.4891	49.391	38.2503	37.3554	41.8271	42.0336	45.1899	35.5566
676	ENSMUSG00000005982	Naa60	7.23e-05	0.00013829	-0.24662	0.0865714	167.226	162.967	176.643	166.943	161.479	156.903	113.321	120.182	129.308	136.265
677	ENSMUSG00000005983	1700037C18Rik	0.0340958	0.0358081	-0.244384	0.230571	19.3249	14.8305	18.1044	27.6411	26.9892	20.4525	19.9466	8.06862	12.9007	25.7009
678	ENSMUSG00000006005	Tpr	0.00100449	0.00135801	0.265948	0.117935	73.8693	77.1549	66.9074	78.9831	61.2173	90.7361	107.419	87.7792	114.235	71.882
679	ENSMUSG00000006010	Odr4	4.42e-07	1.94e-06	1.32128	0.134631	55.6629	35.1197	38.1571	64.1952	39.4905	163.603	139.073	210.186	182.296	167.302
680	ENSMUSG00000006019	Dhx34	0.00101708	0.00137244	-0.500354	0.14162	107.062	165.601	114.292	78.1724	99.5771	68.3358	62.9626	61.5758	74.4729	64.5785
681	ENSMUSG00000006021	Kptn	0.000483263	0.000715241	-0.320841	0.158928	21.7078	24.1748	27.9087	28.4842	25.6631	22.7052	15.0765	14.9358	20.419	19.8348
682	ENSMUSG00000006024	Napa	0.000384955	0.000586274	-0.108396	0.0916351	167.682	154.999	155.688	145.476	137.568	158.592	127.046	153.008	111.161	137.159
683	ENSMUSG00000006050	Sra1	0.000524627	0.000767783	-0.575269	0.131602	366.106	358.852	367.534	379.969	444.115	252.537	180.866	258.019	141.967	272.89
684	ENSMUSG00000006057	Atp5g1	4.27e-07	1.89e-06	-1.04771	0.106381	8386.2	7878.23	7929.59	7969.52	10537.1	2770.89	2288.33	3146.3	2923.05	4002.19
685	ENSMUSG00000006058	Snf8	2.73e-05	6.07e-05	-0.438894	0.0772235	316.285	272.64	265.853	273.192	330.469	152.443	207.034	190.313	210.765	181.285
686	ENSMUSG00000006095	Tbcb	1.03e-06	3.89e-06	-0.84094	0.094491	166.923	169.502	143.996	164.146	178.389	74.9447	51.3537	84.9913	78.3497	68.0572
687	ENSMUSG00000006127	Inpp5k	0.00081378	0.00112444	0.175367	0.109156	110.428	136.603	120.359	131.885	122.094	192.393	148.536	130.758	132.259	142.616
688	ENSMUSG00000006134	Crkl	2.52e-05	5.67e-05	0.214116	0.101342	36.586	35.1944	37.5717	34.9323	35.6324	41.5118	44.3924	46.5684	47.6061	43.5737
689	ENSMUSG00000006154	Eps8l1	0.0043379	0.00509475	0.907699	0.326334	4.86151	7.26696	7.10868	7.48108	3.97256	24.7031	12.3544	34.9313	6.92617	11.9123
690	ENSMUSG00000006169	Clint1	2.76e-05	6.11e-05	0.124714	0.0649186	950.35	1078.95	1157.66	1147.73	1054.12	1317.74	1181.05	1109.69	1318.1	1177.27
691	ENSMUSG00000006191	Cdkal1	1.71e-09	3.33e-08	2.34084	0.167169	15.793	22.8752	11.2255	14.5838	14.569	152.841	162.95	166.758	178.846	162.968
692	ENSMUSG00000006215	Zbtb17	0.0116577	0.0128457	0.388359	0.19219	26.6057	22.2107	15.6754	18.8381	15.6153	16.9797	34.948	22.4001	41.2217	36.0413
693	ENSMUSG00000006218	Fam131c	0.00763365	0.00863183	-1.13591	0.406405	10.6817	11.6898	13.8511	9.17589	10.5175	7.05362	1.02707	5.54291	7.41146	0.791363
694	ENSMUSG00000006219	Fblim1	0.000254494	0.000408912	-0.0400155	0.0879197	75.7523	108.319	90.9831	91.1728	104.082	92.3555	92.8202	83.5134	98.1498	82.4611
695	ENSMUSG00000006262	Mob1b	1.45e-10	7.14e-09	1.34958	0.0746709	174.084	150.993	167.57	143.734	185.858	582.232	649.557	637.793	671.499	626.2
696	ENSMUSG00000006273	Atp6v1b2	5.14e-06	1.48e-05	-0.616743	0.0816246	468.917	434.323	464.127	392.287	384.792	243.93	221.582	241.441	180.36	276.17
697	ENSMUSG00000006276	Eps15l1	5.62e-08	3.96e-07	0.888103	0.0845768	98.2698	117.683	124.008	125.476	95.1111	257.66	272.343	296.009	285.568	248.019
698	ENSMUSG00000006281	Tep1	0.000709705	0.000996785	0.124597	0.104986	109.188	106.63	131.562	113.417	132.401	130.052	148.937	153.078	108.497	133.633
699	ENSMUSG00000006288	Ttc5	0.000606842	0.000871189	0.474689	0.126907	59.0566	58.7313	54.5313	41.2817	52.4427	89.5553	101.912	80.2962	60.4333	101.02
700	ENSMUSG00000006289	Osgep	2.02e-05	4.7e-05	-0.84077	0.129552	188.933	145.847	138.348	176.937	169.267	47.9539	59.7014	81.9968	89.9144	79.1078
701	ENSMUSG00000006299	Aamp	2.28e-06	7.56e-06	-0.461082	0.0677669	515.38	467.894	441.492	418.28	465.149	266.59	335.359	287.638	288.192	277.819
702	ENSMUSG00000006301	Tmbim1	1.54e-05	3.74e-05	-0.203688	0.0681869	605.082	559.863	582.83	520.749	528.139	455.557	479.549	417.647	432.409	496.579
703	ENSMUSG00000006304	Arpc2	1.85e-06	6.33e-06	-0.47389	0.0656145	2031.58	1847.6	1860.09	1820.64	1928.23	1297.41	1007.36	1218.82	1102.19	1304.7
704	ENSMUSG00000006307	Kmt2b	7.49e-06	2.04e-05	1.14498	0.157931	12.9511	20.8038	22.8383	18.2452	11.3746	69.4178	52.255	59.7993	48.654	41.2222
705	ENSMUSG00000006310	Zbtb32	0.000279088	0.000442724	1.01382	0.357023	0.457717	3.095	2.28301	1.01954	1.35226	3.01094	4.10829	9.07413	3.56416	6.31267
706	ENSMUSG00000006315	Tmem147	8.25e-06	2.21e-05	-0.921916	0.128533	315.73	319.298	324.585	324.332	399.371	96.261	122.283	114.522	183.731	168.373
707	ENSMUSG00000006333	Rps9	9.9e-08	6.1e-07	-0.734293	0.0701877	4113.83	4284.87	3556.63	3697.7	4147.12	1603.16	1880.58	2070.38	1843.88	2123.51
708	ENSMUSG00000006335	Tfpt	0.01167	0.012857	0.00894097	0.185573	44.6818	23.6677	23.3645	32.3443	29.1928	42.4926	30.9257	30.5639	24.1417	25.1964
709	ENSMUSG00000006342	Susd2	0.769029	0.770694	-0.0195103	0.185337	1460.58	1165.49	1495.94	1355.43	1754.3	1940.8	1754.26	1149.39	1796.1	781.323
710	ENSMUSG00000006345	Ggt1	0.00351048	0.00419478	0.0616837	0.090611	944.463	916.822	990.754	997.899	1203.74	1234.8	1142.05	1000.21	1218.24	816.489
711	ENSMUSG00000006360	Crip1	1.4e-06	5.01e-06	-1.02864	0.118316	12624.3	12906.8	10875.9	10606.8	13918.2	4821.23	3595.21	4763.72	3211.62	5758.03
712	ENSMUSG00000006362	Cbfa2t3	0.000104413	0.000189623	0.421059	0.244181	4.94954	6.3156	5.19972	4.08612	4.06535	8.44834	10.8659	7.74875	4.93343	7.48265
713	ENSMUSG00000006369	Fbln1	0.00123923	0.00163749	-0.37397	0.102649	1443.89	1177.88	1513.79	1431.38	1678.95	1184.61	1123.95	884.531	1077.38	751.052
714	ENSMUSG00000006373	Pgrmc1	0.00157665	0.00202851	-0.223995	0.090012	1475.14	1446.03	1420.27	1300.94	1799.55	1363.11	941.826	1254.55	1061.96	1352.44
715	ENSMUSG00000006378	Gcat	1.5e-06	5.31e-06	-0.647039	0.0891576	438.27	440.848	413.264	433.381	405.12	183.483	254.783	232.813	249.63	201.957
716	ENSMUSG00000006390	Elovl1	1.4e-09	2.92e-08	-0.95581	0.0683548	729.12	646.557	765.669	681.502	667.706	259.162	298.095	275.413	249.679	258.338
717	ENSMUSG00000006392	Med8	8.66e-05	0.000161379	-0.262922	0.0964175	104.321	107.882	90.2409	101.244	97.7312	82.5968	65.3019	81.5802	72.3492	84.1355
718	ENSMUSG00000006395	Hyi	6.1e-05	0.000119389	-0.773173	0.135358	273.497	293.724	233.816	246.534	361.402	153.593	152.489	153.813	90.4164	106.445
719	ENSMUSG00000006398	Cdc20	0.000546571	0.000796481	0.550088	0.170636	19.6716	17.599	15.9821	14.8705	19.9833	20.3728	34.1936	31.912	41.2797	29.7338
720	ENSMUSG00000006412	Pfdn2	1.93e-05	4.51e-05	-1.17564	0.180186	92.249	64.9593	103.709	57.1448	64.7053	22.3647	26.013	15.2546	35.3598	18.941
721	ENSMUSG00000006418	Rnf114	3.82e-06	1.16e-05	-0.368011	0.0666704	763.848	781.86	807.087	737.99	883.873	585.56	577.254	566.268	529.73	491.751
722	ENSMUSG00000006423	C330007P06Rik	0.000723925	0.00101368	0.385172	0.106118	62.8119	83.4586	71.4003	65.4233	79.7435	106.675	135.9	123.63	83.4086	90.6022
723	ENSMUSG00000006442	Srm	0.0321119	0.0337876	-0.214477	0.20816	31.4265	14.1677	23.3627	25.3366	20.6327	13.2255	20.5415	15.1558	32.2883	13.5829
724	ENSMUSG00000006445	Epha2	2.17e-07	1.11e-06	1.26503	0.119713	52.314	46.1337	41.6726	49.8683	51.3621	134.295	198.886	247.725	154.583	145.95
725	ENSMUSG00000006456	Rbm14	0.0798882	0.0820006	0.206831	0.158623	173.608	153.851	190.829	187.758	168.497	157.4	249.666	172.291	365.495	183.689
726	ENSMUSG00000006463	Zdhhc24	0.000424618	0.000638633	-0.129978	0.121496	63.6954	57.629	67.2278	72.1297	61.6536	62.6098	54.9262	53.6575	61.0722	50.5676
727	ENSMUSG00000006464	Bbs1	4.62e-07	2.02e-06	2.67697	0.304366	3.41015	1.64631	0.651277	3.08753	0.960206	22.8815	38.8805	28.5459	38.483	31.0593
728	ENSMUSG00000006469	Slc34a3	1.55e-05	3.77e-05	-0.666857	0.104143	99.038	109.35	113.719	94.656	95.1717	53.894	58.3892	63.9515	37.2988	51.4267
729	ENSMUSG00000006471	Ndor1	5.43e-05	0.000107899	0.847174	0.232581	5.39914	5.27943	4.36322	7.40459	6.42128	12.9654	11.9117	17.3581	14.5296	13.4779
730	ENSMUSG00000006494	Pdk1	1.43e-06	5.1e-06	1.04541	0.15603	18.8879	21.513	28.1251	27.8511	23.8119	72.6471	71.0796	74.2226	65.9724	59.8035
731	ENSMUSG00000006498	Ptbp1	4.78e-06	1.4e-05	0.39189	0.0723142	258.493	266.426	219.522	229.731	236.07	350.068	357.394	395.689	333.508	353.547
732	ENSMUSG00000006517	Mvd	5.71e-05	0.000112677	-0.908502	0.176792	44.8537	41.9032	44.7406	38.6335	36.6242	9.93391	22.7267	14.1931	18.4385	19.4556
733	ENSMUSG00000006519	Cyba	7.3e-06	1.99e-05	-1.03861	0.142853	421.737	391.333	338.56	430.715	361.514	107.11	120.377	144.508	113.151	226.422
734	ENSMUSG00000006526	Stimate	0.00315464	0.00380677	-0.313948	0.214821	23.8597	31.5552	16.6095	19.3886	23.4682	15.4529	19.4999	13.3754	19.7377	14.2925
735	ENSMUSG00000006527	Sfmbt1	2.67e-08	2.26e-07	1.18104	0.116155	44.6777	36.3575	37.0928	34.4673	40.1554	150.648	115.191	131.413	123.721	113.455
736	ENSMUSG00000006538	Ihh	9.79e-07	3.75e-06	-0.64322	0.0712563	495.956	522.938	492.594	501.122	499.001	277.66	306.749	279.796	264.802	202.133
737	ENSMUSG00000006567	Atp7b	3.49e-07	1.61e-06	0.954796	0.0949104	51.654	80.0845	83.2955	71.4963	75.4423	191.669	216.386	175.258	184.247	167.946
738	ENSMUSG00000006575	Rundc3a	0.0106359	0.0117778	-0.366188	0.221301	33.6476	25.0688	25.7558	29.363	32.3595	15.4862	16.1296	30.3003	30.8023	13.5658
739	ENSMUSG00000006585	Cdt1	0.0040783	0.00481472	-0.0489286	0.13792	28.0071	25.8928	27.094	32.3434	23.9889	27.7265	28.4287	22.4582	38.4229	17.4182
740	ENSMUSG00000006589	Aprt	5.81e-09	7.53e-08	-0.877242	0.0657303	1194.88	1241.41	1182.45	1134.63	1337.14	526.975	475.878	530.201	438.001	567.129
741	ENSMUSG00000006599	Gtf2h1	5.3e-05	0.000105581	0.619312	0.10665	139.302	118.726	114.634	116.404	130.537	275.251	209.544	263.72	161.661	261.554
742	ENSMUSG00000006611	Hfe	0.082775	0.0849034	0.105707	0.263198	12.3475	10.5531	31.1277	16.9173	21.938	17.9801	21.2558	16.7471	35.8381	11.3172
743	ENSMUSG00000006638	Abhd1	0.0031054	0.00375399	0.367271	0.226268	14.9851	16.9532	14.7759	12.1171	11.9294	14.8796	18.8809	26.5806	16.451	29.1858
744	ENSMUSG00000006641	Slc5a6	0.00162451	0.00208491	-0.076652	0.100661	521.25	356.48	376.002	342.167	359.465	357.277	361.507	318.783	397.714	357.545
745	ENSMUSG00000006642	Tcf23	0.0054779	0.00632929	-0.664636	0.214358	46.9994	37.4074	43.6843	40.7817	36.8113	14.9889	12.3249	26.7907	19.058	41.1509
746	ENSMUSG00000006651	Aplp1	6.64e-06	1.84e-05	-0.538824	0.0747606	202.788	203.323	230.483	202.37	185.65	143.617	123.531	117.674	95.6125	119.846
747	ENSMUSG00000006673	Qrich1	2.54e-07	1.25e-06	0.849096	0.096691	75.6457	81.0534	76.6964	77.2854	58.7618	199.808	160.134	183.528	159.34	162.445
748	ENSMUSG00000006676	Usp19	5.12e-06	1.48e-05	0.837234	0.110769	57.3418	53.2618	59.3103	47.4792	49.064	94.309	126.886	158.418	148.867	100.971
749	ENSMUSG00000006678	Pola1	2.99e-06	9.46e-06	2.56883	0.320603	16.2465	2.24203	4.08619	4.5128	6.05079	71.3135	119.322	69.95	72.3421	58.7881
750	ENSMUSG00000006699	Cdc42	3.61e-05	7.65e-05	-0.272996	0.0671573	2538.36	2177.51	2221.35	2151.34	2568.63	1818.86	1579.52	1845.41	1599.03	2043.22
751	ENSMUSG00000006705	Pknox1	4.04e-06	1.22e-05	1.00981	0.166236	25.3789	20.3788	24.2394	19.0299	22.0067	49.5268	76.601	69.5622	60.4092	55.1414
752	ENSMUSG00000006711	D130043K22Rik	3.91e-07	1.77e-06	2.20937	0.222282	12.2701	12.5911	16.0649	34.5743	24.5875	140.484	219.478	190.1	200.664	128.081
753	ENSMUSG00000006715	Gmnn	0.00220763	0.00274656	0.0859939	0.115807	52.4251	41.9739	61.3175	48.6096	55.8012	51.1308	77.0763	58.1734	52.3627	47.0426
754	ENSMUSG00000006717	Acot13	4.42e-07	1.94e-06	-0.718599	0.0863432	191.045	184.899	193.097	181.049	197.554	97.1795	85.3441	90.2012	77.9481	113.506
755	ENSMUSG00000006728	Cdk4	0.00794086	0.00894934	-0.277145	0.116577	493.21	631.933	476.198	548.962	461.529	305.75	501.751	421.262	464.067	313.126
756	ENSMUSG00000006731	B4galnt1	0.04458	0.0464764	-0.265991	0.142919	554.269	560.117	606.128	620.145	698.13	446.746	570.983	410.983	673.454	304.758
757	ENSMUSG00000006732	Mettl1	0.000782981	0.00108818	0.810624	0.195674	15.8354	10.9211	12.9745	16.8964	12.7022	23.1235	46.1995	27.2643	50.8098	20.6523
758	ENSMUSG00000006736	Tspan31	3.33e-06	1.04e-05	-0.475798	0.0852925	107.57	101.836	113.866	116.611	116.29	61.6651	71.4792	66.922	75.0854	69.7842
759	ENSMUSG00000006740	Kif5b	4.78e-10	1.44e-08	1.26461	0.0669053	176.236	197.599	183.776	175.802	211.416	775.614	646.008	699.153	561.657	680.166
760	ENSMUSG00000006763	Saal1	0.0102164	0.0113423	-0.0419165	0.136184	83.6976	68.0533	60.6755	65.4661	47.4185	42.2297	65.9733	69.5811	65.5975	68.2933
761	ENSMUSG00000006777	Krt23	0.00787479	0.00888415	0.228838	0.210649	13.8862	16.3658	7.45829	17.3322	21.035	18.5158	13.352	22.1716	17.9993	20.5754
762	ENSMUSG00000006782	Cnp	0.00366033	0.00435698	0.160432	0.155909	43.3846	34.9959	36.9915	49.0002	45.4777	60.3121	56.3251	44.8327	50.8824	36.3295
763	ENSMUSG00000006800	Sulf2	0.00174288	0.00222034	0.182314	0.0928401	156.344	160.549	147.345	161.633	190.1	233.804	170.177	206.436	226.34	152.468
764	ENSMUSG00000006818	Sod2	3.01e-05	6.57e-05	-0.384515	0.0790953	181.751	220.613	231.816	221.728	251.311	170.027	141.518	135.527	158.286	145.953
765	ENSMUSG00000006850	Tmco6	0.00185527	0.00234761	0.289506	0.19935	13.7137	15.7155	12.6364	12.9661	8.46315	11.1202	21.6833	15.2312	21.5829	16.8546
766	ENSMUSG00000006906	Stambp	0.00192808	0.00243191	-0.32651	0.112734	133.452	123.09	154.028	153.84	154.567	91.3176	142.679	119.897	81.4254	91.7764
767	ENSMUSG00000006920	Ezh1	4e-05	8.36e-05	0.844709	0.140786	23.3181	38.6521	30.4954	28.4156	33.8555	82.2217	93.7866	67.5753	75.8587	47.8543
768	ENSMUSG00000006931	P3h4	0.0064101	0.00733254	0.316998	0.282416	11.4843	8.17262	8.59256	8.77571	9.04755	11.3573	8.84544	7.43819	24.6315	17.9721
769	ENSMUSG00000006932	Ctnnb1	3.66e-06	1.12e-05	-0.340054	0.0667568	1776.59	1682.33	1742.72	1479.36	1686.49	1131.09	1156.76	1241.69	1138.07	1282.85
770	ENSMUSG00000006941	Eif1b	1.48e-06	5.26e-06	-0.895814	0.110225	96.5387	102.145	80.6116	101.319	94.3691	31.5877	35.1412	40.4103	34.4396	53.6562
771	ENSMUSG00000006998	Psmd2	0.000676053	0.000956881	-0.174326	0.0930521	144.203	136.771	121.464	115.208	133.573	94.0175	115.424	100.661	142.727	98.5207
772	ENSMUSG00000007029	Vars	0.0110342	0.0121917	0.204091	0.141442	52.2767	53.111	74.413	56.5465	40.5364	60.8936	62.1695	62.5088	100.519	55.714
773	ENSMUSG00000007034	Slc44a4	0.000579957	0.000837481	-0.39653	0.0967351	1722.96	1453.15	1669.79	1511.17	1148.51	1136.82	899.251	1062.53	818.859	1122.44
774	ENSMUSG00000007035	Msh5	0.00217652	0.00271098	1.16183	0.385105	1.95069	3.39061	4.21554	2.94766	12.4279	14.2906	15.6224	7.99063	17.1744	18.1669
775	ENSMUSG00000007036	Abhd16a	0.000696975	0.000981777	-0.276946	0.0918442	142.555	184.079	156.568	140.535	157.616	100.551	113.269	152.336	128.923	101.335
776	ENSMUSG00000007038	Neu1	0.000369095	0.000565344	-0.548633	0.119872	5346.07	4692.53	4897.48	4370.81	4334.87	3155.31	2084.31	3359.68	2046.09	3312.87
777	ENSMUSG00000007041	Clic1	4.47e-06	1.32e-05	-0.535053	0.0697507	1022.41	1037.54	989.103	851.471	883.515	609.632	494.383	551.797	494.395	660.094
778	ENSMUSG00000007050	Lsm2	0.000178833	0.000301975	-0.678265	0.141278	45.2058	45.1679	55.6794	52.6409	67.8775	21.0595	27.4235	24.0409	40.119	23.4022
779	ENSMUSG00000007080	Pole	2.3e-05	5.24e-05	1.55231	0.248694	8.98632	4.83383	4.87809	4.84181	9.37075	18.0355	42.9889	25.8364	54.5594	28.3287
780	ENSMUSG00000007216	Zfp775	0.00186796	0.00236251	1.41411	0.489442	5.34084	3.45408	6.39282	2.03909	3.15526	27.3161	10.0925	18.1782	16.8802	17.6775
781	ENSMUSG00000007338	Mrpl49	0.00439762	0.00515741	-0.112974	0.149053	75.5559	77.3913	67.2597	82.1417	73.4135	55.5216	69.5704	58.748	94.4879	62.5905
782	ENSMUSG00000007411	Mark3	6.33e-05	0.000123275	0.923696	0.162422	175.787	203.439	103.378	135.505	124.176	349.793	302.233	376.212	540.448	296.466
783	ENSMUSG00000007415	Gatad1	0.000171667	0.000291203	-0.117168	0.0815621	296.177	312.19	275.639	271.995	351.74	295.481	231.342	271.836	273.653	266.642
784	ENSMUSG00000007458	M6pr	1.42e-05	3.49e-05	-0.064888	0.0648442	686.024	676.958	667.064	731.208	630.328	641.189	645.616	567.31	664.941	660.847
785	ENSMUSG00000007476	Lrrc8a	2.56e-07	1.26e-06	0.623283	0.0735981	201.926	193.635	211.776	179.274	175.362	403.595	364.493	354.931	324.328	348.987
786	ENSMUSG00000007564	Ppp2r1a	5.41e-05	0.000107385	-0.521423	0.0906306	301.046	231.609	231.293	214.015	285.014	127.571	165.946	158.07	168.362	127.88
787	ENSMUSG00000007570	Fance	0.00598165	0.00687275	0.310054	0.190093	35.3643	29.5484	45.2264	22.9456	30.1617	37.9114	52.0275	48.6138	35.088	46.8402
788	ENSMUSG00000007589	Tinf2	0.00116628	0.00155308	0.503905	0.131986	65.3821	48.3587	60.1858	78.0054	78.7316	107.962	152.983	106.514	84.4062	99.2909
789	ENSMUSG00000007603	Dus3l	0.000692856	0.000977037	0.0655981	0.111086	75.8984	68.3131	60.0334	75.3091	70.1948	62.5654	89.0396	71.1425	82.8641	69.7019
790	ENSMUSG00000007610	Gtpbp3	0.00424112	0.00498967	0.0424206	0.127306	72.1068	83.796	75.83	62.7644	58.4296	80.6957	68.4491	83.6468	84.6651	53.1693
791	ENSMUSG00000007613	Tgfbr1	4.45e-08	3.31e-07	1.07042	0.104936	42.3075	36.2132	41.2439	33.4373	45.1012	101.883	107.306	134.678	114.74	124.12
792	ENSMUSG00000007617	Homer1	6.76e-09	8.41e-08	1.27566	0.113504	40.5664	31.3972	38.2073	38.9132	40.0593	147.307	140.13	121.514	139.868	133.58
793	ENSMUSG00000007646	Rad51c	0.00113598	0.00151741	0.825658	0.333972	4.64251	1.04441	4.03763	1.16819	4.57017	5.06577	11.383	5.44271	7.11109	5.82482
794	ENSMUSG00000007656	Arpp19	1.17e-06	4.31e-06	-0.825073	0.0931102	717.719	628.181	675.487	596.885	742.884	300.229	225.838	321.54	268.209	371.333
795	ENSMUSG00000007659	Bcl2l1	3.73e-05	7.88e-05	-0.352693	0.078298	349.8	358.178	305.445	316.349	342.865	234.291	218.566	204.819	235.941	286.661
796	ENSMUSG00000007670	Khsrp	6.35e-06	1.77e-05	0.868102	0.11759	36.1715	36.2191	43.0585	53.1187	35.9439	81.754	119.652	93.5196	119.58	78.3345
797	ENSMUSG00000007721	Ccdc124	1.13e-06	4.21e-06	-0.93749	0.105482	109.382	102.887	100.266	96.0673	91.2647	36.0125	40.8746	30.4174	55.7333	35.0718
798	ENSMUSG00000007739	Cct4	1.1e-05	2.84e-05	0.191078	0.0751888	140.195	143.288	139.561	136.171	131.643	165.564	156.029	177.799	159.675	178.706
799	ENSMUSG00000007777	0610009B22Rik	2.91e-06	9.26e-06	-0.753298	0.107398	125.774	106.634	130.542	122.178	111.567	59.2539	47.9206	50.2324	51.3873	73.5267
800	ENSMUSG00000007783	Cpt1c	4.44e-06	1.32e-05	2.47542	0.351423	0	1.16898	1.06547	0	0.987752	8.64192	12.7367	10.5921	17.8025	8.88716
801	ENSMUSG00000007812	Zfp655	5.2e-07	2.22e-06	0.732106	0.088083	133.323	124.996	97.6098	115.76	119.256	256.509	228.567	260.093	271.653	213.13
802	ENSMUSG00000007815	Rhoa	6.2e-06	1.74e-05	-0.210205	0.0644802	751.779	701.318	725.753	680.19	742.972	569.972	581.038	573.573	651.008	546.203
803	ENSMUSG00000007817	Zmiz1	4.18e-07	1.86e-06	0.945636	0.0958004	129.933	153.627	133.959	137.827	119.291	355.317	445.062	350.565	351.431	258.102
804	ENSMUSG00000007827	Ankrd26	0.000180825	0.000304743	1.5827	0.371117	2.55399	0.282067	0	0.164624	0.507252	3.22497	9.3338	4.61909	2.9013	2.92697
805	ENSMUSG00000007833	Aldh16a1	0.000664511	0.000942422	-0.117438	0.0808086	359.524	367.736	310.149	363.071	463.04	364.424	324.588	350.841	330.442	279.211
806	ENSMUSG00000007836	Hnrnpa0	0.000949617	0.00128982	-0.365711	0.0981469	586.424	538.901	552.979	584.198	572.153	353.563	461.156	348.28	526.214	313.38
807	ENSMUSG00000007837	Prrg2	8.72e-08	5.52e-07	-0.902176	0.0961342	248.531	206.378	262.198	256.793	245.407	107.19	86.1554	89.2887	109.567	101.529
808	ENSMUSG00000007850	Hnrnph1	3.38e-08	2.68e-07	1.50782	0.117894	125.978	96.6792	82.3602	90.8515	97.0903	396.444	529.35	500.422	504.1	320.597
809	ENSMUSG00000007867	Ift43	0.00284281	0.00346303	-0.210402	0.127558	64.3371	50.6059	53.5152	63.2731	69.467	34.7631	46.7042	52.4838	64.6373	48.0494
810	ENSMUSG00000007872	Id3	0.00232995	0.00288462	-0.140023	0.0939518	210.94	187.032	188.035	207.739	238.954	141.686	224.637	203.476	158.695	177.562
811	ENSMUSG00000007880	Arid1a	2.72e-07	1.32e-06	1.16334	0.112674	189.857	205.783	222.471	213.228	132.234	625.451	736.266	534.254	643.674	524.614
812	ENSMUSG00000007891	Ctsd	2.44e-06	7.99e-06	-1.03039	0.125815	4498.22	4294.84	4366.3	3757.02	3495.29	1594.01	1157.77	1603.55	1072.92	2016.99
813	ENSMUSG00000007892	Rplp1	2.73e-08	2.29e-07	-0.973954	0.0745137	4891.14	4545	3850.61	3972.11	5076.67	1429.88	1726.43	1811.61	1568.77	1886.61
814	ENSMUSG00000007950	Abhd8	0.00237034	0.00293066	-0.373177	0.311498	11.7499	8.18288	6.39282	8.15635	5.25876	5.13315	4.16138	11.0362	2.44168	5.84727
815	ENSMUSG00000007987	Ift22	0.00129953	0.0017079	-0.715735	0.18683	34.8006	49.6588	42.3392	35.2103	29.6391	24.9422	23.3839	15.5472	9.98345	21.7912
816	ENSMUSG00000007989	Fzd3	1.41e-05	3.48e-05	1.70102	0.307092	0	1.79035	0	0	0	3.62821	3.17608	3.3255	2.71578	3.28777
817	ENSMUSG00000008035	Mid1ip1	0.00165387	0.00211839	0.580323	0.225988	9.16641	7.18309	8.82427	10.0735	10.9604	31.5939	18.4692	16.6369	10.6885	12.5862
818	ENSMUSG00000008036	Ap2s1	1.43e-10	7.14e-09	-1.21482	0.0671035	558.347	535.219	507.589	508.346	579.019	145.794	170.268	144.83	160.66	175.956
819	ENSMUSG00000008090	Fgfrl1	0.00518955	0.00602027	-0.179333	0.139345	24.912	42.2618	37.8906	41.6335	36.4666	36.8022	39.014	27.9672	27.3876	22.1516
820	ENSMUSG00000008136	Fhl2	0.000764777	0.00106559	0.406619	0.106957	94.0586	128.915	94.7762	112.704	146.479	151.944	218.913	167.355	161.149	162.757
821	ENSMUSG00000008140	Emc10	1.18e-08	1.26e-07	-1.12772	0.0808737	327.747	258.567	330.619	288.978	314.379	87.5027	116.264	84.3612	111.11	93.3265
822	ENSMUSG00000008167	Fbxw9	1.43e-05	3.53e-05	-0.500619	0.0990466	101.56	93.4537	86.9331	83.6637	98.0271	54.7439	58.6245	48.7225	65.1453	53.4048
823	ENSMUSG00000008193	Spib	4.28e-05	8.83e-05	0.643227	0.284263	1.96445	0.92198	2.30079	2.17527	2.2109	3.48827	7.36316	3.40001	4.39397	2.46495
824	ENSMUSG00000008200	Fnbp4	2.9e-10	1.07e-08	3.18656	0.22084	2.47221	3.15314	2.60294	3.15701	2.91586	77.288	78.96	73.7658	98.0616	76.7874
825	ENSMUSG00000008206	Cers4	0.000691354	0.000975344	0.778776	0.213621	34.4945	29.3325	31.0828	40.2542	34.7879	87.5938	117.376	55.7264	71.7916	54.6607
826	ENSMUSG00000008226	Scrn3	0.000845485	0.00116231	0.215339	0.163876	25.8474	17.5803	18.8886	19.9939	15.7183	23.0399	27.4145	21.0636	28.0053	21.807
827	ENSMUSG00000008301	Phax	0.00237017	0.00293066	-0.163968	0.112441	66.6246	84.3055	68.561	70.8498	69.4157	58.7502	57.4874	48.4869	57.3121	88.2833
828	ENSMUSG00000008305	Tle1	5.96e-06	1.68e-05	0.827238	0.111277	106.135	165.905	132.787	183.541	127.986	318.82	354.156	312.67	366.245	268.514
829	ENSMUSG00000008307	1700109H08Rik	1.24e-09	2.7e-08	3.40742	0.235355	0	0	0	0.302191	0	18.2554	19.8568	19.8811	15.4014	9.6574
830	ENSMUSG00000008333	Snrpb2	0.00183314	0.00232255	0.486444	0.160575	20.8909	24.1043	17.6123	18.533	17.8632	39.3457	19.6433	40.3191	27.0495	41.522
831	ENSMUSG00000008348	Ubc	0.00750743	0.00849855	0.259861	0.131093	11015.7	11868.6	13186.6	13781.4	7967.59	17023	11690.2	16067	12162.8	17849.9
832	ENSMUSG00000008373	Prpf31	0.00174022	0.00221717	-0.129874	0.112136	99.9701	107.966	90.3956	98.2537	109.721	87.5908	79.4879	68.2504	112.319	102.554
833	ENSMUSG00000008384	Sertad1	2.53e-05	5.7e-05	-0.564186	0.0920207	153.391	140.08	126.405	125.343	122.254	78.064	68.0932	84.722	59.0823	91.7981
834	ENSMUSG00000008393	Carhsp1	5.47e-05	0.000108595	-0.285363	0.07089	343.95	362.385	339.885	349.703	321.836	201.91	274.229	278.069	280.577	264.315
835	ENSMUSG00000008429	Herpud2	0.000291429	0.000460049	0.00600994	0.0798187	196.454	215.559	192.957	153.493	189.748	219.542	178.161	199.104	179.093	175.858
836	ENSMUSG00000008435	Rdh13	3.44e-05	7.35e-05	0.75725	0.148742	28.8585	23.8088	25.9053	26.041	38.5755	54.6866	67.9448	51.2092	70.1904	61.9103
837	ENSMUSG00000008450	Nutf2	0.00258568	0.00317336	2.11706	0.606394	14.2342	3.74659	0	9.24182	1.4511	23.2557	32.3708	33.2626	28.6209	30.1315
838	ENSMUSG00000008475	Arpc5	3.27e-06	1.02e-05	-0.407281	0.0659699	2051.38	1994.6	1900.86	1755.31	2066.64	1397.86	1215.84	1293.99	1163.49	1438.01
839	ENSMUSG00000008540	Mgst1	0.000389761	0.000592409	-0.343268	0.0865208	1396.49	1496.54	1331.26	1434.17	1838.36	895.745	936.835	1098.12	1101.31	1298.11
840	ENSMUSG00000008575	Nfib	1.91e-10	8.3e-09	2.01434	0.0936972	38.6699	52.5856	36.9855	40.0075	41.2479	276.516	341.01	273.569	399.479	300.276
841	ENSMUSG00000008601	Rab25	1.79e-07	9.55e-07	-0.95513	0.0885859	431.711	395.941	412.087	446.081	412.678	150.884	143.563	181.193	211.347	130.537
842	ENSMUSG00000008604	Ubqln4	0.00027033	0.000430674	-0.029537	0.100419	62.0515	54.3642	60.9429	62.3849	52.6479	54.226	59.5414	46.5481	57.2142	67.6433
843	ENSMUSG00000008668	Rps18	6.28e-06	1.75e-05	-0.964341	0.130467	3110.92	3541.1	2631.18	2981.84	3111.97	1041.5	985.728	1368.96	889.766	1729.72
844	ENSMUSG00000008682	Rpl10	0.00568096	0.00654757	-0.579731	0.188106	412.217	474.123	248.967	502.202	475.611	208.748	173.19	372.116	185.939	254.728
845	ENSMUSG00000008683	Rps15a	0.000311538	0.000487754	-0.632712	0.135263	2459.66	2455.08	1933.11	2356.42	2267.97	1116.84	953.419	1435.18	941.687	1830.78
846	ENSMUSG00000008690	Ncaph2	0.000243482	0.000393953	-0.0575787	0.0956103	105.99	88.0051	86.1646	94.1461	102.959	88.7942	97.7279	93.628	96.259	74.5744
847	ENSMUSG00000008730	Hipk1	6.06e-10	1.66e-08	1.16324	0.0720636	137.078	133.754	126.643	130.454	151.435	418.539	472.228	412.973	493.367	387.251
848	ENSMUSG00000008763	Man1a2	9.69e-10	2.25e-08	1.89739	0.119843	18.0237	24.4576	18.8006	16.966	17.8909	151.426	124.272	125.618	151.969	103.185
849	ENSMUSG00000008822	Acyp1	0.0234193	0.0249779	-0.412286	0.205578	40.0042	38.1235	30.6394	25.123	37.7637	19.1155	16.3122	25.1217	15.645	44.0598
850	ENSMUSG00000008855	Hdac5	0.000486807	0.000719418	0.115248	0.107004	80.6097	76.8757	74.2685	70.5973	57.9474	85.9356	78.622	86.5439	84.6388	67.9568
851	ENSMUSG00000008859	Rala	0.00022099	0.000362538	-0.0910281	0.0845637	341.673	325.323	333.93	312.44	358.694	283.678	254.321	345.673	334.654	315.942
852	ENSMUSG00000008892	Vdac3	2.87e-05	6.3e-05	-0.36985	0.0676796	611.114	518.267	589.694	563.132	671.334	363.976	364.925	416.226	418.533	479.253
853	ENSMUSG00000008958	Vps72	0.000357797	0.000550474	-0.0964957	0.104399	130.393	151.968	144.822	153.633	123.19	118.286	125.585	146.764	126.169	121.657
854	ENSMUSG00000008976	Gabpa	7.04e-08	4.69e-07	1.30004	0.136428	18.3602	19.3255	25.2958	20.0054	21.7777	90.5777	66.6762	93.9229	69.8379	71.6366
855	ENSMUSG00000008999	Bmp7	3.83e-07	1.73e-06	-1.0554	0.105959	301.565	333.662	354.752	286.724	286.109	115.628	93.1361	132.775	80.0373	128.683
856	ENSMUSG00000009013	Dynll1	0.00117905	0.00156735	-0.611598	0.156232	104.491	122.289	90.4218	120.1	112.376	46.858	45.51	47.4	77.6802	91.3725
857	ENSMUSG00000009030	Pdcl	5.67e-05	0.000112	0.359867	0.0989564	87.6247	83.0149	84.2459	97.8158	76.7176	127.278	107.894	115.442	130.272	135.816
858	ENSMUSG00000009035	Tmem184b	0.000531386	0.00077671	-0.0184673	0.108963	43.6971	46.052	66.2881	56.5278	51.2491	46.7659	50.5882	49.2114	55.5645	54.4422
859	ENSMUSG00000009073	Nf2	9.83e-07	3.76e-06	0.810356	0.104927	43.047	51.995	43.9177	49.8661	40.9577	86.9506	123.545	95.4856	118.615	97.7938
860	ENSMUSG00000009076	Zmat5	4.97e-06	1.45e-05	-1.00035	0.131921	110.696	114.038	79.3959	78.3048	98.9321	31.1756	44.0217	24.7296	34.2121	42.9229
861	ENSMUSG00000009079	Ewsr1	8.43e-06	2.25e-05	0.704371	0.106435	207.336	156.229	145.513	150.884	130.202	356.236	337.273	341.321	267.578	287.98
862	ENSMUSG00000009090	Ap1b1	0.000430236	0.000645752	0.231322	0.0869585	163.65	147.935	160.759	160.053	164.152	185.162	249.347	179.575	236.891	166.027
863	ENSMUSG00000009112	Bcl2l13	6.68e-05	0.000129011	0.680503	0.153212	46.0309	63.791	66.0105	60.0199	53.8702	130.873	104.43	104.016	117.82	114.868
864	ENSMUSG00000009145	Dqx1	7.12e-07	2.88e-06	0.647862	0.0731681	208.364	231.69	198.618	220.892	207.585	328.038	459.801	424.501	455.357	386.925
865	ENSMUSG00000009207	Lnpk	0.000187816	0.00031497	1.10829	0.222297	12.5148	7.01388	8.42176	11.5238	19.4049	34.2258	36.0386	56.0584	22.1871	32.2104
866	ENSMUSG00000009248	Ascl2	0.0257131	0.0273187	0.32563	0.273304	18.6349	5.939	10.8249	11.8464	6.10604	13.7145	20.442	9.01715	21.0972	8.97541
867	ENSMUSG00000009291	Pttg1ip	5.87e-06	1.66e-05	-0.315955	0.0633503	587.586	567.099	553.424	534.263	612.577	402.702	486.817	411.242	387.606	397.251
868	ENSMUSG00000009292	Trpm2	3.11e-05	6.74e-05	1.56015	0.313862	4.80726	2.06813	2.27836	2.8075	3.11888	16.6478	11.3476	25.9157	11.9186	16.111
869	ENSMUSG00000009293	Ube2g2	0.000353821	0.000544939	-0.266037	0.172334	21.2105	17.4612	21.8707	13.6937	18.4016	14.857	12.3249	12.3279	14.7408	15.5718
870	ENSMUSG00000009376	Met	3.95e-08	3.02e-07	1.25876	0.107203	90.2646	76.0529	89.3451	90.4271	62.54	290.941	257.093	308.074	239.639	347.634
871	ENSMUSG00000009378	Slc16a12	3.53e-06	1.09e-05	1.80112	0.246932	5.05315	15.9786	8.4019	10.3413	10.5051	58.6283	78.0325	58.3646	37.1658	76.4213
872	ENSMUSG00000009406	Elk1	0.00475025	0.0055364	0.546962	0.206715	17.2541	13.2183	15.4892	14.8247	5.94609	27.5823	16.6165	18.3731	23.7315	26.4622
873	ENSMUSG00000009418	Nav1	1.72e-06	5.94e-06	3.26894	0.384415	1.92481	1.54264	0.27426	2.16096	6.13004	37.065	79.4496	53.9781	101.001	50.6005
874	ENSMUSG00000009470	Tnpo1	1.11e-10	6.25e-09	1.37013	0.0718213	129.536	151.139	154.397	136.762	140.307	627.645	592.888	552.114	484.606	557.505
875	ENSMUSG00000009535	Rnmt	4.51e-05	9.23e-05	0.537467	0.125088	46.468	46.5493	40.84	44.3793	46.581	88.677	81.4325	63.2606	77.3324	77.7152
876	ENSMUSG00000009545	Kcnq1	0.00124206	0.00164102	0.799561	0.214362	8.99056	7.01182	6.97688	11.4172	7.99076	24.1625	31.5708	12.7341	23.6923	11.1033
877	ENSMUSG00000009549	Srp14	3.16e-05	6.84e-05	-0.696849	0.113018	153.215	159.654	156.146	154.222	150.457	81.6664	52.0951	86.3503	71.0313	102.416
878	ENSMUSG00000009555	Cdk9	0.0183955	0.0198318	-0.237008	0.135522	117.287	113.547	107.744	109.307	116.612	77.0319	128.232	90.8291	106.27	58.2397
879	ENSMUSG00000009563	Tor2a	1.07e-05	2.77e-05	-0.576853	0.0922228	197.284	176.283	204.629	158.477	178.231	118.796	89.9214	87.9518	100.626	117.56
880	ENSMUSG00000009566	Fpgs	0.143677	0.145734	-0.159277	0.271067	17.6415	19.019	29.0494	23.6787	12.4325	25.3787	24.7152	7.49478	22.2013	11.9585
881	ENSMUSG00000009569	Mrtfb	2.78e-10	1.04e-08	1.74565	0.102897	52.5089	49.5012	48.3829	38.6099	41.7469	266.884	268.518	288.166	283.78	223.444
882	ENSMUSG00000009575	Cbx5	2.9e-07	1.39e-06	1.45546	0.14195	51.2343	52.7454	59.1104	51.8572	46.2878	212.193	286.807	218.734	306.127	141.201
883	ENSMUSG00000009585	Apobec3	0.0386866	0.0405016	0.0136886	0.133201	147.157	99.2916	159.113	97.0348	161.094	119.852	168.368	134.43	128.552	111.663
884	ENSMUSG00000009614	Sardh	0.0032044	0.0038625	-0.561502	0.176499	36.5623	30.0891	47.1824	45.0533	49.0388	29.733	30.0271	14.8221	29.2698	16.9895
885	ENSMUSG00000009621	Vav2	8.37e-06	2.24e-05	0.455719	0.0961742	61.6256	61.6062	61.9544	60.0469	63.8818	100.915	109.317	89.1832	93.5625	97.1126
886	ENSMUSG00000009630	Ppp2cb	4.47e-07	1.96e-06	-0.612934	0.0726867	435.813	365.892	368.653	341.547	417.546	193.093	192.063	210.631	217.05	229.495
887	ENSMUSG00000009640	Dmap1	0.00197698	0.00248777	-0.0764908	0.137873	41.4134	37.6512	39.1356	33.4723	39.4016	37.4523	23.9716	44.0182	38.9581	35.4245
888	ENSMUSG00000009646	Pla2g12b	1.42e-07	8e-07	-0.877765	0.0794855	680.32	685.044	653.607	624.091	740.389	297.483	242.53	273.855	243.047	361.973
889	ENSMUSG00000009647	Mcu	2e-07	1.04e-06	0.568885	0.0638172	338.109	369.198	367.553	338.126	367.175	616.461	678.427	635.102	682.214	542.065
890	ENSMUSG00000009654	Oit3	0.000242155	0.000392148	2.3195	0.480266	0.588428	0	0	1.68632	0	3.39538	5.49491	11.9645	3.48273	27.4227
891	ENSMUSG00000009681	Bcr	0.000664693	0.000942483	-0.0799393	0.093306	94.4228	125.602	114.073	135.68	115.805	132.244	105.019	96.4459	106.101	100.115
892	ENSMUSG00000009733	Tfcp2	2.7e-09	4.61e-08	2.26996	0.153545	18.4566	18.2133	18.1708	25.5304	14.0687	173.017	215.63	205.499	208.928	131.376
893	ENSMUSG00000009741	Ubp1	2.18e-06	7.3e-06	0.579516	0.0813344	150.037	172.222	176.503	177.009	186.61	317.168	342.16	328.545	302.679	254.71
894	ENSMUSG00000009772	Nuak2	1.34e-05	3.34e-05	0.394155	0.0718133	277.365	339.516	347.134	316.602	265.545	492.302	472.161	462.967	430.696	426.663
895	ENSMUSG00000009828	Ick	0.00152381	0.00196872	0.251085	0.0958615	220.37	229.146	186.254	158.181	261.253	302.442	277.082	237.572	269.683	254.764
896	ENSMUSG00000009863	Sdhb	1.2e-07	7.04e-07	-0.67244	0.0656125	1980.75	1883.44	2019.06	1967.52	2413.26	1029.89	957.412	1067.11	986.809	1192.42
897	ENSMUSG00000009894	Snap47	0.000408895	0.000618013	-0.337626	0.158835	30.1152	26.4766	29.6049	25.219	23.0873	21.5107	15.7812	17.2067	17.7854	23.5318
898	ENSMUSG00000009905	Kdsr	1.31e-07	7.53e-07	1.09944	0.119593	45.8336	49.6374	48.1209	51.4676	47.9928	157.072	138.19	117.446	138.508	193.341
899	ENSMUSG00000009907	Vps4b	1.93e-07	1.02e-06	0.709372	0.0805656	133.458	139.011	158.724	133.391	126.877	316.104	274.656	266.891	300.885	250.368
900	ENSMUSG00000009927	Rps25	3.31e-05	7.12e-05	-0.907752	0.148021	3361.73	3690.78	2672.25	2943.04	3495.4	1251.21	945.657	1495.46	1024.24	2008.75
901	ENSMUSG00000009995	Taz	0.00049916	0.000735411	0.152107	0.101505	81.0828	69.6222	77.3147	90.3906	84.3497	82.9726	91.8951	119.441	84.0915	93.3629
902	ENSMUSG00000010025	Aldh3a2	2.33e-05	5.31e-05	0.00753077	0.0681975	533.138	583.656	574.292	523.219	626.993	557.785	537.777	584.657	612.565	566.659
903	ENSMUSG00000010045	Tmem115	3.68e-07	1.68e-06	-0.633369	0.0763856	320.451	296.922	307.921	322.176	276.611	187.803	163.305	157.973	160.935	140.071
904	ENSMUSG00000010047	Hyal2	0.0516442	0.0535868	-0.0895695	0.135957	264.391	257.897	291.386	273.098	324.206	317.755	168.507	246.206	356.536	238.888
905	ENSMUSG00000010048	Ifrd2	0.00132601	0.00173987	-0.303764	0.114568	91.8064	87.8584	115.741	82.1979	114.513	68.0927	79.8042	58.5225	92.181	65.0296
906	ENSMUSG00000010054	Tusc2	4.5e-05	9.21e-05	-0.522907	0.139577	36.6306	34.2463	42.7713	31.7815	36.1013	20.8663	20.9236	20.8546	22.6249	20.8608
907	ENSMUSG00000010057	Nprl2	0.00239899	0.00296416	-0.304401	0.156832	32.2763	25.5906	33.3128	28.7427	38.9102	15.7716	22.4056	25.4995	21.9502	32.9348
908	ENSMUSG00000010064	Slc38a3	0.000614115	0.000880167	-0.775271	0.18645	31.1647	28.7971	23.3328	27.654	20.4224	13.2044	5.90844	17.0445	12.9899	12.4862
909	ENSMUSG00000010067	Rassf1	0.0024384	0.00300912	0.291077	0.104385	195.947	233.319	224.225	173.783	161.64	248.558	334.771	269.876	207.299	265.991
910	ENSMUSG00000010095	Slc3a2	0.000653914	0.000929401	-0.419004	0.101914	1501.78	1390.71	1483.48	1419.94	1923.23	1211.12	1081.53	1019.53	1057.83	736.454
911	ENSMUSG00000010097	Nxf1	0.0688921	0.0709441	0.100839	0.171808	61.7919	62.23	45.3419	42.264	46.1292	33.5626	76.1338	63.5421	72.8168	47.7512
912	ENSMUSG00000010110	Stx5a	0.000126195	0.000223697	0.0253169	0.0765777	187.365	248.023	179.558	215.465	207.977	213.517	214.334	225.873	199.628	205.732
913	ENSMUSG00000010122	Slc47a1	0.000876591	0.00120112	0.499997	0.12257	169.212	175.575	154.967	166.706	276.486	365.791	318.896	286.164	317.108	245.575
914	ENSMUSG00000010154	Spire2	0.0105909	0.0117299	0.292087	0.133276	65.7394	86.4394	81.8536	78.3298	92.92	118.528	135.134	76.7249	138.989	86.0149
915	ENSMUSG00000010175	Prox1	2.79e-05	6.17e-05	1.21729	0.267991	2.58152	3.76727	2.57486	3.2032	3.81271	10.6448	11.1788	18.7131	7.86668	13.0753
916	ENSMUSG00000010205	Raver1	0.00044057	0.000659127	-0.184651	0.0765793	476.048	429.961	481.506	470.364	470.097	383.899	450.042	356.62	456.287	307.555
917	ENSMUSG00000010277	2610507B11Rik	5.81e-05	0.000114335	0.526639	0.0991861	108.79	89.3528	104.844	74.7837	85.4551	137.178	193.55	153.787	157.506	142.553
918	ENSMUSG00000010290	AI597479	0.00081303	0.00112395	0.212452	0.122657	50.2039	51.4352	50.0771	44.8599	46.2771	46.7302	60.5973	65.5911	77.2909	54.604
919	ENSMUSG00000010307	Tmem86a	2.8e-06	8.96e-06	-1.19519	0.148093	615.291	662.639	636.281	660.229	916.403	205.337	301.24	175.958	251.881	144.107
920	ENSMUSG00000010342	Tex14	6.84e-07	2.78e-06	3.23418	0.344979	0	1.74883	0.101409	0.0976313	0	22.2132	15.0022	27.5042	8.90115	22.4798
921	ENSMUSG00000010358	Ifi35	5.22e-06	1.5e-05	-0.457981	0.0671628	431.475	407.654	499.688	480.259	571.784	287.301	293.954	297.876	312.172	310.314
922	ENSMUSG00000010362	Rdm1	0.00116827	0.00155509	-0.446011	0.175452	47.1754	62.2041	38.5456	38.4117	42.8887	27.1847	29.4422	34.6569	25.4426	27.5267
923	ENSMUSG00000010376	Nedd8	1.02e-05	2.66e-05	-0.595512	0.0867119	334.167	305.04	257.228	263.478	331.876	169.654	131.211	156.36	192.294	173.212
924	ENSMUSG00000010392	Gosr1	9.38e-05	0.000172572	0.38656	0.0937525	190.28	170.458	197.155	172.529	163.39	322.369	216.356	256.74	274.982	254.051
925	ENSMUSG00000010406	Mrpl52	4.89e-05	9.86e-05	-0.783449	0.133662	216.642	213.511	162.484	196.61	216.397	55.7522	104.001	101.616	103.847	102.353
926	ENSMUSG00000010453	Kansl3	2.66e-06	8.6e-06	1.05834	0.130452	98.7008	125.945	113.019	102.769	88.3253	295.485	473.91	284.119	264.287	244.727
927	ENSMUSG00000010461	Eya4	1.23e-05	3.11e-05	2.44827	0.356876	2.12483	0.61132	0	1.64901	1.70885	11.4302	30.6116	11.5738	14.8495	20.3518
928	ENSMUSG00000010517	Faf1	0.00228025	0.00282958	0.428446	0.131535	65.1583	66.632	55.4045	54.7138	53.6394	75.4531	80.2302	110.833	68.8207	132.091
929	ENSMUSG00000010554	Mettl16	0.000483483	0.000715402	0.926429	0.209666	16.1823	9.90255	11.801	17.9537	13.272	20.4166	61.3118	31.5966	43.5362	29.9999
930	ENSMUSG00000010601	Apol7a	0.000167266	0.000285268	0.401801	0.0854806	206.592	277.115	274.549	225.809	289.214	466.782	351.138	346.793	359.967	375.296
931	ENSMUSG00000010607	Pigyl	6.33e-08	4.32e-07	-1.25343	0.115683	138.482	103.335	120.34	127.187	146.933	29.4381	31.2746	37.1945	36.3758	46.6135
932	ENSMUSG00000010608	Rbm25	1.48e-09	2.98e-08	1.65627	0.107676	31.1726	37.7723	32.6582	37.7883	27.1633	145.478	173.407	216.527	177.153	171.281
933	ENSMUSG00000010609	Psen2	0.00404073	0.00477383	-0.496198	0.175946	54.177	44.4771	46.6493	64.6292	55.6339	27.3375	40.8813	46.7909	31.7498	19.6862
934	ENSMUSG00000010651	Acaa1b	0.000312047	0.000488471	-0.567807	0.121413	268.182	313.574	397.446	346.279	378.462	161.352	181.87	177.151	281.984	173.734
935	ENSMUSG00000010660	Plcd1	7.49e-05	0.00014259	0.373317	0.0898713	114.338	105.069	91.8026	124.197	129.161	144.95	180.839	173.831	153.793	164.401
936	ENSMUSG00000010663	Fads1	0.00155624	0.00200524	0.750564	0.249432	8.90464	2.42258	5.39345	6.1185	7.01989	7.42508	14.7224	10.0993	18.5869	13.5857
937	ENSMUSG00000010721	Lmbr1	0.000628587	0.000898824	0.512809	0.13074	41.9567	62.5978	40.1174	50.3682	42.7341	79.5737	80.6092	72.1351	107.824	60.3224
938	ENSMUSG00000010751	Tnfrsf22	2.39e-07	1.19e-06	3.3867	0.439582	2.01387	1.97708	2.36014	5.21355	3.7058	89.035	100.521	136.682	86.5583	89.0443
939	ENSMUSG00000010755	Cars	0.016949	0.0183288	0.409094	0.204625	34.4586	11.1398	17.3539	18.8115	19.4146	25.7314	30.2391	20.2118	34.0617	36.9311
940	ENSMUSG00000010830	Kdelr3	4.09e-05	8.5e-05	-0.63853	0.110072	85.4535	95.8566	109.743	87.6807	110.434	46.7302	41.0829	46.1909	57.1741	68.8485
941	ENSMUSG00000010911	Apip	0.00392849	0.00465183	-0.418375	0.244883	16.4627	17.243	15.0016	13.0474	17.6238	7.35857	6.11228	15.4065	9.3751	16.8263
942	ENSMUSG00000010914	Pdhx	0.000504277	0.000741769	0.275995	0.12543	75.7377	68.7917	87.1097	71.679	81.8547	118.511	88.3	101.378	95.128	105.707
943	ENSMUSG00000010936	Vac14	4.19e-05	8.68e-05	-0.279443	0.081597	167.089	169.743	217.594	185.773	167.424	130.277	141.882	132.843	148.698	129.426
944	ENSMUSG00000011008	Mcoln2	5.24e-05	0.000104552	0.783581	0.149699	19.3484	21.1908	25.1039	21.864	23.7528	41.5887	58.4773	33.5508	63.6831	54.9299
945	ENSMUSG00000011034	Slc5a1	0.00121048	0.00160272	-0.0500121	0.0975943	12495.4	10462.4	11231.1	11102.8	16900.6	13448.6	11390.2	11314	12241.6	10112.8
946	ENSMUSG00000011096	Akt1s1	4.88e-06	1.42e-05	-0.730543	0.116455	181.712	181.833	190.287	208.115	204.724	97.6521	114.486	71.7068	92.2874	92.5245
947	ENSMUSG00000011114	Tbrg1	6.39e-05	0.000124227	-0.368087	0.0725317	632.718	719.318	794.757	740.16	729.508	525.694	437.254	487.223	447.563	617.588
948	ENSMUSG00000011158	Brf1	2.99e-08	2.46e-07	1.37548	0.121966	16.9812	21.2976	19.4604	17.0492	19.15	57.7964	88.7061	84.1101	88.5353	64.4466
949	ENSMUSG00000011179	Odc1	0.00143515	0.00186571	0.0150015	0.0863489	185.683	176.287	180.165	152.114	171.191	132.638	192.571	163.339	205.795	192.81
950	ENSMUSG00000011254	Thg1l	0.00221713	0.00275811	0.382584	0.212179	9.97857	8.07461	7.35538	7.62441	16.6245	8.90448	17.464	16.5856	17.9748	11.9714
951	ENSMUSG00000011257	Pabpc4	3.24e-05	6.99e-05	0.583485	0.10224	140.273	146.794	166.309	148.2	149.494	301.588	338.326	230.643	284.702	210.94
952	ENSMUSG00000011306	Sugp1	0.000191165	0.000319842	-0.148968	0.0879988	136.426	149.923	145.969	134.58	120.782	132.183	134.129	116.242	111.602	99.8835
953	ENSMUSG00000011382	Dhdh	9.3e-09	1.06e-07	3.5333	0.247384	0	0	0.764046	0.370783	0.421856	28.8767	34.0708	29.4888	27.306	13.5907
954	ENSMUSG00000011427	Zfp790	5.28e-05	0.000105165	0.832832	0.157284	33.1132	30.3935	27.7022	21.4104	25.2421	76.8756	76.2655	67.1652	41.1247	63.0243
955	ENSMUSG00000011658	Fuz	0.0146061	0.0159052	-0.0926139	0.222907	18.1264	21.6149	25.9531	17.6802	17.7074	20.7448	33.2105	12.8672	17.3591	12.7774
956	ENSMUSG00000011752	Pgam1	1.54e-06	5.43e-06	-0.53735	0.0624451	451.41	418.177	484.876	472.715	555.333	241.176	288.463	273.936	311.153	274.913
957	ENSMUSG00000011831	Evi5	3.96e-08	3.02e-07	1.65654	0.148975	12.104	13.3327	12.1341	15.2631	10.4071	53.3345	57.4718	62.0815	95.0127	79.79
958	ENSMUSG00000011832	Evi5l	0.00347892	0.00416105	0.504399	0.260775	8.08845	16.0373	13.4755	6.39816	7.25487	20.5011	16.2492	19.7746	13.9818	12.3037
959	ENSMUSG00000011837	Snapc2	0.00189413	0.00239304	-0.471249	0.166032	46.3742	40.3963	56.1768	38.5492	46.7634	18.0809	33.5987	26.2724	37.7747	28.7719
960	ENSMUSG00000011877	Git1	0.000923607	0.00125849	-0.0878181	0.08159	225.339	263.68	288.948	250.432	235.487	258.578	269.507	219.953	233.71	182.013
961	ENSMUSG00000011884	Gltp	4.09e-05	8.5e-05	-0.502804	0.0842621	435.479	467.071	388.528	381.031	434.004	275.4	294.798	289.714	207.679	215.684
962	ENSMUSG00000011958	Bnip2	2.91e-08	2.4e-07	2.42753	0.24205	3.19332	5.24567	4.51762	4.71022	5.59017	57.949	60.9381	81.0239	50.3192	41.915
963	ENSMUSG00000011960	Ccnt1	3.92e-05	8.21e-05	1.22848	0.204275	18.141	26.9479	35.1818	11.5226	29.7603	67.4652	70.8502	85.0185	78.5548	93.7426
964	ENSMUSG00000012076	Brms1l	8.26e-06	2.21e-05	2.11114	0.294372	11.3541	5.76727	1.81996	3.90122	5.98924	30.0064	53.6178	37.5066	58.7819	50.3109
965	ENSMUSG00000012114	Med15	1.97e-06	6.68e-06	0.621402	0.0892994	76.4592	86.5727	76.6619	89.7427	80.5546	144.463	175.739	143.653	171.63	132.869
966	ENSMUSG00000012117	Dhdds	0.000463558	0.000689619	-0.0883684	0.111515	131.915	110.102	127.93	128.523	121.43	104.265	116.116	133.12	106.46	108.439
967	ENSMUSG00000012123	Crybg2	9.07e-06	2.39e-05	0.830166	0.138381	62.5392	56.5688	57.2303	43.884	56.7772	126.535	95.766	142.933	155.686	121.854
968	ENSMUSG00000012296	Tjap1	1.62e-05	3.9e-05	0.8039	0.120831	53.5137	79.0855	55.9982	64.767	67.038	129.272	166.559	131.774	190.302	108.432
969	ENSMUSG00000012350	Ehf	1.01e-07	6.17e-07	1.22861	0.107411	32.3579	28.6494	21.9423	40.1216	28.0514	107.08	92.637	93.1379	118.997	103
970	ENSMUSG00000012405	Rpl15	0.000607472	0.000871707	-0.660895	0.154165	1799.17	1830.72	1659.48	1716.04	2107.68	962.684	608.671	1107.49	771.352	1448.16
971	ENSMUSG00000012422	Tmem167	0.000211032	0.000348405	-0.258742	0.0844551	153.802	137.94	136.38	135.392	183.425	112.639	97.2852	111.131	120.182	133.976
972	ENSMUSG00000012429	Mplkip	0.00376997	0.00448049	-0.250157	0.135386	159.88	183.143	213.851	186.359	185.465	122.204	177.207	124.611	121.333	188.456
973	ENSMUSG00000012443	Kif11	1.95e-09	3.63e-08	2.30791	0.144294	10.0517	9.119	8.28246	9.17817	10.3282	65.8957	108.964	99.3269	144.39	90.7603
974	ENSMUSG00000012483	Rpa3	0.0176395	0.0190453	0.108643	0.15213	47.5547	27.2042	29.1084	45.3881	50.0167	40.7371	32.3065	45.7617	46.8492	52.584
975	ENSMUSG00000012519	Mlkl	0.00637453	0.00729377	0.159484	0.198217	21.9535	18.4578	28.6467	20.1516	24.0653	33.1839	17.9286	25.1782	35.2114	24.0451
976	ENSMUSG00000012535	Tnpo3	2.46e-06	8.04e-06	0.579942	0.0882131	251.741	212.828	216.11	201.298	234.392	373.343	408.392	367.857	458.711	387.719
977	ENSMUSG00000012609	Ttll5	0.0011514	0.001535	1.04479	0.266001	27.5603	35.7599	10.3478	44.4948	34.9523	94.246	68.3845	68.7055	104.549	68.3932
978	ENSMUSG00000012640	Zfp715	3.61e-07	1.65e-06	1.59353	0.218691	3.95059	6.41575	4.43097	4.99116	5.16156	26.1116	29.3548	24.7488	25.6088	25.5011
979	ENSMUSG00000012848	Rps5	4.76e-07	2.07e-06	-0.935495	0.096073	3328.25	3259.02	2777.19	3115.92	3424.49	1172.39	1053.54	1442.85	1033.33	1621.67
980	ENSMUSG00000013033	Adgrl1	0.0004535	0.000676286	2.17896	0.48901	1.39464	2.28948	1.39109	7.13488	7.38329	37.8525	56.9934	11.0417	78.732	15.5784
981	ENSMUSG00000013076	Amotl1	7.62e-06	2.07e-05	1.53434	0.306677	0.415451	0.227393	0.632117	1.38974	0.624013	5.64279	5.78291	6.23907	4.15358	2.34012
982	ENSMUSG00000013083	2200002J24Rik	0.00241462	0.00298204	-1.67726	0.475485	18.3294	11.7156	15.6442	5.80651	18.0224	2.18458	3.01803	0	2.72031	6.00262
983	ENSMUSG00000013089	Etv5	0.000218372	0.000358879	0.110008	0.351574	0.482474	0.601259	3.18663	1.22722	0.475424	1.76341	2.55825	0.247565	1.28841	0.758664
984	ENSMUSG00000013091	Tmem190	0.00164828	0.00211207	0.155543	0.294605	7.13033	10.9931	6.27106	6.36021	10.4974	9.84658	10.8173	12.2095	7.39401	7.79963
985	ENSMUSG00000013150	Gfod2	0.000183568	0.000308844	0.978474	0.222819	5.37242	10.5461	4.36946	6.33271	10.7807	16.7991	18.0371	25.1936	22.6277	16.5272
986	ENSMUSG00000013160	Atp6v0d1	1.62e-08	1.59e-07	-1.12008	0.0812925	729.415	654.048	724.361	651.302	669.834	245.445	185.372	233.767	188.145	276.357
987	ENSMUSG00000013275	Slc41a1	0.000499648	0.000735962	1.05395	0.368025	0.459277	3.91494	0.458169	1.01954	0.271546	1.42476	3.08122	4.41415	5.18043	4.30594
988	ENSMUSG00000013415	Igf2bp1	4.29e-08	3.22e-07	2.23332	0.225709	0.0684855	0	0	0	0	2.53058	6.93331	5.03027	2.92768	5.3848
989	ENSMUSG00000013418	B4galnt2	1.07e-09	2.42e-08	1.29065	0.0712703	361.041	358.878	435.777	388.446	413.339	1534.16	1509.8	1373.72	1595.58	1138.77
990	ENSMUSG00000013465	Nelfb	0.000583792	0.000842108	0.269379	0.106662	76.099	64.5977	62.6222	61.9054	66.8049	75.2585	109.002	98.9981	87.0541	69.8469
991	ENSMUSG00000013483	Card14	0.139279	0.14134	-0.00854735	0.153406	163.983	188.105	155.043	180.927	116.929	190.717	138.114	165.437	103.221	215.423
992	ENSMUSG00000013495	Tmem175	0.00181289	0.00230049	0.0563945	0.106826	98.0763	84.2251	81.9067	61.8222	90.0117	76.176	81.1501	106.806	88.1104	85.9629
993	ENSMUSG00000013523	Bcas1	0.00205991	0.00258111	0.539801	0.156037	25.452	46.7472	25.3821	25.8759	31.1229	45.028	70.5515	61.5282	39.3382	48.7242
994	ENSMUSG00000013539	Tango2	4.44e-05	9.1e-05	0.252679	0.0886619	74.4997	62.5571	69.1993	69.7552	60.5825	83.0433	95.5837	91.7959	87.0444	76.6492
995	ENSMUSG00000013593	Ndufs2	1.22e-05	3.09e-05	-0.522631	0.0761172	782.835	695.792	723.946	754.649	927.243	450.316	535.221	434.865	501.767	383.738
996	ENSMUSG00000013622	Atraid	2.43e-08	2.11e-07	-0.953624	0.0800104	353.093	318.351	302.53	309.432	314.472	117.427	116.975	113.812	112.557	157.77
997	ENSMUSG00000013629	Cad	4.64e-07	2.03e-06	2.23012	0.270828	3.64316	3.72402	2.02213	2.7384	2.17822	26.0162	39.8355	26.8888	48.5219	18.0561
998	ENSMUSG00000013643	Lypd8	4.44e-07	1.95e-06	-0.795912	0.0811462	8484.1	6657.64	7247.68	7963.35	7085.98	3075.94	2819	3691.29	3240.95	4161.17
999	ENSMUSG00000013646	Sh3bp5l	0.0137297	0.014995	0.245167	0.16217	92.9307	102.87	117.383	91.7589	98.8647	79.5912	173.036	118.452	153.511	139.153
1000	ENSMUSG00000013653	1810065E05Rik	0.00303329	0.00367505	-0.297404	0.282953	9.61352	8.18288	10.6547	14.2736	9.46577	6.17192	6.16244	13.8573	4.23512	10.2877
1001	ENSMUSG00000013662	Atad1	3.11e-05	6.74e-05	0.516542	0.0845415	343.799	334.034	396.953	305.295	405.294	495.865	565.051	738.766	599.736	602.976
1002	ENSMUSG00000013663	Pten	2.64e-10	1.01e-08	1.00948	0.0665303	304.632	276.993	294.083	265.623	306.038	802.788	784.506	817.436	796.176	770.106
1003	ENSMUSG00000013698	Pea15a	0.00068167	0.000963989	0.637095	0.179902	12.0618	16.2213	13.5809	10.7922	8.04488	22.569	27.8776	19.5037	31.7871	15.8203
1004	ENSMUSG00000013701	Timm23	0.00171391	0.00218601	-0.100065	0.0891	226.091	203.637	206.946	207.037	248.867	160.402	201.372	188.29	262.621	186.113
1005	ENSMUSG00000013707	Tnfaip8l2	0.00401993	0.00475272	0.100867	0.255975	10.6817	5.84491	13.8511	8.15635	15.7763	7.93533	14.379	11.0858	12.7054	11.8704
1006	ENSMUSG00000013736	Trnt1	8.75e-07	3.41e-06	0.912745	0.118093	30.5398	36.1715	43.0087	40.2099	38.8442	89.1751	76.9018	94.2678	98.7203	116.107
1007	ENSMUSG00000013787	Ehmt2	7.92e-05	0.000149698	0.0857782	0.0805896	216.927	223.47	209.972	185.032	195.562	210.144	245.067	244.922	207.656	216.149
1008	ENSMUSG00000013822	Elof1	2.98e-05	6.51e-05	-0.797865	0.128533	294.807	237.368	253.895	241.271	272.757	116.025	81.6616	141.474	98.4811	161.945
1009	ENSMUSG00000013833	Med16	0.000197873	0.000329452	-0.0150907	0.121562	38.7476	32.4472	34.8121	35.0655	36.1647	34.9204	37.0647	29.4103	38.7966	34.8065
1010	ENSMUSG00000013846	St3gal1	0.000229974	0.00037566	-0.641178	0.131901	1939.73	1748.56	2242.85	1949.82	1397.69	953.142	757.627	1084.67	792.427	1351.79
1011	ENSMUSG00000013858	Tmem259	2.97e-05	6.48e-05	-0.453125	0.0750939	563.416	510.683	621.919	575.345	586.327	363.64	384.049	328.89	449.886	302.347
1012	ENSMUSG00000013878	Rnf170	2.86e-07	1.38e-06	0.852028	0.100818	44.6505	41.8919	39.0662	35.2781	47.6507	116.639	98.9616	96.936	88.7615	90.6806
1013	ENSMUSG00000013928	Thap8	5.32e-07	2.25e-06	2.70275	0.300984	0	1.01404	0	0	0	4.5939	12.6167	9.87214	9.59444	9.50326
1014	ENSMUSG00000013973	Dedd	0.00807708	0.00908865	-0.00544307	0.127406	90.0187	75.7106	88.8844	91.1647	67.4409	66.7021	104.455	60.758	88.0266	97.2025
1015	ENSMUSG00000013997	Nit1	2.3e-06	7.61e-06	-0.484997	0.0731833	372.415	374.35	368.038	386.553	411.101	231.445	209.243	221.692	241.933	276.606
1016	ENSMUSG00000014039	Prdm15	2.49e-07	1.23e-06	2.49889	0.245672	2.47476	8.89092	2.35018	2.68378	3.51813	54.3944	54.9057	52.1884	34.2574	48.3019
1017	ENSMUSG00000014074	Rnf168	8.5e-08	5.41e-07	1.05643	0.10256	53.6525	61.6073	60.604	57.996	41.6634	159.066	177.021	162.374	161.546	132.918
1018	ENSMUSG00000014075	Tctex1d2	0.000123457	0.000219645	-1.00797	0.213161	32.529	33.0218	21.3094	32.6254	28.3973	8.9174	10.5158	6.36658	17.7113	11.0366
1019	ENSMUSG00000014077	Chp1	2.27e-05	5.19e-05	-0.0394949	0.0655245	405.39	382.963	379.046	357.348	404.263	421.514	382.783	346.693	346.806	359.584
1020	ENSMUSG00000014177	Tvp23b	0.000207963	0.000343777	-0.157494	0.104814	52.9436	47.217	50.6963	48.0126	65.3559	41.9904	46.2927	40.4543	44.6273	51.1481
1021	ENSMUSG00000014195	Dnajc7	0.00149098	0.00193151	0.382418	0.10868	213.745	189.155	178.425	190.498	196.68	284.915	366.604	294.051	308.624	193.718
1022	ENSMUSG00000014226	Cacybp	0.00236998	0.00293066	0.147423	0.124151	30.5614	42.7671	28.3793	34.0705	32.8942	26.1905	39.7521	43.2345	44.5192	43.7691
1023	ENSMUSG00000014232	Cluap1	0.00962439	0.0107199	0.233891	0.212941	6.76613	10.3762	13.9356	14.5685	16.0398	16.8117	19.0108	12.9082	21.2219	8.80723
1024	ENSMUSG00000014243	Zswim7	0.000236516	0.00038465	-0.808167	0.16684	88.658	94.6876	49.0116	68.3094	97.813	38.7949	33.8934	34.1813	23.2932	44.3163
1025	ENSMUSG00000014245	Pigl	0.000350607	0.000540565	0.40963	0.135572	32.7902	27.4481	25.1029	32.3166	27.2317	49.2775	55.7382	37.8706	42.966	35.5013
1026	ENSMUSG00000014294	Ndufa2	1.05e-07	6.39e-07	-1.26131	0.110776	675.082	658.137	580.681	634.156	741.485	166.642	146.843	229.107	158.817	246.114
1027	ENSMUSG00000014301	Pam16	0.428223	0.43008	0.656523	0.801451	10.0033	23.922	0	19.2498	2.33822	3.48246	20.6892	9.45866	7.7085	27.27
1028	ENSMUSG00000014313	Cox6c	6.37e-07	2.61e-06	-0.664631	0.0703623	2465.7	2600.46	2405.37	2343.98	3187.26	1372.86	1215.04	1395.3	1189.51	1498.52
1029	ENSMUSG00000014349	Ube2z	2.58e-06	8.38e-06	-0.337118	0.0661021	692.173	589.167	646.741	616.824	624.741	454.077	486.833	433.271	455.275	431.293
1030	ENSMUSG00000014351	Gip	6.78e-06	1.87e-05	-0.673762	0.0919172	269.353	294.746	292.166	294.483	249.848	131.161	116.653	140.807	138.162	195.672
1031	ENSMUSG00000014353	Tmem87b	3.89e-09	5.82e-08	0.789506	0.0669444	224.271	254.941	238.721	236.547	248.15	578.741	521.181	531.956	509.203	510.917
1032	ENSMUSG00000014355	Anapc1	1.6e-07	8.74e-07	1.1096	0.132882	41.8658	43.4519	39.9454	42.777	50.5658	125.315	135.246	150.777	150.085	109.323
1033	ENSMUSG00000014361	Mertk	6.95e-08	4.64e-07	1.00958	0.0849685	268.393	291.333	350.951	346.347	346.426	966.88	864.01	923.48	973.938	685.692
1034	ENSMUSG00000014402	Tsg101	0.000129703	0.000229101	-0.0751947	0.08527	177.935	193.477	179.979	156.985	182.31	181.007	173.982	166.586	166.115	139.561
1035	ENSMUSG00000014418	Hps5	1.52e-07	8.39e-07	1.00294	0.121482	40.5904	40.0482	43.9574	45.4531	39.1983	127.762	98.8221	126.927	103.465	120.086
1036	ENSMUSG00000014426	Map3k4	3.1e-07	1.46e-06	1.16998	0.140868	11.9576	16.9567	15.2666	17.3147	12.4197	46.0742	59.2238	48.9997	47.8221	40.6811
1037	ENSMUSG00000014444	Piezo1	0.000472557	0.000700916	1.25447	0.304539	8.09189	22.5824	14.5157	10.3657	6.07068	58.561	28.7648	58.3279	37.1206	28.9426
1038	ENSMUSG00000014470	Rnf166	0.00659531	0.00752911	-0.207274	0.158465	26.0425	28.916	23.4781	27.544	25.3497	14.66	34.4996	15.3706	22.3725	24.4965
1039	ENSMUSG00000014496	Ankrd28	2.34e-08	2.05e-07	1.2578	0.118645	16.2427	18.3513	15.9969	17.1738	22.236	69.4942	68.0642	70.8186	58.8056	55.0168
1040	ENSMUSG00000014498	Ankrd52	1.49e-05	3.63e-05	0.622113	0.0926089	108.234	90.4184	107.956	95.8639	72.5907	157.177	207.31	177.091	189.577	152.665
1041	ENSMUSG00000014503	Pkd2l2	6.34e-05	0.000123411	0.766058	0.153534	23.6335	18.435	25.1511	15.5716	17.6367	39.6015	51.4266	35.4183	54.1761	37.9963
1042	ENSMUSG00000014504	Srp19	0.000515	0.000755229	-0.198398	0.120067	74.556	59.4612	62.3926	56.6549	72.158	63.6675	47.463	50.3609	54.1467	50.4574
1043	ENSMUSG00000014547	Wdfy2	2.68e-08	2.26e-07	1.3219	0.123256	26.5543	28.1883	30.896	28.091	20.5865	95.8616	91.2172	120.159	92.5452	109.38
1044	ENSMUSG00000014550	Rbsn	2.97e-05	6.49e-05	0.976181	0.168614	9.47583	15.4407	12.3611	7.756	10.8347	23.5217	35.8866	38.6776	30.4098	23.3227
1045	ENSMUSG00000014551	Mrps25	0.0451254	0.0470147	-0.0354666	0.162516	49.0084	54.9972	43.8683	41.9328	51.9614	44.8801	55.3908	30.868	75.6117	37.0321
1046	ENSMUSG00000014554	Dguok	0.00902636	0.010085	-0.061132	0.145708	38.887	46.3202	43.7691	52.9333	46.3475	43.3031	44.1706	59.3487	26.8029	46.5814
1047	ENSMUSG00000014592	Camta1	0.0153334	0.0166553	-0.815977	0.316228	202.355	232.366	176.101	206.185	186.493	115.271	82.607	119.452	27.1431	170.389
1048	ENSMUSG00000014601	Strip1	0.000399332	0.000605041	0.046665	0.100033	122.274	106.832	107.381	96.7474	109.865	129.97	103.976	127.34	111.922	97.8509
1049	ENSMUSG00000014606	Slc25a11	2.05e-07	1.06e-06	-0.615465	0.0656378	431.017	419.554	430.638	457.448	522.572	231.854	247.711	228.282	278.924	233.478
1050	ENSMUSG00000014633	Cmc2	0.0060146	0.00690816	-0.480602	0.175923	64.8399	33.5534	52.4749	40.1664	51.9174	21.0518	25.9743	27.7148	48.0738	28.5615
1051	ENSMUSG00000014668	Chfr	1.77e-06	6.08e-06	0.576628	0.0932501	143.786	148.99	135.559	133.32	153.625	265.311	262.527	246.851	238.629	261.059
1052	ENSMUSG00000014725	Adam28	7.08e-09	8.73e-08	2.89349	0.243582	0	0	0	0	0	4.59972	12.5087	8.54856	9.50527	9.48618
1053	ENSMUSG00000014748	Tex261	4.2e-05	8.7e-05	-0.530498	0.0890043	290.091	295.554	280.808	270.659	291.211	147.708	191.418	168.976	213.217	130.454
1054	ENSMUSG00000014763	Fam120b	1.74e-06	6.01e-06	0.57689	0.079789	141.639	144.412	155.363	169.403	120.922	249.685	254.584	271.643	246	276.322
1055	ENSMUSG00000014767	Tbp	0.000655394	0.000931198	0.562654	0.168514	21.8636	29.5438	17.4345	19.5649	18.014	31.9016	34.2214	44.024	29.9805	48.3573
1056	ENSMUSG00000014769	Psmb1	1.52e-06	5.37e-06	-0.845125	0.0980788	1151.92	1057.83	1005.66	972.382	1169.04	461.33	380.823	482.449	382.713	625.668
1057	ENSMUSG00000014771	Pdcd2	0.00259704	0.0031867	-0.247342	0.15284	49.3668	50.8448	35.766	57.2934	54.5368	37.8984	38.5244	46.117	29.0422	41.0536
1058	ENSMUSG00000014773	Dll1	0.00109216	0.00146396	0.603965	0.152635	45.7455	33.1523	34.7459	38.0868	45.0726	59.2658	76.5062	73.8443	113.963	49.9587
1059	ENSMUSG00000014778	Fhod1	1.16e-05	2.95e-05	1.31116	0.18981	17.9945	32.7721	22.6312	16.9828	12.3509	60.7859	108.26	74.9994	72.5365	60.6937
1060	ENSMUSG00000014791	Elmo3	4.89e-05	9.86e-05	-0.0482878	0.0700301	385.241	438.526	442.635	427.784	402.395	441.628	390.589	383.193	352.785	433.466
1061	ENSMUSG00000014837	4931428F04Rik	0.000245845	0.000397182	2.34097	0.533702	0	4.78889	1.78461	3.43632	3.66594	14.842	28.2106	25.2961	40.2497	25.4235
1062	ENSMUSG00000014846	Tppp3	0.125085	0.127154	-0.397839	0.287882	46.3006	25.7176	29.8332	14.1114	19.9833	7.73675	16.2816	20.7987	16.7208	29.5582
1063	ENSMUSG00000014850	Msh3	9.32e-06	2.45e-05	1.23643	0.174712	40.7059	23.862	42.6765	18.0278	34.3551	110.642	110.123	114.986	115.377	81.8438
1064	ENSMUSG00000014856	Tmem208	1.34e-05	3.33e-05	-0.961005	0.141385	310.631	285.244	310.376	299.841	265.843	109.737	75.8579	120.629	99.1296	177.717
1065	ENSMUSG00000014859	E2f4	9.52e-05	0.000174829	-0.0405553	0.096331	93.9988	93.2479	93.4781	104.206	89.399	87.3786	95.2047	89.083	98.3797	85.3867
1066	ENSMUSG00000014867	Surf4	6.9e-05	0.000132909	-0.151623	0.0638813	653.499	552.392	632.778	596.851	734.622	534.312	532.024	511.065	624.684	516.76
1067	ENSMUSG00000014873	Surf2	0.0123987	0.0136159	0.0468848	0.161056	43.5321	37.9258	27.8298	36.5416	35.9285	28.3378	54.5094	40.0402	27.2875	45.2553
1068	ENSMUSG00000014905	Dnajb9	0.000598849	0.000861336	-0.229558	0.0899893	301.004	282.687	269.904	246.71	220.873	224.646	184.66	248.971	175.322	218.775
1069	ENSMUSG00000014907	Naf1	0.00168481	0.00215335	0.168169	0.19898	12.9289	15.4996	9.21178	15.2905	16.369	14.2122	17.1856	17.0205	12.1567	21.8331
1070	ENSMUSG00000014932	Yes1	1.48e-11	2.29e-09	1.50736	0.0754059	96.3598	111.397	113.762	108.783	113.662	496.665	494.904	487.628	480.702	500.457
1071	ENSMUSG00000014956	Ppp1cb	1.51e-06	5.36e-06	0.562044	0.074187	527.622	417.453	455.48	390.811	488.656	804.534	765.242	828.73	732.135	854.133
1072	ENSMUSG00000014959	Gorasp2	7.04e-05	0.000135171	-0.228605	0.0720733	633.201	588.538	553.949	585.082	655.096	490.245	546.689	458.605	512.777	399.857
1073	ENSMUSG00000014980	Tsen15	0.00133964	0.0017551	-0.0233251	0.206821	16.8083	13.547	12.9317	14.6568	11.6072	9.57383	11.9541	15.1198	19.5404	13.0795
1074	ENSMUSG00000015002	Efr3a	3.29e-08	2.63e-07	1.12308	0.0892795	101.169	81.6262	92.5402	101.607	65.1998	242.169	280.214	275.554	281.851	269.048
1075	ENSMUSG00000015013	Trappc2l	1.45e-05	3.56e-05	-0.759179	0.112697	142.074	142.801	144.739	143.66	144.378	85.8049	70.2584	53.0365	49.8164	84.1279
1076	ENSMUSG00000015016	Acsf3	1.27e-06	4.61e-06	-0.547416	0.0725624	367.5	318.326	407.807	384.347	382.318	199.283	219.075	206.801	246.012	203.386
1077	ENSMUSG00000015023	Ddx19a	0.000253048	0.00040684	0.205687	0.116476	37.8787	34.2181	39.3721	36.6922	40.3001	54.1274	44.6392	39.0126	41.9103	54.0634
1078	ENSMUSG00000015027	Galns	1.42e-05	3.51e-05	-0.833376	0.12346	698.774	703.336	737.845	683.685	536.594	306.896	263.732	339.42	199.395	374.551
1079	ENSMUSG00000015083	C8g	0.00627035	0.00718345	-0.558563	0.233681	24.3163	10.5208	25.9759	22.7236	18.3824	18.3759	13.5257	10.2253	8.81415	6.85357
1080	ENSMUSG00000015085	Entpd2	2.78e-08	2.32e-07	-1.00524	0.0783469	355.123	342.779	351.843	330.201	292.477	154.48	120.231	116.84	100.99	122.257
1081	ENSMUSG00000015087	Rabl6	0.00255522	0.00313983	0.514955	0.150901	39.709	46.7671	37.8684	49.5812	40.5292	78.1404	73.8461	80.3742	97.9199	41.7704
1082	ENSMUSG00000015092	Edf1	4.66e-10	1.43e-08	-1.00146	0.067913	1975.18	1999.55	1949.58	1928.82	2142.18	737.423	724.008	716.641	680.267	815.854
1083	ENSMUSG00000015094	Npdc1	0.000146851	0.000255251	-0.485758	0.107314	113.881	88.232	108.636	103.919	80.5096	61.9454	74.8772	48.4709	62.9684	55.9509
1084	ENSMUSG00000015095	Fbxw5	0.000369695	0.000566159	-0.107243	0.111448	64.77	61.1288	67.8659	62.3976	69.3905	67.5886	67.4081	52.2535	51.0296	55.7613
1085	ENSMUSG00000015112	Slc25a13	0.000117156	0.00020971	0.244704	0.106045	39.146	42.743	46.5817	45.578	51.2018	50.1398	57.3799	56.0857	59.2152	65.4971
1086	ENSMUSG00000015120	Ube2i	5.96e-05	0.000117122	0.0476718	0.0741389	232.372	237.926	211.632	256	268.764	251.955	268.872	248.782	266.373	227.707
1087	ENSMUSG00000015126	Tsr3	0.00530271	0.0061411	-0.352521	0.158959	35.2496	36.2385	36.226	38.695	41.0183	25.5694	14.379	29.4951	31.6459	35.5135
1088	ENSMUSG00000015127	Unkl	1.59e-05	3.84e-05	1.24656	0.235831	8.56292	5.21488	8.25792	7.65956	4.51312	28.737	19.758	24.9257	24.6851	24.4105
1089	ENSMUSG00000015133	Lrrk1	0.00219291	0.00273035	0.561446	0.163121	29.6422	30.0051	26.8429	28.4775	31.0647	41.1255	40.5479	38.0718	86.5844	65.8678
1090	ENSMUSG00000015134	Aldh1a3	0.000242412	0.000392508	1.24177	0.381345	0.587876	1.53906	2.2375	2.46231	2.75523	8.04022	10.9182	4.76394	9.37121	5.24495
1091	ENSMUSG00000015143	Actn1	2.22e-06	7.39e-06	1.10183	0.133158	27.3428	25.3799	22.3749	28.1541	19.9833	67.0118	70.4581	56.1229	114.41	76.1441
1092	ENSMUSG00000015149	Sirt2	2.19e-06	7.32e-06	-0.636922	0.0786442	294.581	307.882	341.918	331.831	280.907	198.812	161.899	157.956	132.234	176.685
1093	ENSMUSG00000015165	Hnrnpl	5.86e-08	4.08e-07	0.924171	0.0764396	403.418	456.085	400.324	473.072	364.864	915.994	1277.66	1141.01	998.827	971.777
1094	ENSMUSG00000015176	Nolc1	2.78e-05	6.15e-05	0.979616	0.156544	49.7324	29.8736	43.7258	43.8404	35.3464	72.1771	98.6901	112.607	161.4	108.395
1095	ENSMUSG00000015189	Casd1	0.000641711	0.000914262	0.737524	0.203121	5.50651	9.56656	8.71923	7.78297	5.42641	22.105	16.0658	12.773	8.8854	22.9342
1096	ENSMUSG00000015202	Cnksr3	0.000281318	0.000445825	0.459113	0.102177	83.6674	66.5896	78.4772	91.9417	87.3748	134.383	170.212	129.599	118.512	100.402
1097	ENSMUSG00000015214	Mtmr1	2.2e-06	7.33e-06	1.07956	0.141133	11.381	12.8187	15.3062	15.3289	18.2573	45.289	35.9626	61.9636	42.0997	36.4277
1098	ENSMUSG00000015217	Hmgb3	0.00120254	0.00159425	-0.0853335	0.0869862	234.813	217.747	212.955	189.677	207.129	208.51	246.404	170.029	203.768	156.665
1099	ENSMUSG00000015224	Cyp2j9	0.0225077	0.0240432	0.0692788	0.128437	95.7886	115.291	84.984	111.482	105.465	156.063	123.809	106.678	77.8113	97.3945
1100	ENSMUSG00000015243	Abca1	1.99e-10	8.45e-09	1.8765	0.0876324	212.978	195.276	163.284	171.968	230.901	1477.11	1385.67	1275.62	1176.37	1054.42
1101	ENSMUSG00000015247	Nipsnap3b	0.00011533	0.000206757	-0.063453	0.0789149	262.037	275.337	264.963	278.61	306.697	303.376	247.862	269.521	226.099	259.406
1102	ENSMUSG00000015289	Lage3	8e-05	0.000151013	-0.94926	0.171632	82.3627	79.4908	75.7649	63.4244	81.0857	15.8349	40.3147	35.5721	26.045	35.3613
1103	ENSMUSG00000015290	Ubl4a	5.22e-05	0.000104256	-0.585521	0.102264	147.34	102.69	115.972	97.2624	153.201	64.2566	63.757	71.3386	61.7017	76.3578
1104	ENSMUSG00000015291	Gdi1	0.00554936	0.00640558	0.00598347	0.114012	111.594	59.1655	69.1314	84.8042	83.7439	89.0552	76.0137	80.4664	70.9356	86.5089
1105	ENSMUSG00000015305	Sash1	2.19e-08	1.96e-07	1.37274	0.108593	19.8552	22.9566	20.0766	19.0014	18.4585	95.9624	95.6861	84.2681	75.4341	57.6994
1106	ENSMUSG00000015312	Gadd45b	0.00724788	0.00821692	0.342068	0.159947	23.8542	24.3384	18.3872	19.711	38.9819	43.5706	27.7204	42.511	31.4737	28.982
1107	ENSMUSG00000015314	Slamf6	9.9e-06	2.58e-05	1.64007	0.295717	0	0.175363	0	0	1.06955	2.37365	6.97235	2.62379	2.2038	2.16095
1108	ENSMUSG00000015335	Zdhhc12	1.88e-08	1.77e-07	-0.875738	0.0879573	230.617	228.904	237.932	224.53	210.421	97.1176	99.3965	99.0704	83.5582	91.6992
1109	ENSMUSG00000015337	Endog	5.7e-08	4e-07	-0.900787	0.0922364	216.558	200.85	197.351	198.395	224.293	69.6496	81.8528	90.0946	83.2162	97.1396
1110	ENSMUSG00000015341	Golga7	1.54e-05	3.75e-05	-0.343197	0.076539	284.872	297.496	263.08	291.103	279.404	224.48	182.559	181.136	224.826	194.639
1111	ENSMUSG00000015342	Xk	1.61e-06	5.65e-06	0.492087	0.0737518	191.202	160.151	194.981	181.479	184.057	336.81	286.795	284.133	284.812	300.354
1112	ENSMUSG00000015357	Clpx	5.6e-06	1.59e-05	0.629426	0.0947099	96.3404	117.633	117.818	90.2171	131.537	211.117	204.09	180.812	221.561	215.925
1113	ENSMUSG00000015363	Trabd	5.69e-05	0.000112358	-0.0771688	0.0774526	274.562	264.604	260.04	295.627	282.729	221.518	269.255	262.916	277.554	246.467
1114	ENSMUSG00000015377	Dennd6b	0.000374528	0.000572612	0.86616	0.241451	10.1233	6.57551	13.3497	7.6401	7.83346	21.2029	15.6567	30.7943	22.8882	20.4133
1115	ENSMUSG00000015396	Cd83	0.00380051	0.00451265	0.485606	0.248964	8.07515	15.1493	6.90415	11.0097	6.85467	18.0952	22.1808	18.9591	10.2968	10.2607
1116	ENSMUSG00000015405	Ace2	0.000166053	0.000283535	-0.0163453	0.0919592	12746.5	12737.2	11972.7	10882.7	14601.5	15037.3	11288.7	12305.7	11178.3	12189.8
1117	ENSMUSG00000015461	Atf6b	0.000664529	0.000942422	-0.320437	0.186789	16.1791	15.9328	14.5049	17.4993	12.1747	10.0879	17.0127	9.62689	12.1259	7.4724
1118	ENSMUSG00000015474	Ppt2	6.2e-05	0.000121167	-0.686553	0.120424	110.306	82.3399	91.301	79.6175	86.039	36.9861	38.7213	37.4408	62.2545	53.4036
1119	ENSMUSG00000015478	Rnf5	2.2e-07	1.12e-06	-1.22738	0.116302	487.309	384.349	423.655	369.933	439.717	116.709	153.586	116.509	152.202	86.4838
1120	ENSMUSG00000015488	Cacfd1	0.0143689	0.0156628	-0.248084	0.131167	158.279	108.06	123.761	107.897	131.94	74.1705	120.894	88.6193	131.489	82.9202
1121	ENSMUSG00000015501	Hivep2	4.66e-10	1.43e-08	2.12797	0.132066	22.205	24.5117	20.3688	22.639	23.4241	184.281	154.459	196.655	264.744	182.5
1122	ENSMUSG00000015522	Arnt	1.5e-07	8.34e-07	0.870623	0.0931452	119.922	131.723	109.873	134.094	106.67	348.495	260.474	282.643	258.4	294.588
1123	ENSMUSG00000015533	Itga2	1.14e-08	1.23e-07	1.93537	0.143086	22.339	28.7282	28.4106	31.462	28.5953	194.399	126.045	203.255	215.414	263.225
1124	ENSMUSG00000015536	Mocs2	1.87e-05	4.4e-05	-0.177487	0.0670724	682.746	633.444	612.881	607.258	753.005	556.912	580.134	531.325	557.632	520.915
1125	ENSMUSG00000015542	Nat9	0.000182056	0.000306579	-0.490397	0.122867	144.023	146.462	124.106	94.3034	125.212	82.9345	79.8175	65.5884	80.9812	74.7768
1126	ENSMUSG00000015568	Lpl	2.32e-07	1.17e-06	2.69264	0.25652	11.976	4.01169	2.77287	8.13029	3.52977	86.5175	89.9455	89.2078	90.4016	69.685
1127	ENSMUSG00000015575	Atp6v0e	5.9e-08	4.09e-07	-1.28352	0.106235	964.85	762.286	823.495	709.521	855.871	228.255	185.786	240.629	188.982	308.849
1128	ENSMUSG00000015597	Zfp318	7.69e-05	0.000145867	1.77619	0.319629	2.07082	6.79194	2.55887	7.87738	1.23113	23.3139	27.3936	15.5266	21.9041	24.5821
1129	ENSMUSG00000015605	Srf	0.00266718	0.00326252	0.109435	0.155481	26.334	24.9904	21.0482	26.2064	24.1251	19.546	38.4436	23.4633	33.6053	25.7583
1130	ENSMUSG00000015627	Gata5	1.24e-05	3.13e-05	-0.156931	0.0656256	628.083	675.672	609.449	589.296	642.621	582.156	566.945	489.888	513.817	537.558
1131	ENSMUSG00000015647	Lama5	0.000140604	0.000246375	1.17742	0.358843	1.65809	0.907674	1.63574	0.080955	1.47767	8.23249	4.79212	2.91959	3.54683	3.70051
1132	ENSMUSG00000015653	Steap2	0.000109011	0.000196924	0.846145	0.183331	18.3676	31.9756	19.8486	17.5251	15.0712	46.1226	45.6694	48.3729	57.4354	38.9843
1133	ENSMUSG00000015656	Hspa8	3.21e-05	6.94e-05	0.11671	0.0718344	2914.66	2919.65	3397.85	3389.57	3172.62	3324.17	3391.39	3586.03	3385.71	4072.24
1134	ENSMUSG00000015659	Serac1	7.63e-07	3.04e-06	1.8613	0.258084	2.44401	2.38247	1.52388	1.7099	1.50473	16.8365	21.7168	14.3607	12.8716	10.445
1135	ENSMUSG00000015668	Pdzd11	1.83e-07	9.73e-07	-0.686234	0.0875723	220.302	226.404	209.19	215.611	227.793	113.765	106.001	121.146	101.677	110.352
1136	ENSMUSG00000015671	Psma2	0.000302345	0.000474738	-0.388125	0.0887224	674.714	655.708	583.702	643.242	773.837	407.594	372.935	480.404	434.028	581.381
1137	ENSMUSG00000015672	Mrpl32	0.0381699	0.0399735	-0.302506	0.157741	214.568	300.954	254.384	235.066	254.983	199.354	136.714	181.3	141.034	310.074
1138	ENSMUSG00000015697	Setdb1	2.21e-08	1.97e-07	1.05205	0.0992195	70.8908	70.9548	74.1731	79.6151	57.5285	182.405	217.764	208.723	211.511	192.042
1139	ENSMUSG00000015709	Arnt2	0.000558304	0.000810845	0.770549	0.233887	6.9468	6.82591	8.55847	6.66574	6.17197	14.509	14.6969	31.4766	9.64882	14.5409
1140	ENSMUSG00000015711	Prune1	0.00033381	0.000517934	-0.252305	0.0890969	123.139	147.238	125.195	111.267	113.447	110.011	111.901	78.4185	88.0087	94.9495
1141	ENSMUSG00000015714	Cers2	3.17e-07	1.49e-06	-0.514061	0.0684791	341.026	304.762	308.148	305.028	307.322	188.798	200.676	177.749	175.328	193.502
1142	ENSMUSG00000015733	Capza2	7.61e-06	2.07e-05	0.337689	0.0695425	244.578	234.684	232.662	241.758	250.77	351.999	355.279	283.452	336.921	367.896
1143	ENSMUSG00000015747	Vps45	0.348306	0.35036	-0.107789	0.236855	72.3271	75.424	109.64	97.1447	101.851	47.9021	50.1638	106.641	87.1137	153.742
1144	ENSMUSG00000015748	Prpf3	0.00686628	0.00780958	0.4344	0.168434	42.9311	34.5253	27.3697	33.0992	19.7965	31.3202	49.0218	47.3699	57.1458	57.8474
1145	ENSMUSG00000015749	Anp32e	0.141486	0.143557	-0.121772	0.205548	37.6954	52.2595	47.6741	51.2205	37.4365	35.3852	52.4158	27.794	72.3537	25.9712
1146	ENSMUSG00000015750	Aph1a	1.49e-08	1.49e-07	-0.990037	0.0831354	1164.01	1055.61	1173.21	1162.65	1212.68	384.609	500.435	361.713	468.083	440.078
1147	ENSMUSG00000015755	Tab2	1.2e-05	3.05e-05	0.452381	0.0724694	152.395	161.682	192.764	163.97	134.566	261.348	264.682	257.607	259.543	218.817
1148	ENSMUSG00000015757	Ppil4	4.49e-08	3.33e-07	1.29957	0.105311	27.8668	39.759	36.3028	34.7661	30.2378	115.53	124.172	163.251	129.662	97.5769
1149	ENSMUSG00000015759	Cnih1	1.48e-06	5.24e-06	-0.505969	0.0744742	276.636	275.898	269.678	244.693	308.337	157.205	174.769	172.199	173.362	149.943
1150	ENSMUSG00000015766	Eps8	9.15e-10	2.16e-08	0.99709	0.0650351	336.662	320.317	350.624	317.658	338.296	946.392	846.157	907.478	798.157	1029.53
1151	ENSMUSG00000015776	Med22	6.48e-05	0.000125693	-0.355195	0.112868	59.8421	58.8732	46.8669	48.6767	49.8453	40.1863	35.2253	37.2131	36.0301	35.0256
1152	ENSMUSG00000015790	Surf1	1.56e-05	3.79e-05	-0.45001	0.0916638	158.219	180.891	179.326	146.238	150.713	98.3489	103.484	107.197	93.8521	115.418
1153	ENSMUSG00000015804	Med28	4.29e-07	1.9e-06	-1.15966	0.117791	322.897	304.066	300.571	322.317	292.501	79.2645	99.6621	101.198	72.7954	142.336
1154	ENSMUSG00000015806	Qdpr	4.83e-10	1.44e-08	-1.18643	0.0672914	1631.85	1502.49	1389.16	1414.65	1650.11	427.084	455.176	549.898	454.609	432.369
1155	ENSMUSG00000015837	Sqstm1	8.62e-05	0.000160821	-0.164624	0.071725	470.922	547.926	470.957	467.894	530.65	422.102	474.633	430.12	352.192	436.102
1156	ENSMUSG00000015839	Nfe2l2	4.75e-06	1.39e-05	0.286976	0.0641766	606.509	682.359	639.595	636.399	616.689	812.602	768.343	886.349	937.452	841.684
1157	ENSMUSG00000015846	Rxra	1.26e-05	3.16e-05	0.218434	0.0688657	289.255	276.999	275.432	278.952	280.936	354.082	401.706	332.96	347.06	314.177
1158	ENSMUSG00000015850	Adamtsl4	9.2e-05	0.000169683	1.96177	0.36065	0.334896	5.09131	1.27787	0.483665	1.26158	9.41193	11.8434	10.1568	19.9516	9.3124
1159	ENSMUSG00000015869	Prpsap1	0.000269012	0.000428733	-0.0287136	0.0685216	356.028	346.251	369.462	373.065	451.576	342.401	370.186	391.498	422.627	316.871
1160	ENSMUSG00000015879	Fam184b	7.12e-06	1.95e-05	2.9119	0.399454	0	1.40935	1.2846	0	0	10.0576	26.0571	22.9174	17.5087	7.08018
1161	ENSMUSG00000015880	Ncapg	2.95e-05	6.46e-05	1.72206	0.277112	12.8217	9.9182	7.3955	34.1463	12.167	76.1304	76.6136	76.3891	110.982	51.6037
1162	ENSMUSG00000015882	Lcorl	5.82e-11	4.52e-09	1.95848	0.0885776	87.9874	102.98	106.725	82.6294	110.752	805.515	613.39	618.993	750.521	705.412
1163	ENSMUSG00000015889	Lta4h	1.29e-05	3.22e-05	-0.171327	0.0656461	556.612	478.45	526.47	483.389	572.913	432.068	457.947	443.216	412.871	454.919
1164	ENSMUSG00000015932	Dstn	7.88e-05	0.000148994	-0.12663	0.0778047	6121.67	5691.78	5730.1	5315.9	6730.16	5359.87	4678.32	5051.43	4854.5	6167.09
1165	ENSMUSG00000015937	H2afy	0.000531883	0.000777174	0.199389	0.0822161	176.106	187.644	166.936	185.958	157.063	180.98	238.942	201.453	268.559	187.095
1166	ENSMUSG00000015942	Gtf2ird2	0.000499467	0.000735779	0.647607	0.257023	2.20596	3.54021	3.72407	5.2402	2.34027	6.3599	4.72283	7.36086	14.9506	3.90925
1167	ENSMUSG00000015943	Bola1	3.34e-05	7.16e-05	-0.969321	0.164777	60.2872	45.5222	46.8807	33.6449	44.8773	20.2792	10.2707	16.6287	20.1168	19.9113
1168	ENSMUSG00000015944	Castor2	0.00205861	0.00257973	-0.229314	0.104279	83.4002	85.7056	98.368	75.0373	81.9748	80.3352	75.8723	74.8706	62.7971	47.558
1169	ENSMUSG00000015950	Ncf1	0.00690412	0.00785055	1.32002	0.492361	0.556938	0.60962	3.74217	5.14509	0	7.09165	9.26418	7.42029	4.4581	3.04662
1170	ENSMUSG00000015961	Adss	5.63e-06	1.6e-05	0.307506	0.0664218	309.892	292.212	307.448	303.7	358.826	435.078	411.006	399.625	459.229	431.097
1171	ENSMUSG00000015962	1700016C15Rik	0.00301334	0.00365224	-0.460618	0.136546	146.339	146.123	150.231	117.247	197.729	123.438	65.7327	101.62	83.6436	106.834
1172	ENSMUSG00000015968	Cacna1d	0.00862467	0.00966288	0.733115	0.288035	11.5857	20.1063	10.3889	5.41731	14.4088	25.9554	20.4925	36.456	31.0071	13.9574
1173	ENSMUSG00000015970	Chdh	2.72e-07	1.32e-06	0.87048	0.0843266	273.903	318.127	353.78	352.027	365.735	736.393	840.329	823.4	947.388	641.376
1174	ENSMUSG00000015971	Actr8	2.85e-07	1.37e-06	1.07317	0.131234	22.8039	24.0201	28.3158	28.666	21.0086	58.7303	74.9903	79.2108	80.7305	75.8422
1175	ENSMUSG00000015994	Fnta	0.000281123	0.000445624	-0.225832	0.0842675	191.788	194.567	177.957	174.302	212.234	147.656	166.021	179.34	118.855	151.465
1176	ENSMUSG00000016018	Mtrex	7.66e-06	2.08e-05	0.860519	0.146443	17.0389	21.5336	18.0011	15.8994	13.6889	44.2052	36.6049	46.5376	45.0246	34.1075
1177	ENSMUSG00000016028	Celsr1	0.00154547	0.00199314	1.69763	0.450684	2.29167	8.61214	0.708067	3.82933	1.69241	8.97973	16.6795	7.97507	24.0833	41.2535
1178	ENSMUSG00000016128	Stard13	3.34e-08	2.65e-07	2.24963	0.243639	0.978706	1.43853	1.57719	0.822946	1.03845	13.6542	15.1564	16.1222	14.5176	16.3113
1179	ENSMUSG00000016150	Tenm1	0.0236873	0.0252492	1.80813	0.765104	20.5892	0	13.6948	11.6602	40.5482	56.9468	56.8101	48.6282	62.0604	61.8128
1180	ENSMUSG00000016181	Utp25	0.000117577	0.000210347	1.39064	0.314355	3.9415	1.07857	2.41446	3.7646	1.00942	14.4698	7.35842	11.2113	8.11628	11.0955
1181	ENSMUSG00000016200	Syt14	0.000490351	0.000723995	1.39551	0.316414	10.2793	6.50633	6.24086	5.67124	8.87108	30.6374	27.0101	78.1579	11.7994	37.5954
1182	ENSMUSG00000016206	H2-M3	0.00183766	0.0023276	-0.346532	0.376757	5.34084	7.0139	3.19641	5.09772	5.2591	5.29022	6.16244	3.69527	1.05878	3.16545
1183	ENSMUSG00000016239	Lonrf3	1.7e-06	5.89e-06	2.01001	0.280219	8.22066	4.49875	2.45989	3.13952	4.85655	25.8257	44.084	39.2401	31.7427	38.2334
1184	ENSMUSG00000016252	Atp5e	8.91e-08	5.62e-07	-1.466	0.126574	1334.14	1330.3	1183.84	1258.12	1406.18	274.269	226.284	372.859	244.162	428.426
1185	ENSMUSG00000016253	Nelfcd	0.00208639	0.00261186	-0.0215885	0.134488	34.6966	28.7427	35.7976	28.8832	40.9534	35.7651	23.4651	37.1184	39.8589	30.4575
1186	ENSMUSG00000016256	Ctsz	7.02e-08	4.68e-07	-1.12962	0.0951775	4654.01	4541.5	5074.84	4338.16	4133.39	1522.7	1157.51	1643.47	1246.18	1875.53
1187	ENSMUSG00000016257	Prelid3b	0.000422238	0.000635883	-0.0428055	0.0866397	125.578	120.572	102.031	93.9897	116.889	87.6777	114.003	106.121	106.182	121.536
1188	ENSMUSG00000016308	Ube2a	1.17e-07	6.89e-07	-0.946891	0.094307	234.593	219.565	198.822	196.038	262.011	92.687	99.8995	81.1663	85.0882	70.9903
1189	ENSMUSG00000016319	Slc25a5	1.49e-05	3.64e-05	-0.492271	0.0775504	6363.5	6436.32	6669.66	6793.74	9290.37	4660.42	4107.46	4336.68	3984.27	4446.55
1190	ENSMUSG00000016344	Ppdpf	6.32e-10	1.7e-08	-1.11375	0.0751713	585.419	540.159	531.104	560.109	557.406	177.033	160.205	194.916	176.409	203.236
1191	ENSMUSG00000016382	Pls3	0.0124738	0.0136902	0.16451	0.26884	11.9895	5.96409	10.872	9.36285	9.65883	8.43963	4.90675	20.6102	12.9658	14.74
1192	ENSMUSG00000016409	Nkap	1.92e-06	6.53e-06	1.04027	0.152336	27.8549	26.6772	27.2062	24.3861	27.9998	89.5593	76.626	52.7041	89.647	82.0079
1193	ENSMUSG00000016427	Ndufa1	1.91e-08	1.79e-07	-1.06504	0.0786076	553.311	455.903	487.986	418.013	615.275	183.394	177.684	170.906	149.288	183.596
1194	ENSMUSG00000016477	E2f3	4.05e-05	8.44e-05	0.867827	0.144837	85.28	83.0611	91.5784	78.5173	70.9039	142.519	262.06	239.812	230.767	136.255
1195	ENSMUSG00000016481	Cr1l	0.0011701	0.00155706	-0.290966	0.0955975	376.877	278.216	328.77	326.549	316.243	247.312	211.462	313.398	195.123	259.156
1196	ENSMUSG00000016487	Ppfibp1	3.75e-06	1.14e-05	1.49787	0.191562	5.77455	10.1098	6.2954	7.59452	5.15855	27.996	24.8409	48.9069	22.3642	44.9392
1197	ENSMUSG00000016493	Cd46	1.31e-05	3.26e-05	2.0677	0.340534	3.16061	0.420061	1.06596	1.50643	3.11143	11.4625	19.9317	20.1035	15.9373	13.7661
1198	ENSMUSG00000016494	Cd34	1.99e-05	4.63e-05	1.78905	0.350319	3.76095	4.67593	2.04813	6.92845	5.31756	27.6501	31.5999	29.9566	23.4615	27.7515
1199	ENSMUSG00000016495	Plgrkt	0.0019049	0.00240454	-0.0888062	0.0939117	119.233	148.742	113.923	123.972	180.12	110.61	116.473	129.213	123.85	140.151
1200	ENSMUSG00000016496	Cd274	0.000236009	0.000384018	1.24104	0.338391	3.21032	2.34739	4.31447	5.13392	4.2598	10.1286	9.20581	17.7852	19.0311	17.8382
1201	ENSMUSG00000016503	Gtf3a	2.96e-06	9.37e-06	-0.779318	0.0971465	199.294	197.15	186.089	237.342	248.548	84.735	80.5691	105.057	95.8464	125.646
1202	ENSMUSG00000016510	Mtif3	0.00406282	0.00479862	-0.0662365	0.132509	65.8241	78.8288	95.0596	80.4163	73.2742	57.1084	66.8423	76.0923	96.8298	74.0216
1203	ENSMUSG00000016520	Lnx2	0.00018955	0.000317591	0.549605	0.133623	59.7714	35.3572	45.3509	46.2748	49.4814	87.2808	95.2187	69.354	80.8228	75.272
1204	ENSMUSG00000016528	Mapkapk2	7.69e-06	2.08e-05	-0.259696	0.0692221	406.188	389.064	412.774	382.522	436.908	330.235	328.846	311.97	311.201	281.72
1205	ENSMUSG00000016534	Lamp2	7.65e-05	0.000145179	-0.593198	0.106675	3409.71	3247.21	3262.68	2931.68	3530.4	2099.43	1398.33	1898.7	1460.7	2363.86
1206	ENSMUSG00000016541	Atxn10	2.79e-05	6.18e-05	-0.641415	0.102556	153.816	143.785	129.987	126.423	112.538	74.9447	62.6515	80.3722	51.8802	83.0931
1207	ENSMUSG00000016554	Eif3d	0.000581138	0.00083856	0.123202	0.116632	97.484	87.2671	91.3613	108.997	90.6931	100.869	100.999	102.717	128.641	105.995
1208	ENSMUSG00000016559	H3f3b	4.37e-05	8.97e-05	-0.0167296	0.0665329	1646.8	1565.45	1417.26	1491.63	1713.7	1415.28	1456.31	1676.81	1459.4	1703.08
1209	ENSMUSG00000016619	Nup50	0.000142579	0.000249195	0.256845	0.0753696	214.791	208.509	254.873	207.176	216.559	230.649	290.258	273.748	303.009	333.945
1210	ENSMUSG00000016637	Ift27	0.00168542	0.00215392	-0.77566	0.279943	14.2545	12.3198	9.58924	19.3628	15.7763	5.07298	7.22764	2.77146	7.37821	10.9984
1211	ENSMUSG00000016664	Pacsin2	2.24e-05	5.13e-05	0.446558	0.0735691	157.281	179.589	162.007	156.981	193.58	301.785	274.889	264.81	280.973	211.219
1212	ENSMUSG00000016756	Cmah	3.37e-09	5.34e-08	3.11776	0.219613	2.0366	1.13297	1.08065	1.72733	2.95716	40.0108	53.6713	47.9189	70.2956	38.9775
1213	ENSMUSG00000016757	Ttll12	0.000282933	0.000447946	-0.543088	0.114726	178.384	170.102	193.916	148.853	133.167	84.8967	117.434	82.6821	120.228	77.0016
1214	ENSMUSG00000016831	Tox4	3.72e-06	1.13e-05	0.704479	0.122175	22.5607	22.0044	22.6436	22.8008	19.5592	51.0367	45.6663	45.0669	44.374	38.5775
1215	ENSMUSG00000016833	Mrps18c	0.000147986	0.000256984	-0.537075	0.10587	135.734	125.247	110.187	99.4334	152.815	77.7276	59.5201	61.5562	88.5617	75.8473
1216	ENSMUSG00000016921	Srsf6	3.7e-08	2.87e-07	0.794905	0.0755796	183.93	178.983	226.817	214.031	180.883	417.814	442.657	456.668	454.565	403.589
1217	ENSMUSG00000016933	Plcg1	1.02e-07	6.24e-07	1.11757	0.127312	27.8784	37.2677	31.342	27.3851	31.306	102.201	105.041	96.8136	93.3939	81.1509
1218	ENSMUSG00000016940	Kctd2	0.00120925	0.00160125	-0.243268	0.101173	96.9108	82.7539	89.3883	76.9768	83.3038	69.541	78.1334	66.2835	79.492	47.1678
1219	ENSMUSG00000016946	Kctd5	5.93e-06	1.67e-05	-0.275347	0.0696029	281.489	291.134	266.626	266.623	278.148	221.115	190.196	220.347	198.563	221.639
1220	ENSMUSG00000016984	Etaa1	1.32e-05	3.28e-05	1.03725	0.174545	14.9544	14.0278	13.8511	19.3713	22.0868	60.8375	41.0829	36.0289	60.3504	45.1077
1221	ENSMUSG00000017007	Rbpjl	0.00287298	0.00349682	2.18386	0.635647	1.06817	7.17328	0	0	0	2.23124	19.2701	10.1451	14.6066	9.06726
1222	ENSMUSG00000017009	Sdc4	8.9e-05	0.000164875	0.408652	0.0794419	437.559	425.225	431.708	408.17	342.266	613.782	759.038	537.778	649.825	532.894
1223	ENSMUSG00000017057	Il13ra1	0.000157781	0.000271231	0.278062	0.0725736	587.493	521.366	608.384	576.042	697.312	915.208	661.435	762.15	852.318	765.248
1224	ENSMUSG00000017119	Nbr1	1.83e-07	9.74e-07	0.8565	0.0796329	136.798	173.076	161.848	166.958	147.346	434.799	377.178	403.405	292.837	355.646
1225	ENSMUSG00000017132	Cyth1	8.58e-07	3.36e-06	0.912212	0.119126	70.6356	64.9936	76.8097	64.1591	72.3798	188.898	147.527	203.639	201.539	139.951
1226	ENSMUSG00000017144	Rnd3	5.12e-05	0.000102501	0.962572	0.165081	48.0676	50.2663	51.1426	70.3485	44.1736	85.3597	151.944	141.933	125.945	209.923
1227	ENSMUSG00000017146	Brca1	1.35e-07	7.66e-07	2.25162	0.274093	0.573809	0.628459	0.915784	0.659641	0.565061	11.6761	15.4353	9.82211	9.39464	7.78719
1228	ENSMUSG00000017167	Cntnap1	0.00595883	0.00685077	0.85071	0.278237	11.1105	12.1604	24.4981	11.7264	6.33383	35.0702	41.006	15.1623	39.4147	22.9033
1229	ENSMUSG00000017176	Nt5c3b	3.75e-05	7.9e-05	0.979886	0.208816	6.38965	5.76554	8.23653	8.70665	7.34015	29.0244	22.2823	16.6504	17.2798	17.313
1230	ENSMUSG00000017188	Coa3	8.76e-07	3.41e-06	-1.08085	0.11834	412.07	371.483	376.341	392.609	351.481	115.274	100.852	125.743	121.032	199.413
1231	ENSMUSG00000017204	Gsdma	0.000826629	0.00113977	1.14796	0.339641	5.34084	3.50695	3.19641	4.07817	1.05175	9.69873	12.3249	11.0858	5.71825	19.7841
1232	ENSMUSG00000017210	Med24	0.00325323	0.00391365	0.429131	0.167392	21.4982	15.5911	18.4099	17.3585	16.3417	18.2217	42.3548	34.2785	29.6838	19.932
1233	ENSMUSG00000017221	Psmd3	2.6e-06	8.41e-06	-0.550387	0.0676491	567.197	554.098	516.753	577.648	574.257	279.266	327.103	348.521	387.851	277.442
1234	ENSMUSG00000017264	Exosc10	0.00877865	0.00982606	0.342428	0.146165	80.521	44.244	50.6926	66.9274	60.089	65.2202	78.976	77.6755	83.33	122.226
1235	ENSMUSG00000017286	Glod4	0.000344399	0.000532451	-0.0378247	0.104225	159.157	177.639	175.895	158.598	179.735	190.993	161.253	162.982	148.063	157.777
1236	ENSMUSG00000017288	Vps53	0.000111524	0.000200849	0.00112706	0.0980873	108.468	113.785	108.71	112.536	109.856	114.495	108.068	100.759	110.97	120.569
1237	ENSMUSG00000017291	Taok1	1.44e-11	2.29e-09	2.02593	0.075149	124.886	137.872	147.518	123.383	100.315	969.541	1024.13	1000.38	944.941	854.611
1238	ENSMUSG00000017299	Dnttip1	0.00101563	0.00137063	-0.0541514	0.126136	39.6289	40.4579	38.6596	36.8606	33.6483	30.8636	44.1978	28.0218	44.0465	34.6662
1239	ENSMUSG00000017307	Acot8	2.54e-06	8.26e-06	-0.589935	0.0878943	205.898	179.916	194.713	201.855	173.96	92.5897	116.938	103.703	120.4	97.0568
1240	ENSMUSG00000017311	Pyy	0.000938457	0.00127649	-1.29742	0.321051	180.167	155.546	122.182	113.977	118.14	31.149	39.3833	57.0773	12.2447	76.7377
1241	ENSMUSG00000017376	Nlk	0.00866375	0.00970415	-0.0121119	0.151477	30.5251	57.4142	47.2245	42.2247	51.3266	40.4698	59.8158	45.7862	38.9102	39.1474
1242	ENSMUSG00000017386	Traf4	0.000585601	0.00084453	-0.314422	0.0929856	139.187	160.842	161.636	180.168	176.298	100.891	152.695	130.537	119.496	98.7148
1243	ENSMUSG00000017390	Aldoc	0.000984279	0.00133276	-0.505818	0.284759	8.04147	8.79977	13.5259	8.18282	8.0515	6.93291	8.07264	7.11931	2.84892	3.55673
1244	ENSMUSG00000017404	Rpl19	1.03e-07	6.27e-07	-0.794135	0.0701085	4310.37	4701.61	3812.71	4053.17	4604.88	1915.03	1705.47	2104.17	1722.6	2296.01
1245	ENSMUSG00000017412	Cacnb4	0.000984453	0.00133286	-0.158016	0.290892	11.8329	7.06348	7.51103	9.24074	6.35513	9.76734	6.1195	5.6197	5.3314	8.83618
1246	ENSMUSG00000017418	Arl5b	3.45e-06	1.07e-05	0.931095	0.1436	84.8298	67.4604	69.2246	51.3296	64.5135	152.05	204.498	161.975	153.482	182.627
1247	ENSMUSG00000017421	Zfp207	1.81e-05	4.28e-05	0.335648	0.069082	529.583	551.612	525.714	533.858	504.246	847.37	663.477	736.73	645.268	829.592
1248	ENSMUSG00000017428	Psmd11	0.000736048	0.00102877	0.264101	0.102309	85.3559	65.9992	75.4348	77.5441	92.671	94.1238	83.5125	118.684	125.176	98.6569
1249	ENSMUSG00000017453	Pipox	3.81e-06	1.16e-05	-0.469597	0.0750611	194.204	224.58	214.302	215.035	237.952	135.974	122.818	141.735	123.452	155.317
1250	ENSMUSG00000017478	Zc3h18	1.03e-06	3.89e-06	0.663063	0.0927096	113.255	124.037	114.324	130.981	114.306	211.141	261.137	226.605	259.615	206.162
1251	ENSMUSG00000017485	Top2b	4.84e-08	3.52e-07	1.74941	0.141887	14.5488	18.6017	27.7161	26.765	24.3617	150.982	126.065	100.032	149.453	119.192
1252	ENSMUSG00000017493	Igfbp4	0.0212849	0.0227971	0.807864	0.334299	12.9504	9.02897	5.88099	5.69454	10.1551	14.1979	17.6664	30.3465	45.2551	7.63431
1253	ENSMUSG00000017499	Cdc6	0.00678132	0.00772446	0.765691	0.301581	12.2108	13.3624	27.488	6.54594	13.562	34.3994	35.2046	23.9942	30.8051	23.0192
1254	ENSMUSG00000017548	Suz12	1.45e-07	8.11e-07	1.06828	0.112116	22.8104	22.2475	25.2165	22.7096	24.3766	80.5553	50.3361	74.4783	78.8456	66.5625
1255	ENSMUSG00000017550	Atad5	5.15e-07	2.2e-06	1.94263	0.230205	9.76184	21.3657	11.1284	9.31609	8.23873	64.6593	92.7636	84.9206	103.778	67.8636
1256	ENSMUSG00000017561	Crlf3	6.27e-06	1.75e-05	0.987566	0.135752	26.1525	30.707	20.6206	17.2682	29.826	59.0145	65.2254	81.7085	53.5724	75.4239
1257	ENSMUSG00000017607	Tns4	0.000587542	0.000846858	1.39708	0.324447	6.95119	4.40309	2.3272	7.72156	4.08662	16.5957	30.3639	29.9193	31.3257	7.74057
1258	ENSMUSG00000017615	Tnfaip1	2.84e-05	6.25e-05	-0.0398824	0.0646663	1114.5	989.232	1075.89	911.96	1045.24	1067.2	993.232	1001.4	992.078	879.508
1259	ENSMUSG00000017631	Abr	1.67e-07	9.08e-07	0.565166	0.064328	623.232	648.61	688.601	702.049	702.965	1246.21	1257.28	1140.11	1242.95	1045.73
1260	ENSMUSG00000017639	Rab11fip4	4.43e-08	3.3e-07	1.22552	0.127275	54.3098	56.8475	45.1779	42.1513	50.0204	159.377	185.536	148.327	165.269	192.739
1261	ENSMUSG00000017652	Cd40	6.08e-07	2.51e-06	1.81264	0.234133	0.47018	0.412241	0	0.369119	0	4.15599	5.6898	5.35548	2.12911	3.24127
1262	ENSMUSG00000017664	Slc35c2	4.06e-08	3.07e-07	-0.79082	0.0646871	842.166	796.421	840.366	717.6	918.273	388.648	372.143	329.777	432.681	343.842
1263	ENSMUSG00000017667	Zfp334	0.000228255	0.000373135	1.86905	0.394695	1.06817	0	1.06547	3.05863	0	6.18207	5.15859	8.38927	6.37865	10.3108
1264	ENSMUSG00000017670	Elmo2	0.000171158	0.000290474	0.104447	0.0836135	154.841	166.811	179.101	137.947	150.369	155.05	188.786	198.14	172.007	162.41
1265	ENSMUSG00000017677	Wsb1	3.54e-08	2.78e-07	1.25234	0.0983979	55.3834	68.4163	49.118	54.1698	44.1644	182.334	196.824	228.914	151.206	194.27
1266	ENSMUSG00000017679	Ttpal	6.84e-09	8.49e-08	1.5272	0.122678	30.4235	34.1246	25.8752	34.016	30.5893	158.801	171.257	153.752	128.07	115.185
1267	ENSMUSG00000017686	Rhot1	7.45e-07	2.99e-06	0.75075	0.096519	91.5434	100.164	78.8969	105.922	108.841	211.911	186.641	205.932	190.304	232.849
1268	ENSMUSG00000017688	Hnf4g	8.53e-09	9.92e-08	1.13082	0.0769143	690.474	770.302	905.977	890.195	1006.69	2792.93	2400.02	2778.07	2361.41	2808.93
1269	ENSMUSG00000017697	Ada	0.019876	0.0213552	0.799774	0.326338	241.731	201.58	341.329	147.812	91.0021	875.015	422.208	195.956	444.784	382.015
1270	ENSMUSG00000017707	Serinc3	0.000107493	0.000194535	0.0575669	0.0677891	1957.89	1903.87	1972.84	1873.11	2412.32	2264.55	2410.3	2138.94	1912.99	1984.19
1271	ENSMUSG00000017713	Tha1	0.0108727	0.0120287	-0.24651	0.140906	69.9438	70.3643	77.1485	73.6555	57.8464	48.1913	89.8249	41.0563	53.1903	49.3288
1272	ENSMUSG00000017715	Pgs1	0.00130872	0.00171875	0.00707072	0.0908296	140.039	115.67	99.1983	129.566	148.356	106.257	147.907	133.208	124.16	123.131
1273	ENSMUSG00000017716	Birc5	0.0922895	0.0944085	-0.197192	0.165602	145.709	191.651	148.045	177.523	146.196	105.95	171.858	115.789	208.65	90.617
1274	ENSMUSG00000017718	Afmid	0.00050065	0.000737354	0.775903	0.205667	25.4036	37.4631	22.8404	19.7106	21.9982	47.3182	47.2644	79.9868	48.4886	55.5908
1275	ENSMUSG00000017721	Pigt	3.11e-08	2.53e-07	-0.982372	0.0761812	904.721	813.18	966.989	893.946	1014.74	340.549	405.369	326.707	379.811	275.951
1276	ENSMUSG00000017723	Wfdc2	0.00158869	0.00204258	-0.344869	0.382036	4.27267	2.33797	1.06547	5.09772	3.57408	0.881703	2.41748	0.923819	6.038	1.79751
1277	ENSMUSG00000017734	Dbndd2	0.000677905	0.000959188	-1.16491	0.275762	180.388	124.979	157.052	94.0879	127.494	37.1631	53.9232	20.7063	30.8661	93.3091
1278	ENSMUSG00000017747	Ghdc	5.1e-05	0.000102208	-0.428098	0.133589	37.0307	33.407	34.3666	35.3702	34.6984	24.9187	22.6072	23.2606	22.7639	19.7908
1279	ENSMUSG00000017756	Slc12a7	2.45e-09	4.3e-08	1.2469	0.0918252	182.305	164.521	174.088	166.472	212.846	665.105	644.303	606.564	683.995	536.087
1280	ENSMUSG00000017760	Ctsa	4.98e-05	0.000100037	-0.70119	0.119873	2584.01	2673.15	2654.95	2433.43	2136.41	1517.89	974.207	1287.83	929.669	1614.79
1281	ENSMUSG00000017764	Zswim1	0.0010056	0.00135922	-0.417892	0.205233	25.1069	23.0241	18.2753	18.7947	16.7039	13.9881	9.61389	12.3129	17.6262	13.152
1282	ENSMUSG00000017774	Myo1c	0.000136777	0.000240384	0.45705	0.0935466	87.9693	83.9627	77.2933	69.5994	68.7896	164.567	107.106	116.702	106.088	124.559
1283	ENSMUSG00000017776	Crk	2.68e-06	8.64e-06	0.546574	0.0764679	114.711	103.402	108.484	110.855	117.145	174.775	219.863	203.067	208.271	159.603
1284	ENSMUSG00000017778	Cox7c	4.61e-06	1.36e-05	-0.914028	0.119552	1208.09	1256.43	1118.88	1104.19	1549.67	434.316	429.028	577.407	404.502	689.407
1285	ENSMUSG00000017781	Pitpna	3.11e-07	1.46e-06	-0.531336	0.0673358	2490.78	2271.54	2308.38	2137.71	2311.64	1319.17	1404.05	1349.84	1475.94	1226.55
1286	ENSMUSG00000017801	Mlx	0.000780905	0.00108573	-0.0739383	0.0797186	314.715	298.062	273.778	253.345	303.014	293.365	218.139	269.451	243.082	324.75
1287	ENSMUSG00000017802	Retreg3	0.000197874	0.000329452	-0.365853	0.0820526	450.767	633.589	563.634	504.573	592.137	419.806	420.177	363.604	386.332	310.962
1288	ENSMUSG00000017830	Dhx58	0.00212948	0.00265904	0.116516	0.178144	18.2916	15.3663	20.8119	20.8041	16.8888	14.8241	18.4005	30.083	20.6226	22.0285
1289	ENSMUSG00000017831	Rab5a	0.000131442	0.000231762	0.0802327	0.0655807	670.276	616.64	643.891	554.348	690.053	728.838	594.905	711.859	629.806	782.414
1290	ENSMUSG00000017837	Nkiras2	2.4e-06	7.9e-06	-0.404527	0.0746315	215.395	236.863	214.697	211.336	243.32	154.958	156.401	141.79	148.006	145.712
1291	ENSMUSG00000017843	Ppp2r5c	0.000466848	0.000693797	-0.0696821	0.0728062	936.945	1085.48	1078.79	1002.43	1286.99	1129.32	990.015	868.65	1105.14	930.674
1292	ENSMUSG00000017858	Ift52	0.00023407	0.000381151	-0.0508248	0.119602	44.5341	45.8586	43.9828	47.0771	46.3789	45.7212	38.7521	39.6431	49.7663	43.3815
1293	ENSMUSG00000017861	Mybl2	0.000282486	0.000447347	1.69226	0.35729	3.01872	1.88878	1.52906	7.18748	2.26037	9.66902	39.8338	11.7008	27.3348	11.7849
1294	ENSMUSG00000017868	Sgk2	0.120807	0.122854	0.277138	0.19153	123.181	101.701	67.1246	67.2899	61.0016	121.876	91.2543	96.4495	77.1553	168.03
1295	ENSMUSG00000017929	B4galt5	1.19e-06	4.37e-06	0.947452	0.107123	35.8084	37.9594	31.7474	36.0072	41.5163	85.5759	103.441	79.3732	134.281	81.3397
1296	ENSMUSG00000017950	Hnf4a	2.47e-05	5.58e-05	0.37246	0.065805	345.958	351.018	377.407	384.04	315.43	514.341	591.493	450.171	571.696	457.544
1297	ENSMUSG00000017978	Cadps2	8.73e-06	2.32e-05	1.09483	0.153596	81.3527	96.5745	61.3193	59.4195	130.137	231.31	289.206	255.61	246.054	215.702
1298	ENSMUSG00000017999	Ddx27	5.35e-05	0.000106348	0.879552	0.16519	11.4715	13.583	19.1333	15.2816	12.1248	30.4328	29.7708	30.1259	54.5846	33.4289
1299	ENSMUSG00000018001	Cyth3	0.00164048	0.00210291	0.499853	0.173686	18.8066	21.2998	12.2906	11.1611	14.3685	27.8377	28.2207	31.7047	16.5811	24.879
1300	ENSMUSG00000018008	Cyth4	2.24e-09	4.04e-08	3.24524	0.234184	0.260002	0	0	0	0.256047	9.63449	18.3204	14.715	20.7821	12.4568
1301	ENSMUSG00000018012	Rac3	0.00182707	0.00231531	-0.374313	0.307173	12.5022	9.76196	7.11332	6.6167	8.20422	3.44815	6.66308	3.61238	9.72116	7.64578
1302	ENSMUSG00000018040	Rrp7a	0.00326903	0.00393017	0.0641269	0.1388	68.9109	58.1104	75.0711	69.2474	56.2043	58.0806	81.1559	60.12	66.0738	86.2944
1303	ENSMUSG00000018042	Cyb5r3	0.000352487	0.000543078	-0.551711	0.119831	1978	2060.04	2054.72	2026.65	3178.11	1496.68	1489.2	1164.07	1333.17	987.336
1304	ENSMUSG00000018068	Ints2	1.03e-08	1.14e-07	2.12211	0.20591	2.26519	2.47359	3.02	3.41891	3.16912	28.0269	28.6068	26.5572	29.3054	24.7094
1305	ENSMUSG00000018076	Med13l	5.63e-09	7.38e-08	2.18901	0.142798	35.2285	45.8673	46.0438	44.3349	22.7259	285.031	361.084	366.587	374.781	319.439
1306	ENSMUSG00000018102	Hist1h2bc	0.0109272	0.0120818	-0.254138	0.115705	998.53	860.833	1074.2	919.361	776.358	757.718	575.472	802.477	557.867	946.671
1307	ENSMUSG00000018126	Baiap2l2	0.000243838	0.000394479	0.535422	0.110959	229.791	280.722	226.943	275.398	237.787	440.651	528.679	383.895	513.353	304.92
1308	ENSMUSG00000018143	Mafk	0.000579577	0.000837052	0.406593	0.0988311	340.461	392.675	371.221	304.8	254.69	494.083	517.736	591.455	401.968	485.033
1309	ENSMUSG00000018160	Med1	9.21e-07	3.56e-06	1.40772	0.154943	52.8009	30.1478	44.2995	37.0399	36.6946	126.867	188.228	157.265	241.959	126.164
1310	ENSMUSG00000018166	Erbb3	4.11e-06	1.23e-05	0.874326	0.112938	1196.35	1677.49	1626.97	1589.47	1616.54	4553.11	4330.14	3438.45	3665.5	2675.6
1311	ENSMUSG00000018167	Stard3	0.00065455	0.000930102	-0.20738	0.0944321	94.8782	72.9328	92.8005	86.7292	101.713	67.3959	94.8677	65.5627	73.6278	64.6459
1312	ENSMUSG00000018171	Vmp1	0.000272377	0.000433669	-0.204427	0.0728574	837.61	804.206	811.138	785.05	898.744	630.328	613.164	752.684	573.584	830.737
1313	ENSMUSG00000018189	Uchl5	0.000135228	0.000237888	0.816267	0.157231	110.332	89.6251	64.1631	84.1542	122.363	180.859	235.289	256.105	249.983	144.254
1314	ENSMUSG00000018196	Glrx2	5.48e-05	0.000108681	-0.556244	0.111893	169.634	131.854	134.553	137.849	178.574	83.1953	95.4443	71.8531	100.243	79.2589
1315	ENSMUSG00000018199	Ro60	3.07e-06	9.67e-06	1.42864	0.178784	19.8479	17.6515	10.2947	7.57858	14.2352	64.709	57.7718	55.8046	46.0806	59.7663
1316	ENSMUSG00000018209	Stk4	1.85e-05	4.37e-05	0.595281	0.122954	27.596	23.3158	28.991	23.9266	24.2919	40.7088	55.3804	42.9042	47.0241	48.853
1317	ENSMUSG00000018217	Pmp22	2e-05	4.66e-05	0.837339	0.128895	110.81	76.9638	75.6628	70.1417	97.7895	271.86	207.759	181.531	191.235	151.068
1318	ENSMUSG00000018238	Gdf9	5.95e-06	1.68e-05	-0.947128	0.239703	6.81762	8.24384	6.97866	7.57086	8.44204	2.56284	2.04128	3.50795	2.28284	2.99142
1319	ENSMUSG00000018239	Zcchc10	0.00237052	0.00293066	-0.126695	0.22341	12.7521	17.4512	14.6325	11.5795	16.3278	12.0751	19.9972	13.5839	10.649	9.09599
1320	ENSMUSG00000018263	Tbx5	2.42e-08	2.1e-07	1.91662	0.221178	0	0	0	0	0	1.68634	3.43825	3.08386	4.50863	2.43523
1321	ENSMUSG00000018286	Psmb6	3.32e-07	1.54e-06	-0.727817	0.0719734	661.569	681.108	647.029	665.4	789.744	315.081	282.55	357.463	310.88	405.316
1322	ENSMUSG00000018287	Spag7	0.000330735	0.000513961	-0.361712	0.100228	100.295	105.609	122.866	128.853	126.672	86.2079	76.2693	91.4879	93.4687	61.3224
1323	ENSMUSG00000018293	Pfn1	2.14e-09	3.89e-08	-0.828824	0.0680297	3434.29	3395.38	3537.12	3572.56	3488.44	1473.94	1569.2	1401.65	1549.65	1620.99
1324	ENSMUSG00000018322	Tomm34	0.000327309	0.000509493	-0.243454	0.10172	88.4231	104.97	108.549	116.886	84.743	86.267	76.9183	65.5518	81.8788	82.3873
1325	ENSMUSG00000018326	Ywhab	1.62e-05	3.91e-05	-0.0937446	0.0636084	614.205	603.18	579.616	619.509	677.199	600.098	535.712	568.216	606.363	508.776
1326	ENSMUSG00000018334	Ksr1	2.15e-05	4.96e-05	0.827145	0.128391	156.257	228.469	222.846	172.499	125.821	430.093	428.198	424.397	442.672	314.675
1327	ENSMUSG00000018339	Gpx3	1.9e-08	1.77e-07	-2.22931	0.164379	23799.7	25436.8	24659.4	21036.7	17421.9	2925.43	2037.96	2841.66	1439.41	3233.24
1328	ENSMUSG00000018340	Anxa6	0.00447248	0.0052362	0.0843251	0.285585	7.47718	14.0278	8.52376	9.5777	6.26167	6.99891	11.2978	17.4868	6.32916	9.49635
1329	ENSMUSG00000018347	Zkscan6	0.000223798	0.000366588	0.361788	0.125912	43.0513	35.3358	40.7955	47.2548	42.3897	63.103	59.6641	58.6435	50.1433	69.8007
1330	ENSMUSG00000018362	Kpna2	4.32e-05	8.9e-05	0.429738	0.0925671	67.1467	54.3124	63.532	55.5845	68.4303	79.9156	106.614	94.8516	108.136	87.6966
1331	ENSMUSG00000018363	Smurf2	1.67e-07	9.06e-07	1.01327	0.0933067	95.6152	135.514	131.887	111.279	105.511	346.525	386.312	311.778	264.217	292.621
1332	ENSMUSG00000018372	Cep95	3.38e-06	1.05e-05	1.5936	0.241492	4.65142	6.8535	4.63897	8.6055	3.36495	39.075	27.7971	24.5549	27.6389	24.5523
1333	ENSMUSG00000018377	Vezf1	7.08e-05	0.000135784	0.431079	0.0883469	71.5411	75.7462	55.6963	72.7213	73.3053	133.82	98.2559	108.876	106.263	92.4526
1334	ENSMUSG00000018379	Srsf1	8.44e-06	2.25e-05	1.06347	0.148631	69.965	43.8368	50.6099	45.8795	68.3639	119.423	197.359	150.478	214.779	134.297
1335	ENSMUSG00000018381	Abi3	0.00477212	0.00555989	-0.796137	0.251029	24.4795	34.4222	30.4612	27.1559	24.1916	9.54321	29.5161	6.55529	10.6855	13.9762
1336	ENSMUSG00000018387	Shroom1	0.00080018	0.00110872	0.582945	0.179051	38.6541	31.9688	26.5446	34.0114	23.5663	69.6312	41.1883	55.6337	56.5078	55.7941
1337	ENSMUSG00000018395	Kif3a	0.00610023	0.00700031	0.27862	0.291929	6.6808	5.68563	13.3263	11.3105	9.31046	19.7469	13.459	8.83488	12.8445	7.63975
1338	ENSMUSG00000018398	2008-09-01	3.4e-05	7.28e-05	0.50987	0.100896	56.0579	60.1115	52.7533	47.9889	41.5792	90.6568	81.4062	75.4182	83.4822	99.6463
1339	ENSMUSG00000018401	Mtmr4	4.52e-08	3.35e-07	0.780264	0.0717126	290.384	272.9	302.529	284.319	366.957	643.377	611.517	653.506	722.091	669.475
1340	ENSMUSG00000018405	Mrm1	0.0140136	0.0152935	0.42331	0.338964	4.45386	3.70993	13.5595	9.24783	5.26678	7.67354	10.0645	24.0759	6.18216	9.15052
1341	ENSMUSG00000018411	Mapt	0.0085158	0.00955081	1.1688	0.520458	0.50261	0	1.11045	7.70789	0.132601	2.75768	3.55142	2.62474	6.84059	4.27941
1342	ENSMUSG00000018412	Kansl1	1.18e-07	6.94e-07	1.06557	0.115251	171.552	190.681	167.008	135.548	151.043	409.727	515.546	547.484	477.149	421.806
1343	ENSMUSG00000018415	Gid4	3.52e-05	7.5e-05	0.46189	0.0793681	111.948	136.06	140.852	128.494	109.351	196.457	239.968	193.418	204.699	163.828
1344	ENSMUSG00000018417	Myo1b	6.51e-06	1.81e-05	1.80647	0.27184	3.67076	11.6278	3.19642	5.17506	5.9512	33.1776	35.0378	45.0942	41.0538	24.7663
1345	ENSMUSG00000018425	Dhx40	4.48e-05	9.16e-05	0.628215	0.122553	19.3802	25.7482	19.5088	21.3217	25.2747	44.9129	47.9273	42.1288	30.1425	46.7798
1346	ENSMUSG00000018427	Ypel2	0.000837611	0.0011527	0.600791	0.146364	71.5526	89.504	78.1701	71.5847	60.9501	157.723	110.904	212.059	111.734	107.871
1347	ENSMUSG00000018428	Akap1	1.32e-06	4.78e-06	0.760589	0.0909928	118.091	102.673	106.297	107.384	95.9607	180.518	235.908	263.125	270.674	198.778
1348	ENSMUSG00000018433	Nol11	0.00787451	0.00888415	0.364722	0.169135	51.7892	65.463	89.6515	61.4227	49.1457	66.9945	82.5393	98.8792	84.6658	124.321
1349	ENSMUSG00000018442	Derl2	0.000143574	0.000250664	-0.459583	0.0940865	138.465	165.519	163.714	147.169	119.165	86.462	79.3677	85.8705	91.7554	121.035
1350	ENSMUSG00000018446	C1qbp	0.000206251	0.000341294	-0.56955	0.115579	270.262	243.044	227.581	283.989	260.066	98.5541	140.28	145.576	187.635	168.16
1351	ENSMUSG00000018449	Rpain	0.0187644	0.0202094	0.148161	0.179512	30.8534	23.7644	34.3665	16.4179	25.4932	24.7258	19.5562	37.4459	31.3481	39.5177
1352	ENSMUSG00000018474	Chd3	5.3e-06	1.52e-05	1.56	0.20716	56.9752	117.36	113.612	100.049	60.617	399.578	441.958	330.456	658.942	299.589
1353	ENSMUSG00000018476	Kdm6b	0.000320021	0.000499647	0.60808	0.130445	215.259	273.161	253.014	225.533	244.107	433.477	637.723	419.039	497.721	298.464
1354	ENSMUSG00000018481	Appbp2	1.92e-08	1.79e-07	0.724828	0.074026	172.093	186.063	192.923	183.518	180.943	353.417	385.397	373.231	404.706	376.457
1355	ENSMUSG00000018500	Adora2b	5.08e-06	1.47e-05	-0.914297	0.120869	186.929	147.292	163.017	135.599	133.573	77.5898	55.462	54.5053	45.5275	76.7622
1356	ENSMUSG00000018501	Ncor1	2.23e-07	1.14e-06	1.34885	0.128018	108.952	151.976	153.759	181.816	94.0048	575.53	557.354	500.717	511.318	456.419
1357	ENSMUSG00000018507	Trpv2	0.000250594	0.000403758	1.42747	0.385303	1.51446	2.24721	2.96087	5.0453	1.05175	7.40857	12.3267	14.8451	11.263	10.8241
1358	ENSMUSG00000018509	Cenpv	1.38e-05	3.42e-05	-0.502669	0.0857987	262.583	240.157	215.21	222.476	259.12	127.263	139.137	146.186	179.346	135.559
1359	ENSMUSG00000018537	Pcgf2	0.0926334	0.0947379	0.0218528	0.15668	100.702	130.854	108.421	129.757	94.3267	68.7866	158.136	136.737	124.003	105.725
1360	ENSMUSG00000018541	Cwc25	0.000218262	0.000358788	0.171393	0.116757	61.6503	48.9973	51.6761	50.2275	54.8952	60.1801	64.6198	61.9106	63.3524	66.9828
1361	ENSMUSG00000018547	Pip4k2b	9.15e-07	3.53e-06	2.07379	0.294916	5.79173	2.53565	6.3549	4.42474	3.42184	36.51	30.5376	43.7723	37.5856	41.0877
1362	ENSMUSG00000018548	Trim37	3.62e-05	7.68e-05	1.15205	0.200689	9.90648	13.0548	10.7731	14.2878	10.3901	25.2801	41.7473	28.1104	68.1596	37.4942
1363	ENSMUSG00000018559	Ctdnep1	0.00103174	0.00139041	-0.493895	0.123832	270.367	241.156	252.162	250.361	288.637	157.913	228.677	158.915	162.428	107.163
1364	ENSMUSG00000018565	Elp5	0.0014702	0.00190631	0.114299	0.107682	93.4789	83.4696	102.488	111.738	95.323	108.165	132.536	123.788	85.1921	100.035
1365	ENSMUSG00000018567	Gabarap	7.23e-10	1.86e-08	-1.12807	0.0669083	3233.98	2961.98	2944.87	2666.29	2999.32	966.614	889.113	932.678	873.749	1141.92
1366	ENSMUSG00000018569	Cldn7	1.18e-07	6.97e-07	-0.615672	0.0726471	4705.87	4296.44	4125.96	3939.91	4407.2	2210.62	2324.28	2495.34	2265.31	2294.74
1367	ENSMUSG00000018570	2810408A11Rik	0.0174389	0.0188413	-0.268544	0.162954	55.4955	63.4399	45.5569	59.533	65.536	27.4766	65.5295	38.5958	56.0514	41.2975
1368	ENSMUSG00000018572	Phf23	3.78e-05	7.97e-05	-0.332013	0.0888449	171.588	185.726	186.202	172.147	155.056	134.463	118.527	125.606	108.632	137.691
1369	ENSMUSG00000018574	Acadvl	3.28e-05	7.07e-05	-0.278819	0.0652791	355.708	358.347	406.312	389.384	405.324	246.157	269.58	289.996	329.146	319.432
1370	ENSMUSG00000018583	G3bp1	7.66e-07	3.05e-06	0.810342	0.0874751	155.364	128.311	149.742	167.704	141.666	266.774	331.421	364.913	415.57	306.981
1371	ENSMUSG00000018585	Atox1	1.69e-06	5.88e-06	-1.45927	0.171345	581.554	594.249	555.841	530.91	547.136	130.787	101.955	175.665	79.2168	200.67
1372	ENSMUSG00000018593	Sparc	0.0058897	0.00677731	0.365976	0.222249	7.06534	18.1499	6.63856	15.6106	8.93656	16.9166	16.2637	19.5995	12.9611	11.5823
1373	ENSMUSG00000018599	Mief2	0.0030482	0.00369069	0.0374609	0.248574	7.75964	16.4001	6.49176	6.23593	4.68489	6.36279	12.0425	7.87802	9.36192	5.28006
1374	ENSMUSG00000018604	Tbx3	3.34e-07	1.55e-06	0.800959	0.0792567	582.604	640.463	538.759	649.334	501.597	1294.15	1560.44	1344.78	1247.67	1062.67
1375	ENSMUSG00000018623	Mmp7	1	1	0.0130838	0.242211	167.702	114.56	79.9103	132.541	55.7429	119.03	130.438	121.02	58.2329	110.791
1376	ENSMUSG00000018648	Dusp14	0.0343925	0.0361051	-0.519364	0.25444	23.4996	42.0834	22.3785	22.7761	33.8047	23.3582	12.9006	11.6331	10.1066	33.3098
1377	ENSMUSG00000018651	Tada2a	0.000240536	0.000389819	1.04292	0.252219	3.73839	7.2984	1.86447	4.95203	4.60275	9.15026	15.8821	10.0111	17.6569	12.7545
1378	ENSMUSG00000018659	Pnpo	1.24e-07	7.25e-07	-0.640746	0.0651646	1337.35	1152.85	1307.33	1072.56	1252.64	596.564	660.678	683.963	589.352	690.925
1379	ENSMUSG00000018661	Cog1	0.0008063	0.00111589	0.063535	0.117668	56.6904	61.1222	79.1698	62.6592	62.8614	82.2366	62.0495	62.8737	67.4687	68.7532
1380	ENSMUSG00000018666	Cbx1	6.81e-06	1.88e-05	0.556056	0.0910283	76.3201	76.3126	69.2101	74.2726	80.4651	109.771	150.291	143.507	142.567	116.705
1381	ENSMUSG00000018669	Cdk5rap3	0.000204639	0.00033893	-0.533515	0.110012	83.8839	88.1362	86.7633	97.042	95.731	50.0897	67.9577	48.3773	65.1521	37.7697
1382	ENSMUSG00000018677	Slc25a39	1.45e-06	5.18e-06	-0.79956	0.0923709	688.351	606.433	658.041	646.517	707.39	274.683	383.219	280.421	338.29	229.835
1383	ENSMUSG00000018678	Sp2	0.000102727	0.000187164	-0.391682	0.121788	68.3628	57.2801	66.0592	67.2899	61.8708	49.137	43.4623	44.4358	42.2405	37.194
1384	ENSMUSG00000018697	Aatf	0.00138382	0.00180441	0.212978	0.125357	54.9633	70.9584	48.9162	52.7856	52.4292	52.2251	69.4965	77.1915	77.3734	71.2551
1385	ENSMUSG00000018707	Dync1h1	2.51e-07	1.24e-06	0.808209	0.0972744	105.642	89.0463	95.2747	85.3114	87.6452	218.707	204.764	223.317	223.955	172.778
1386	ENSMUSG00000018733	Pex12	0.0344057	0.0361161	0.217099	0.239032	44.8631	35.0695	34.3389	77.6705	52.386	69.5394	58.0294	54.559	45.8013	65.3435
1387	ENSMUSG00000018736	Ndel1	0.000147174	0.000255779	0.393034	0.0957712	95.602	117.18	103.282	103.93	101.084	197.682	143.65	142.394	127.409	169.664
1388	ENSMUSG00000018740	Slc25a35	0.00727965	0.0082515	-0.280815	0.186274	33.9219	37.826	35.3662	20.726	19.4409	25.3988	25.0772	22.4697	15.8817	19.2332
1389	ENSMUSG00000018750	Zbtb4	8.45e-05	0.00015803	0.652175	0.218655	4.03364	6.34297	8.11365	6.0142	5.90736	11.5395	14.1878	11.792	9.0184	13.5556
1390	ENSMUSG00000018752	Tnfsfm13	0.00382003	0.00453292	0.0496004	0.384821	6.65714	3.20918	11.2411	5.90187	4.48531	9.73401	4.60556	6.00479	6.60685	4.77754
1391	ENSMUSG00000018761	Mpdu1	2e-08	1.84e-07	-0.828149	0.0802791	321.502	343.092	303.853	293.437	334.282	138.345	144.307	151.028	123.415	139.156
1392	ENSMUSG00000018765	Fxr2	0.000188771	0.000316368	0.415787	0.145978	19.1363	26.4148	22.847	25.612	24.7718	35.7438	36.126	42.0295	32.9034	34.0241
1393	ENSMUSG00000018770	Atp5g3	3.02e-10	1.09e-08	-1.3871	0.0702677	5573.46	5275.26	5197.81	5299.3	6663.12	1197.26	1296.53	1552.75	1490.86	1458.56
1394	ENSMUSG00000018774	Cd68	0.00211683	0.00264603	-0.135499	0.296094	5.07484	10.9891	14.3414	7.64962	7.91129	8.33677	5.77461	10.231	6.6876	7.23855
1395	ENSMUSG00000018796	Acsl1	2.05e-05	4.76e-05	0.294667	0.0785953	98.0332	97.4375	107.933	96.0996	95.1976	157.24	134.763	133.159	119.193	123.163
1396	ENSMUSG00000018800	Abca5	0.000851174	0.00116902	1.48121	0.367352	1.80941	3.96073	0.902377	1.81355	8.03828	9.55666	9.06643	26.5556	12.8166	13.0513
1397	ENSMUSG00000018809	Smyd4	0.000684764	0.000967205	1.05181	0.311996	2.80352	2.27029	2.07065	4.64259	0.860976	9.43726	9.2249	11.5841	2.83205	7.63709
1398	ENSMUSG00000018820	Zfyve27	2.22e-05	5.1e-05	0.78951	0.122996	27.1231	30.5119	28.8025	22.7189	25.4688	45.4912	70.7154	67.6934	76.3819	45.1649
1399	ENSMUSG00000018821	Avpi1	0.000570765	0.000826536	-0.674119	0.161134	34.8389	43.2248	30.8933	30.5931	37.3621	19.7768	21.5955	25.9481	12.1961	12.5463
1400	ENSMUSG00000018822	Sfrp5	0.0924354	0.0945503	0.268469	0.378543	12.818	8.18288	6.39282	6.11726	5.25876	10.5804	16.4332	2.77146	24.3519	7.12226
1401	ENSMUSG00000018841	Rad51d	0.00247461	0.0030483	0.123191	0.150627	36.9253	29.2255	22.5541	41.3578	24.677	34.5451	33.4774	34.6705	36.1517	32.1014
1402	ENSMUSG00000018846	Pank3	1.08e-06	4.05e-06	0.84111	0.094186	1340.55	1324.46	1647.22	1321.33	1888.95	3413.07	3482.81	3222.28	4278.53	2989.77
1403	ENSMUSG00000018848	Rars	0.000164094	0.000280523	0.300007	0.0815604	96.6571	79.8559	87.9227	90.967	80.719	97.2243	115.476	118.485	151.889	111.345
1404	ENSMUSG00000018849	Wwc1	1.92e-05	4.5e-05	0.614395	0.0941103	77.4763	83.6539	85.6762	95.0957	76.0391	144.441	208.496	146.879	160.147	124.023
1405	ENSMUSG00000018858	Mrpl58	6.13e-05	0.000120052	-0.627458	0.109925	141.144	124.918	143.31	139.949	177.628	66.4754	60.4593	103.88	84.6565	75.9361
1406	ENSMUSG00000018861	Fdxr	0.0102537	0.0113808	-0.316414	0.170316	21.9047	40.3346	35.2008	31.8125	28.1595	19.0475	35.134	26.8814	18.5775	16.587
1407	ENSMUSG00000018862	Otop3	0.00156283	0.00201212	-1.44148	0.383297	27.0251	28.3926	35.5831	20.6356	28.7385	8.9232	1.03939	7.47951	8.5727	12.0139
1408	ENSMUSG00000018882	Mrpl45	0.00498504	0.00578923	-0.0998303	0.10943	105.23	95.7714	121.451	109.893	98.8073	90.574	79.548	104.854	135.679	78.4808
1409	ENSMUSG00000018899	Irf1	0.000250848	0.000404106	0.252291	0.0770691	161.58	212.243	220.206	202.502	192.049	291.783	283.09	225.076	248.592	224.993
1410	ENSMUSG00000018900	Slc22a5	2.59e-05	5.8e-05	0.147244	0.0820175	109.928	122.649	115.607	111.987	115.297	129.4	127.51	131.732	149.165	129.995
1411	ENSMUSG00000018906	P4ha2	0.000622102	0.000890533	1.72057	0.428884	0	1.75048	0	0.276153	2.1083	2.37863	8.20865	3.57696	5.56058	9.51632
1412	ENSMUSG00000018909	Arrb1	2.65e-06	8.55e-06	0.971624	0.14901	12.0439	12.5172	16.0926	13.2469	11.8831	41.6413	27.7496	38.034	40.3538	31.1926
1413	ENSMUSG00000018919	Tm4sf5	1.05e-05	2.73e-05	-0.662922	0.0949513	1366.63	1363.17	1233.96	1293.19	1861.83	743.706	848.747	720.424	758.847	582.022
1414	ENSMUSG00000018920	Cxcl16	0.36587	0.367872	-0.0026564	0.18241	126.999	131.442	129.806	107.921	179.455	199.206	136.938	129.352	74.2136	157.996
1415	ENSMUSG00000018921	Pelp1	0.00901414	0.010074	0.389436	0.170205	26.3644	25.5783	40.3518	29.7608	20.0611	33.6265	49.4796	60.7742	39.1006	29.6564
1416	ENSMUSG00000018923	Med11	3.03e-05	6.6e-05	-0.765689	0.123576	131.993	136.669	113.165	115.703	124.111	46.379	58.3544	77.1242	41.6608	71.5301
1417	ENSMUSG00000018927	Ccl6	0.00020925	0.000345727	-0.689423	0.140157	530.88	603.195	490.116	486.322	579.516	293.607	258.934	315.946	164.111	355.476
1418	ENSMUSG00000018931	Natd1	7.49e-05	0.000142625	-0.920336	0.165102	76.1521	99.9049	112.84	101.602	63.4114	39.253	54.6432	32.4223	28.2176	27.0609
1419	ENSMUSG00000018932	Map2k3	2.65e-06	8.55e-06	-0.458848	0.069777	295.92	280.652	286.194	285.097	311.338	162.952	189.726	215.93	187.492	169.113
1420	ENSMUSG00000018965	Ywhah	1.25e-05	3.14e-05	-0.405575	0.0700569	778.492	696.349	697.99	695.384	729.995	505.695	448.864	441.149	430.045	586.013
1421	ENSMUSG00000018974	Sart3	0.000548871	0.000799114	0.873984	0.203432	10.3977	8.49404	8.90053	9.56464	7.42641	15.6613	28.8053	20.3133	40.9662	13.7132
1422	ENSMUSG00000018983	E2f2	0.0172037	0.0185949	0.497417	0.197166	72.3029	60.5891	62.5435	53.4041	58.4022	80.5086	173.018	60.1219	140.52	88.5939
1423	ENSMUSG00000018986	Slfn3	4.95e-08	3.58e-07	3.696	0.300445	0	1.57818	0	0.231538	0	19.5094	37.0073	24.2621	29.2013	36.0324
1424	ENSMUSG00000018995	Nars2	1.29e-05	3.24e-05	1.12744	0.191798	14.2672	27.4685	13.4752	14.0741	17.8457	47.8725	66.8506	46.594	58.1914	47.6034
1425	ENSMUSG00000018999	Slc35b4	0.00122895	0.00162502	0.428145	0.140455	52.9024	59.5554	74.4192	55.2534	38.6954	87.2651	89.6806	88.9548	90.0155	69.1877
1426	ENSMUSG00000019039	Dalrd3	0.00209423	0.00262082	-0.235299	0.14453	61.8488	47.2939	65.2161	53.1535	48.857	35.2169	37.1635	55.4682	48.2569	43.0613
1427	ENSMUSG00000019054	Fis1	8.44e-09	9.86e-08	-0.978431	0.0664791	1062.94	1023.65	964.146	903.552	1142.7	419.158	339.751	384.089	337.904	438.031
1428	ENSMUSG00000019055	Plod1	0.000157933	0.000271386	-0.631858	0.124049	75.2217	64.2173	72.3327	71.5328	42.7174	35.1324	28.4718	37.9925	28.8493	39.9482
1429	ENSMUSG00000019066	Rab3d	0.00020382	0.000337737	-0.195788	0.135134	27.7907	26.8866	20.7919	27.3456	26.706	19.1734	25.9166	21.4523	19.9176	19.657
1430	ENSMUSG00000019080	Mfsd3	0.00115161	0.00153512	-0.107045	0.328744	7.97207	4.29368	3.97222	3.74109	5.14978	5.5666	2.12396	5.43339	7.90519	2.7099
1431	ENSMUSG00000019082	Slc25a22	0.0125131	0.013731	-0.00376228	0.11319	205.26	175.199	252.225	199.973	170.222	198.201	223.802	162.727	257.324	163.109
1432	ENSMUSG00000019087	Atp6ap1	2.85e-05	6.28e-05	-0.433882	0.0854376	350.245	282.112	317.548	266.758	274.679	173.362	176.469	202.938	189.998	221.642
1433	ENSMUSG00000019088	Dnase1l1	0.000796098	0.00110378	-0.378015	0.113067	64.6738	62.5911	61.3263	59.1382	68.4213	62.5923	40.7178	46.5285	32.0164	39.1935
1434	ENSMUSG00000019122	Ccl9	0.00559862	0.00645803	0.495851	0.174828	69.6097	91.2021	69.3489	105.32	75.2736	87.475	145.304	201.357	109.223	150.736
1435	ENSMUSG00000019124	Scrn1	0.000527143	0.00077078	0.656585	0.397346	0.692105	0.303243	0.138052	0.265347	3.24737	1.68884	0.631249	3.33824	0.939581	2.91364
1436	ENSMUSG00000019132	BC005537	5.42e-07	2.29e-06	0.9022	0.0939134	494.148	597.298	515.258	475.993	604.112	1471.89	1399.74	1214.22	1583.4	1007.6
1437	ENSMUSG00000019139	Isyna1	0.0563091	0.0583105	0.416796	0.250029	19.1646	13.2148	10.6208	18.3538	17.1301	13.1222	18.3545	35.5689	45.1911	18.4278
1438	ENSMUSG00000019143	Hars2	6.51e-06	1.81e-05	0.969382	0.163239	13.7111	19.384	17.3008	19.1734	13.6599	36.7414	46.4916	38.1223	48.9199	52.9209
1439	ENSMUSG00000019158	Tmem160	3.89e-09	5.82e-08	-1.21628	0.0887921	282.146	243.966	262.813	248.127	302.61	66.5039	75.0113	83.3532	77.5569	94.1066
1440	ENSMUSG00000019173	Rab5c	7.89e-08	5.11e-07	-0.801638	0.0683513	1680.2	1564.03	1622.77	1514.91	1625.52	750.146	629.846	782.555	602.843	854.203
1441	ENSMUSG00000019179	Mdh2	1.03e-06	3.89e-06	-0.827752	0.0921734	2632.01	2558.79	2799.22	2794.3	3285.98	1174.56	1333.31	1250.71	1517.18	927.573
1442	ENSMUSG00000019188	H13	7.53e-07	3.01e-06	-0.541428	0.0693995	386.444	382.995	380.053	397.47	438.071	198.983	246.912	226.609	257.671	226.773
1443	ENSMUSG00000019189	Rnf145	2.75e-05	6.1e-05	0.985709	0.185368	8.60678	7.31141	8.93553	7.91355	10.3806	15.0095	26.5987	26.4333	32.3235	22.3514
1444	ENSMUSG00000019210	Atp6v1e1	4.06e-05	8.46e-05	-0.38485	0.0762595	565.43	548.3	524.906	496.379	529.505	419.161	293.836	340.704	358.221	414.453
1445	ENSMUSG00000019214	Chtf18	0.000276467	0.000439103	1.58295	0.333299	7.42477	39.2995	8.56134	31.1163	15.7121	66.0751	81.187	101.795	97.1641	73.306
1446	ENSMUSG00000019235	Rps6kl1	0.00778061	0.0087863	0.0722975	0.230017	8.67125	11.2158	12.5804	12.0429	8.5379	11.0164	23.3698	13.6849	6.26985	8.16385
1447	ENSMUSG00000019254	Ppp1r12c	0.000818294	0.0011302	0.370004	0.150242	31.5683	24.9579	32.7485	29.6082	26.0444	41.5126	59.391	38.1218	36.1483	38.2395
1448	ENSMUSG00000019256	Ahr	6.07e-06	1.71e-05	1.19457	0.187426	4.91703	10.3325	7.061	7.90253	5.4221	20.2792	31.1679	24.013	23.851	21.5683
1449	ENSMUSG00000019261	Map1s	0.00176665	0.00224555	0.666206	0.269842	11.4335	2.88904	3.94639	4.87543	3.34046	9.77052	8.47592	8.96406	16.7613	6.39404
1450	ENSMUSG00000019278	Dpep1	0.000371383	0.000568305	-0.17677	0.0746365	1488.26	1579.2	1386.1	1557.32	1933.32	1539.29	1302.72	1358.46	1126.11	1320.71
1451	ENSMUSG00000019295	Tmem129	0.000127812	0.000226069	-0.299032	0.10939	74.3474	80.5209	82.53	82.7373	65.1306	56.7294	61.3387	61.6498	53.689	51.2444
1452	ENSMUSG00000019297	Nop9	0.0813907	0.0835099	-0.105978	0.171482	67.5749	65.9931	65.1808	53.3075	53.241	36.5637	76.787	42.4336	83.953	48.2252
1453	ENSMUSG00000019302	Atp6v0a1	0.0569053	0.0589138	0.136036	0.133638	435.345	428.418	448.179	385.587	293.094	453.743	613.73	487.234	312.315	440.444
1454	ENSMUSG00000019312	Grb7	1.38e-05	3.42e-05	-0.521071	0.0769833	390.733	465.963	460.25	456.784	407.297	285.552	295.279	234.869	280.012	206.869
1455	ENSMUSG00000019320	Noxo1	0.00430201	0.00505671	-0.49463	0.158222	75.484	97.6781	93.3955	94.19	79.9775	60.1997	37.722	40.9857	52.2066	88.2198
1456	ENSMUSG00000019338	Zfp687	2.89e-06	9.22e-06	0.64679	0.106585	129.194	127.431	140.659	132.831	140.903	224.664	289.87	250.233	273.282	249.197
1457	ENSMUSG00000019359	Gdpd2	0.0127575	0.0139838	-0.163333	0.110296	386.851	501.769	426.566	493.967	627.677	509.818	427.347	388.278	414.449	323.285
1458	ENSMUSG00000019362	D8Ertd738e	1.62e-09	3.21e-08	-0.972575	0.0751989	460.381	402.13	414.468	392.524	422.804	149.889	150.98	156.125	159.876	172.517
1459	ENSMUSG00000019370	Calm3	9.26e-05	0.000170646	-0.139639	0.0659275	652.033	661.061	690.564	685.68	754.349	623.277	509.482	585.766	573.857	717.136
1460	ENSMUSG00000019373	Cops3	0.000130907	0.000231038	0.0631322	0.0855239	116.621	115.976	122.058	129.011	125.261	114.449	113.71	136.672	137.245	150.024
1461	ENSMUSG00000019428	Fkbp8	3.42e-07	1.58e-06	-0.488908	0.0653175	973.894	932.058	881.409	931.561	996.161	527.491	595.953	564.287	593.285	611.09
1462	ENSMUSG00000019432	Ddx39b	0.000707824	0.000994251	0.0838232	0.0774215	379.979	292.451	294.853	330.642	290.905	292.997	360.126	327.815	415.295	333.825
1463	ENSMUSG00000019433	Gipc1	0.000710353	0.000997587	-0.572307	0.13935	55.406	58.3152	44.9694	46.8675	52.1746	28.0393	33.7587	40.84	18.3283	27.5288
1464	ENSMUSG00000019437	Tlcd1	0.00066357	0.000941474	0.267643	0.268169	10.3319	4.30429	4.1168	6.33741	4.88251	7.87328	6.21695	11.0553	5.31726	8.41585
1465	ENSMUSG00000019461	Plscr3	2.33e-05	5.31e-05	-0.569491	0.102584	142.684	120.114	119.333	128.864	104.828	79.4035	81.768	58.6511	66.1229	62.6259
1466	ENSMUSG00000019464	Ptger1	7.4e-06	2.02e-05	3.25182	0.447937	0	2.39549	0	0	2.36968	35.9625	18.2094	25.8453	32.019	19.962
1467	ENSMUSG00000019470	Xab2	0.000323048	0.00050407	0.172728	0.103094	90.7943	84.1667	91.6795	82.583	64.1569	93.548	90.8084	104.101	100.638	99.4272
1468	ENSMUSG00000019471	Cdc37	8.73e-07	3.41e-06	-0.755805	0.0864149	220.086	262.615	278.396	274.283	230.543	109.461	105.261	118.459	152.365	110.513
1469	ENSMUSG00000019478	Rab4a	1.45e-05	3.56e-05	-0.38742	0.0722739	370.118	365.06	326.332	328.786	383.018	260.476	249.144	262.86	235.008	198.943
1470	ENSMUSG00000019487	Trip10	0.00015395	0.000265773	0.252687	0.107916	57.5141	59.4547	51.5592	62.0923	51.3325	75.3376	75.4669	66.3265	82.5595	64.4881
1471	ENSMUSG00000019494	Cops6	6.53e-08	4.42e-07	-1.18076	0.0987503	372.212	398.623	430.569	446.56	452.67	119.202	104.627	181.04	127.15	121.078
1472	ENSMUSG00000019505	Ubb	1.53e-08	1.52e-07	-1.12719	0.0813276	7404.43	7712.69	7655.08	7847.06	8140.4	3044.26	2150.85	2663.87	2014.91	2832.54
1473	ENSMUSG00000019518	Ap4m1	7.77e-05	0.000147249	0.620524	0.136898	24.404	26.5379	29.3719	21.9471	19.5582	42.8707	54.8974	48.6735	47.2149	35.2552
1474	ENSMUSG00000019528	Gyg	1.66e-06	5.79e-06	-0.826286	0.0968322	154.123	183.689	216.912	201.521	195.41	80.1622	81.8865	103.434	63.7644	88.1669
1475	ENSMUSG00000019558	Slc6a8	4.91e-05	9.89e-05	-0.0315919	0.0675315	2030.78	1906.16	1979.98	1725.23	1869.65	2189.41	1808.75	1781.35	1784.19	1677.16
1476	ENSMUSG00000019564	Arid3a	0.000116195	0.000208162	0.423297	0.0937689	175.892	211.587	186.11	191.084	131.088	262.929	265.115	293.485	271.78	260.367
1477	ENSMUSG00000019577	Pdk4	0.0311688	0.0328539	0.483753	0.217291	41.2022	82.2312	101.53	80.4988	100.872	109.674	155.279	132.643	178.904	78.6898
1478	ENSMUSG00000019578	Ubxn6	2.71e-05	6.02e-05	-0.457456	0.0970575	214.826	188.03	226.501	207.148	195.87	153.904	114.174	135.918	119.831	130.775
1479	ENSMUSG00000019579	Mydgf	9.8e-06	2.56e-05	-0.545285	0.09536	82.2001	74.3906	80.2843	82.4488	82.043	45.6704	42.4851	39.6847	46.7532	58.9984
1480	ENSMUSG00000019590	Cyb561	3.03e-05	6.59e-05	-0.365612	0.0787299	172.515	159.035	153.351	145.966	168.33	106.544	134.218	103.024	117.432	95.3626
1481	ENSMUSG00000019647	Sema6a	7.94e-09	9.51e-08	1.2887	0.0870239	272.103	380.346	379.494	399.608	370.844	1569.54	1299.18	1285.15	1233.4	1137.75
1482	ENSMUSG00000019659	Ccdc12	4.25e-06	1.27e-05	-0.584333	0.0917149	149.489	138.904	129.051	134.394	137.392	64.5413	87.2452	71.3947	74.0116	88.2384
1483	ENSMUSG00000019689	Fmc1	1.3e-06	4.7e-06	-1.09447	0.12492	135.717	142.479	108.962	115.729	142.334	32.8012	38.1832	52.5045	36.1521	58.9176
1484	ENSMUSG00000019710	Mrpl24	2.85e-05	6.27e-05	-0.254154	0.0753867	456.465	474.747	438.478	440.575	525.848	358.557	362.296	336.247	342.443	412.349
1485	ENSMUSG00000019715	Gle1	0.000243924	0.000394569	0.619757	0.180305	15.5842	13.161	16.0372	13.4596	13.0009	21.5198	27.8945	22.3897	38.4645	26.7276
1486	ENSMUSG00000019726	Lyst	6.66e-06	1.85e-05	3.01514	0.41055	2.13714	2.15942	2.05899	13.6	2.03249	71.0988	114.51	130.634	56.288	36.3494
1487	ENSMUSG00000019731	Slc35e1	2.98e-05	6.51e-05	0.117298	0.0657007	500.473	474.843	519.12	415.334	440.062	534.163	571.966	503.027	536.201	492.172
1488	ENSMUSG00000019734	Tmc4	2.94e-05	6.43e-05	-0.303146	0.0646635	1049.18	876.523	1022.28	968.889	916.689	686.262	810.025	748.803	738.242	596.273
1489	ENSMUSG00000019738	Polr2i	1.02e-05	2.65e-05	-0.719278	0.137234	71.795	64.4604	66.3012	71.7721	70.2041	30.6673	29.8138	34.873	39.1391	32.6842
1490	ENSMUSG00000019756	Prl8a1	1.23e-06	4.49e-06	2.30669	0.261678	12.8229	12.3813	5.66498	7.4297	2.82844	64.0951	80.9852	86.9127	78.4119	78.0083
1491	ENSMUSG00000019762	Iyd	0.00113429	0.00151546	-0.0639629	0.112216	67.9563	83.9613	71.1502	66.0846	82.3618	91.8717	67.7148	63.4583	64.4026	62.9668
1492	ENSMUSG00000019763	Rmnd1	0.000387084	0.000588893	0.636389	0.139905	29.1102	47.7198	37.1196	35.7457	57.78	57.2884	87.0088	82.2409	84.2299	76.6096
1493	ENSMUSG00000019773	Fbxo5	0.00133445	0.00174936	1.10121	0.370541	3.62709	5.00542	3.01543	8.67725	2.38139	10.1747	11.2957	10.4398	26.2203	13.6269
1494	ENSMUSG00000019774	Mtrf1l	0.00103801	0.00139778	0.737804	0.229849	9.01779	14.7942	7.49543	14.3127	10.3559	27.1826	35.1877	21.1922	17.198	19.2413
1495	ENSMUSG00000019777	Hdac2	0.00817718	0.00919569	0.0906386	0.115593	91.0757	68.0826	113.104	81.5997	91.4952	81.9559	116.365	99.8843	111.896	77.4809
1496	ENSMUSG00000019779	Frk	5.44e-08	3.86e-07	0.708252	0.0675139	272.595	251.992	267.289	260.026	288.078	622.731	572.147	515.232	469.168	553.7
1497	ENSMUSG00000019782	Rwdd1	0.00851028	0.00954688	-0.224523	0.132079	101.272	82.0699	62.8971	62.6112	104.195	62.5304	51.4682	68.7168	61.5027	80.9889
1498	ENSMUSG00000019785	Clvs2	0.00363318	0.00432704	0.341139	0.409625	3.88939	0	2.58626	1.85698	2.55305	2.6734	3.74222	3.36167	1.28206	2.39637
1499	ENSMUSG00000019790	Stxbp5	1.18e-06	4.36e-06	1.22498	0.138467	38.8273	43.4386	48.1949	76.315	52.6728	190.28	162.22	223.753	154.005	145.553
1500	ENSMUSG00000019791	Hint3	0.000142667	0.000249316	-0.545267	0.105855	179.472	166.527	173.098	166.77	169.341	100.549	73.4442	103.883	88.3534	139.531
1501	ENSMUSG00000019792	Trmt11	1.13e-05	2.88e-05	1.0075	0.16895	20.3599	15.2452	23.5494	21.0924	26.034	42.3226	60.2129	54.543	63.4284	75.7221
1502	ENSMUSG00000019794	Katna1	9.93e-05	0.000181406	0.231816	0.124617	19.3868	24.2342	21.8812	26.2506	23.3389	27.3815	27.6556	29.5504	27.4334	33.4541
1503	ENSMUSG00000019795	Pcmt1	0.00114203	0.00152423	-0.1099	0.0996835	83.3737	87.3271	71.8793	76.9714	92.5494	66.9463	79.7584	75.4387	57.2695	92.9262
1504	ENSMUSG00000019797	1700021F05Rik	0.00559879	0.00645803	-0.379318	0.143609	66.9936	52.1395	71.8491	54.8973	61.7886	48.9362	25.4037	51.6747	39.1866	49.7012
1505	ENSMUSG00000019802	Sec63	2.34e-05	5.33e-05	-0.617713	0.0967988	824.032	623.705	782.38	564.563	709.633	382.74	311.824	333.093	408.763	450.343
1506	ENSMUSG00000019804	Snx3	2.15e-10	8.87e-09	-1.30421	0.0656988	1279.93	1118.98	1202.4	1003.23	1129.46	313.945	299.233	295.622	282.086	364.527
1507	ENSMUSG00000019806	Aig1	2.33e-05	5.3e-05	-0.21036	0.0761463	368.216	338.222	368.13	341.089	334.66	284.488	288.208	273.15	257.538	316.404
1508	ENSMUSG00000019808	Adat2	0.00800731	0.00901718	0.0630702	0.282316	6.5146	10.6785	6.39282	11.719	7.36227	9.94038	10.8532	13.8115	3.24331	10.7085
1509	ENSMUSG00000019809	Pex3	0.00306929	0.00371518	0.381637	0.131669	55.513	64.0359	53.9388	51.1385	53.4267	62.0043	59.8023	102.62	111.246	84.5491
1510	ENSMUSG00000019810	Fuca2	5.76e-07	2.4e-06	-0.962424	0.10082	4051.85	3829.11	4020.72	3157.66	3398.38	1685.27	1228.49	1492.3	1068.42	1646.98
1511	ENSMUSG00000019814	Ltv1	0.000611196	0.000876468	0.535707	0.136682	34.2903	37.5342	47.5452	37.7971	37.0134	42.479	85.1026	69.6569	72.7694	69.8346
1512	ENSMUSG00000019817	Plagl1	0.0587834	0.0607999	0.342759	0.441264	4.3068	3.19318	3.49738	3.97226	2.33102	5.81866	10.9903	6.84669	0.524675	8.62347
1513	ENSMUSG00000019818	Cd164	0.000576557	0.000833433	-0.318583	0.0869535	1067.36	921.38	979.798	889.449	900.919	771.943	597.961	771.786	543.151	810.544
1514	ENSMUSG00000019820	Utrn	1.35e-11	2.26e-09	2.45222	0.0981518	37.3955	40.6167	28.184	35.1753	37.5452	409.627	424.73	442.221	482.574	343.181
1515	ENSMUSG00000019822	Smpd2	7.76e-07	3.08e-06	-0.626199	0.0703175	376.604	404.364	368.927	349.806	365.084	213.457	162.791	209.964	183.82	232.267
1516	ENSMUSG00000019823	Mical1	0.000194505	0.000324634	0.190927	0.0787271	188.887	158.305	187.638	180.881	197.115	215.293	252.816	233.073	232.286	176.762
1517	ENSMUSG00000019826	Zbtb24	0.00161515	0.00207372	0.309822	0.106128	90.5498	89.3192	94.6043	116.212	123.841	144.982	117.846	186.221	120.743	135.812
1518	ENSMUSG00000019832	Rab32	0.00184273	0.00233379	-0.478276	0.144872	48.0974	35.6608	58.806	45.1911	48.8852	30.7091	34.606	17.8221	29.9038	34.7573
1519	ENSMUSG00000019837	Gtf3c6	0.000393883	0.000597834	-0.681339	0.150126	69.9222	55.2255	35.2929	53.3655	66.5914	23.1076	25.3965	38.3345	23.7239	28.76
1520	ENSMUSG00000019838	Slc16a10	0.00232075	0.00287543	0.166168	0.0893777	665.536	649.342	644.984	621.636	877.292	863.039	961.095	760.507	841.351	657.762
1521	ENSMUSG00000019841	Rev3l	6.59e-08	4.45e-07	1.68267	0.163785	39.4501	50.2663	55.0865	45.0114	31.0706	217.594	197.213	307.73	209.904	260.559
1522	ENSMUSG00000019842	Traf3ip2	0.00760315	0.00860089	0.203059	0.146815	39.5222	52.6042	38.7643	36.7036	38.9148	65.3503	50.5959	42.983	34.242	65.9495
1523	ENSMUSG00000019843	Fyn	0.195082	0.197181	0.499263	0.390795	11.9294	21.0417	15.5003	10.2505	17.6838	26.7055	37.108	33.8494	5.50643	47.654
1524	ENSMUSG00000019849	Prep	3.68e-05	7.78e-05	0.246921	0.0748789	195.496	194.737	181.682	205.428	239.609	282.093	272.093	242.672	242.034	260.271
1525	ENSMUSG00000019850	Tnfaip3	9.55e-08	5.93e-07	0.934757	0.1016	74.8044	93.3513	84.2622	87.0102	79.5045	215.5	192.06	261.235	205.964	199.351
1526	ENSMUSG00000019851	Perp	1.15e-06	4.24e-06	-0.552205	0.0663191	2512.33	2254.97	2276.91	2084.97	2383.27	1482.14	1261.25	1352.47	1109.6	1443.45
1527	ENSMUSG00000019852	Arfgef3	5.74e-08	4.02e-07	2.0155	0.166346	21.336	20.1294	18.3465	21.7711	14.4883	178.617	151.721	168.593	80.9098	179.214
1528	ENSMUSG00000019854	Reps1	2.68e-05	5.96e-05	0.99205	0.157859	36.5116	38.8492	38.7543	30.8706	22.8442	68.2658	109.231	116.422	103.107	64.826
1529	ENSMUSG00000019857	Asf1a	0.000326034	0.000507773	0.435664	0.155319	33.7402	31.0491	29.6871	30.3506	30.7784	51.306	53.735	38.8583	48.6086	50.6719
1530	ENSMUSG00000019861	Gopc	0.000189465	0.00031749	0.267756	0.103766	115.076	103.928	111.442	106.313	93.506	143.115	113.416	151.686	142.637	144.701
1531	ENSMUSG00000019863	Qrsl1	0.00176246	0.00224133	0.501332	0.183208	13.7463	8.25331	14.8775	15.192	13.5576	17.9008	28.6604	21.4508	29.2469	14.3065
1532	ENSMUSG00000019864	Rtn4ip1	0.052716	0.0546726	0.313344	0.18926	43.0769	36.1256	33.0081	34.3559	38.8748	33.4686	64.8113	50.5275	88.154	34.5375
1533	ENSMUSG00000019866	Crybg1	1.85e-07	9.82e-07	0.700262	0.0756901	251.079	206.91	251.522	220.221	218.126	480.094	444.489	513.529	396.915	481.148
1534	ENSMUSG00000019868	Vta1	0.0453123	0.0471981	0.166866	0.153315	85.0022	87.8123	75.5372	114.932	63.9781	122.524	77.9466	97.8397	74.7112	137.39
1535	ENSMUSG00000019872	Smpdl3a	0.0111808	0.0123401	-0.404615	0.147742	725.29	686.971	682.754	598.794	660.345	535.588	333.17	515.66	302.662	637.416
1536	ENSMUSG00000019873	Reep3	1.52e-07	8.43e-07	0.610402	0.0639497	450.34	427.303	439.613	395.993	455.075	864.766	856.582	723.461	853.399	707.128
1537	ENSMUSG00000019876	Pkib	3.59e-05	7.62e-05	3.09355	0.509072	0.57557	0.515787	0	9.04779	0.722104	24.7064	42.1864	40.2896	25.3468	28.8247
1538	ENSMUSG00000019877	Serinc1	3.49e-05	7.44e-05	0.0653754	0.082396	89.1431	88.2945	86.6415	90.6543	92.532	101.282	94.2485	88.1975	87.7268	107.58
1539	ENSMUSG00000019878	Hsf2	0.000327746	0.00051011	0.679738	0.176925	17.7467	29.0178	18.9774	13.6303	17.2424	41.9063	38.3624	34.5689	31.7755	41.693
1540	ENSMUSG00000019883	Echdc1	0.000144519	0.000251997	0.568469	0.131691	44.3558	40.1032	55.8264	52.638	41.4	74.3081	99.3644	84.825	65.2899	92.9394
1541	ENSMUSG00000019888	Mgat4c	0.23298	0.235029	0.211215	0.194675	100.343	75.9707	82.4748	93.1979	48.9628	103.79	65.4701	116.565	71.7125	146.093
1542	ENSMUSG00000019889	Ptprk	4.92e-07	2.13e-06	0.788863	0.0935499	180.548	191.943	201.706	138.245	163.215	346.678	420.569	387.506	395.364	367.542
1543	ENSMUSG00000019890	Nts	0.0260159	0.0276127	-0.654415	0.282504	428.336	475.776	393.159	393.544	213.506	148.126	136.601	248.507	114.348	440.789
1544	ENSMUSG00000019891	Dcbld1	2.48e-05	5.59e-05	-0.165646	0.0727355	263.968	277.129	291.802	292.558	267.04	227.257	262.224	223.053	253.855	215.535
1545	ENSMUSG00000019893	Ros1	0.000125537	0.000222652	0.646078	0.123325	274.468	180.841	259.656	237.599	175.963	360.491	337.32	455.64	490.159	504.515
1546	ENSMUSG00000019897	Ccdc59	0.000790031	0.00109689	0.0355495	0.112395	113.226	127.447	137.647	113.243	127.246	115.378	115.793	131.743	124.605	155.994
1547	ENSMUSG00000019907	Ppp1r12a	3e-11	3.09e-09	1.76898	0.080975	90.6038	97.1996	120.945	99.7478	92.9484	564.068	593.474	568.199	549.48	669.427
1548	ENSMUSG00000019916	P4ha1	0.0141001	0.015384	0.147137	0.266163	17.2025	5.84491	5.32735	13.89	13.0294	9.31137	10.2707	9.15874	14.4467	16.9315
1549	ENSMUSG00000019917	2010-09-01	0.000232859	0.000379559	0.765943	0.167641	17.9401	33.5046	19.9024	13.7756	20.5455	43.3087	42.47	38.0384	43.8476	54.514
1550	ENSMUSG00000019920	Lims1	1.65e-06	5.77e-06	0.879006	0.109852	39.7979	36.3635	40.8746	34.7517	45.6639	86.9773	88.8739	132.654	97.3484	79.0828
1551	ENSMUSG00000019923	Zwint	0.00302829	0.00366932	-0.0358604	0.10795	74.0884	65.3121	68.5252	58.5497	72.087	57.7119	52.2671	83.8441	81.6821	56.5144
1552	ENSMUSG00000019927	Ube2d1	7.45e-05	0.000141908	-0.631687	0.123927	75.84	82.2985	79.5796	77.4853	84.1402	35.7227	60.4574	33.1975	47.0541	39.6237
1553	ENSMUSG00000019935	Slc17a8	0.00198359	0.00249513	0.872063	0.337412	1.49782	2.00766	5.99555	3.34937	7.34072	6.5195	10.2236	14.8831	5.9428	9.80579
1554	ENSMUSG00000019942	Cdk1	0.00033103	0.000514296	0.773888	0.166736	23.3772	20.6901	19.1598	29.9099	21.224	31.9186	44.1283	73.1898	65.6392	44.1538
1555	ENSMUSG00000019943	Atp2b1	9.48e-08	5.9e-07	1.06929	0.0929011	211.344	190.739	185.785	234.741	158.806	565.186	480.106	686.784	505.999	626.644
1556	ENSMUSG00000019944	Rhobtb1	0.00085613	0.00117519	1.09233	0.329636	2.94302	0.776127	5.36295	3.71011	4.95756	8.6788	7.88576	14.8437	11.2326	9.55882
1557	ENSMUSG00000019945	Cabcoco1	0.00980838	0.0109127	0.22498	0.299824	4.88919	5.35021	5.67678	15.1603	6.5378	4.6953	11.7455	5.73996	16.8947	9.07299
1558	ENSMUSG00000019947	Arid5b	8.14e-06	2.19e-05	0.940961	0.130982	56.1404	83.8345	74.3311	85.0996	61.6385	236.022	228.448	174.54	155.483	141.567
1559	ENSMUSG00000019948	Actr6	0.000123809	0.000220068	0.381907	0.295268	3.35936	3.68106	2.43756	3.12895	4.51403	3.44783	8.45635	4.85299	4.61001	5.51936
1560	ENSMUSG00000019951	Uhrf1bp1l	1.84e-08	1.74e-07	1.72027	0.157112	20.6098	14.6332	15.4166	24.5166	22.8191	111.194	102.872	116.335	114.019	103.934
1561	ENSMUSG00000019952	Poc1b	0.000208515	0.000344645	0.796137	0.198816	27.0201	19.9745	25.0588	27.3025	22.8298	57.872	70.1904	37.9679	59.5292	52.0003
1562	ENSMUSG00000019960	Dusp6	0.193005	0.195127	0.233713	0.19058	209.263	157.374	156.546	191.021	96.5705	209.931	124.33	223.215	184.442	285.729
1563	ENSMUSG00000019961	Tmpo	5.14e-08	3.69e-07	1.29473	0.105669	89.5839	147.668	116.037	122.185	130.777	375.868	498.375	418.286	525.223	392.12
1564	ENSMUSG00000019966	Kitl	1.71e-09	3.33e-08	1.25526	0.0963494	37.7412	34.7023	41.4363	43.9825	37.4659	133.99	131.68	143.654	151.947	129.286
1565	ENSMUSG00000019969	Psen1	3.19e-05	6.9e-05	-0.306675	0.0689851	931.755	841.245	957.925	909.848	840.523	769.114	583.635	718.538	586.116	654.832
1566	ENSMUSG00000019970	Sgk1	0.032533	0.0342195	0.110505	0.11905	772.146	702.56	716.344	672.493	1129.79	846.824	722.84	782.918	1042.41	1027.34
1567	ENSMUSG00000019971	Cep290	1.25e-05	3.15e-05	3.29668	0.481431	5.31397	6.44779	2.11672	2.20691	0	48.104	71.7136	92.249	95.5964	65.3969
1568	ENSMUSG00000019975	Ikbip	0.0032718	0.00393314	0.0227485	0.159201	26.9601	20.3441	26.6478	23.9919	27.0947	36.5185	18.5241	29.7059	25.3095	20.9325
1569	ENSMUSG00000019977	Hbs1l	4.16e-07	1.85e-06	0.808704	0.0884538	90.2638	81.165	84.5846	86.7183	79.0626	147.51	213.198	185.222	229.694	184.063
1570	ENSMUSG00000019978	Epb41l2	5.59e-07	2.34e-06	1.29808	0.174583	17.4384	22.2613	23.6949	19.3315	17.0505	82.7449	92.8963	60.77	68.98	67.9379
1571	ENSMUSG00000019979	Apaf1	2.27e-05	5.19e-05	0.641173	0.107147	164.893	223.119	198.711	205.393	162.222	468.571	368.106	356.163	322.966	304.872
1572	ENSMUSG00000019982	Myb	4.66e-07	2.04e-06	1.92291	0.197038	28.792	35.9975	17.6106	26.1938	29.6331	249.414	276.557	141.7	196.045	120.067
1573	ENSMUSG00000019984	Med23	4e-09	5.9e-08	1.45771	0.126883	29.8014	28.3965	33.7911	28.0873	25.8422	120.812	116.28	132.598	128.751	135.274
1574	ENSMUSG00000019987	Arg1	8.47e-06	2.26e-05	1.73993	0.347348	0.438079	0.479768	1.06547	0.419466	0.863105	7.76163	6.76849	8.39642	3.19329	4.98471
1575	ENSMUSG00000019988	Nedd1	0.000157477	0.000270852	1.06212	0.214878	6.17846	9.39497	9.58631	9.54434	11.4926	29.5571	47.1062	23.7288	29.6794	15.0368
1576	ENSMUSG00000019989	Enpp3	6.25e-05	0.000122008	0.887504	0.155821	728.036	724.223	812.798	524.955	614.562	2602.34	1842.63	1199.25	1505.16	1353.74
1577	ENSMUSG00000019996	Map7	1.19e-08	1.27e-07	0.954725	0.0814312	97.5384	131.474	120.04	112.622	110.235	278.504	316.489	291.939	320.792	277.738
1578	ENSMUSG00000019998	Stx7	0.000256605	0.000411794	-0.276229	0.0796849	280.345	277.167	306.398	312.282	308.463	252.052	225.018	182.345	200.686	276.895
1579	ENSMUSG00000020003	Pex7	0.000101597	0.000185301	0.327332	0.0843655	234.422	310.928	262.4	346.629	309.775	389.994	403.908	398.923	403.055	417.648
1580	ENSMUSG00000020009	Ifngr1	7.57e-06	2.06e-05	0.307859	0.0713482	204.044	235.212	225.126	213.928	224.431	291.012	318.407	331.16	276.287	286.075
1581	ENSMUSG00000020015	Cdk17	0.00111731	0.00149447	1.23639	0.317298	2.72208	6.83706	2.98649	5.47762	2.94859	10.7851	7.84261	22.5814	10.2515	34.6929
1582	ENSMUSG00000020017	Hal	0.00701878	0.00797393	0.150512	0.443857	6.72108	7.35192	2.23454	2.13375	4.41137	2.04024	5.67597	3.88723	10.2424	5.25709
1583	ENSMUSG00000020018	Snrpf	0.000509139	0.000747818	-0.612692	0.140124	92.2382	47.0843	58.0046	70.0485	80.8788	32.8263	29.9657	40.6601	45.9242	35.1983
1584	ENSMUSG00000020019	Ntn4	0.000413619	0.000624062	0.911334	0.233214	10.1712	8.51348	6.56485	5.71455	12.9616	20.7169	28.4887	30.36	17.7704	15.1169
1585	ENSMUSG00000020021	Fgd6	2.5e-06	8.16e-06	1.5984	0.216957	3.99638	4.44654	5.07361	5.17594	4.17618	36.104	26.9884	33.7605	19.8155	13.3938
1586	ENSMUSG00000020022	Ndufa12	1.38e-06	4.96e-06	-0.798331	0.09171	1148.52	979.575	1003.1	1072.4	1318.05	472.656	429.467	523.307	431.302	641.232
1587	ENSMUSG00000020023	Tmcc3	1.93e-07	1.02e-06	1.06022	0.109254	25.4156	32.0828	32.3267	32.7725	40.4646	73.8294	98.1293	102.029	101.071	98.7485
1588	ENSMUSG00000020024	Cep83	3.57e-06	1.1e-05	1.27523	0.180942	10.8056	19.7062	17.644	24.3422	20.2296	57.0187	68.4956	57.8919	61.8069	86.3774
1589	ENSMUSG00000020027	Socs2	0.000101607	0.000185301	0.462888	0.0923418	72.4066	87.7364	83.1999	96.3778	92.4193	136.309	140.524	127.736	177.408	110.931
1590	ENSMUSG00000020029	Nudt4	3.32e-05	7.13e-05	0.0346553	0.0693748	2591.38	2790.36	2805.38	2485.65	2608.35	3100.07	2543.03	2895.25	2442.6	2805.38
1591	ENSMUSG00000020032	Nuak1	0.00010607	0.000192229	1.07767	0.331508	0.565288	1.85613	1.12953	0	1.66987	3.31883	4.39143	3.45668	4.51306	2.12091
1592	ENSMUSG00000020034	Tcp11l2	0.000951272	0.00129157	0.223039	0.268012	8.12357	7.62159	10.4172	6.09778	4.57139	10.3525	11.3545	11.026	6.66094	6.84902
1593	ENSMUSG00000020038	Cry1	0.000649901	0.00092478	0.565006	0.209518	9.96562	8.40753	10.4951	9.27827	9.06846	15.774	9.83808	16.95	20.7934	25.367
1594	ENSMUSG00000020042	Btbd11	5.96e-06	1.68e-05	4.36377	0.58697	0	8.69941	0	0	0	68.7278	57.3873	90.4567	67.6535	68.7241
1595	ENSMUSG00000020044	Timp3	0.0247257	0.026302	0.235143	0.137897	118.396	138.855	129.383	112.047	123.87	183.899	187.433	163.415	92.992	183.299
1596	ENSMUSG00000020048	Hsp90b1	1.39e-05	3.44e-05	0.607111	0.0897066	628.243	506.933	578.67	645.036	622.747	894.99	1082.3	1030.98	1448.11	1067.42
1597	ENSMUSG00000020056	Washc3	8.54e-05	0.000159467	-0.475684	0.10091	96.7608	122.299	110.321	106.056	98.2145	55.5067	75.8912	74.3805	53.5392	74.0455
1598	ENSMUSG00000020059	Sycp3	0.127076	0.129148	-0.162927	0.393159	10.7996	15.9927	8.59333	5.2774	11.3217	2.10336	6.34527	11.745	10.4871	20.8763
1599	ENSMUSG00000020062	Slc5a8	1.11e-05	2.85e-05	0.536698	0.077338	854.535	687.362	666.985	755.482	643.672	1250.25	994.91	1344.16	1205.95	1384.88
1600	ENSMUSG00000020063	Sirt1	8.14e-10	2e-08	1.59142	0.0969437	87.2525	79.8478	73.9853	66.1258	79.5943	412.33	399.78	442.12	360.098	302.94
1601	ENSMUSG00000020064	Herc4	4.31e-07	1.91e-06	1.02005	0.122247	39.3567	52.8041	39.4279	40.1109	42.016	108.019	151.502	130.955	106.336	103.229
1602	ENSMUSG00000020069	Hnrnph3	0.0390376	0.040846	0.32348	0.190473	32.597	40.6167	39.0378	41.1094	30.2397	31.7919	72.0195	75.2331	55.9832	34.1246
1603	ENSMUSG00000020070	Rufy2	4e-07	1.8e-06	1.78747	0.206348	11.5808	12.5997	8.65724	14.9712	9.08491	93.7157	94.1112	47.0261	59.3276	64.0315
1604	ENSMUSG00000020072	Pbld2	0.00463124	0.00540791	-0.0838923	0.0972967	215.403	230.889	226.767	227.243	300.138	222.379	260.244	229.757	232.313	163.542
1605	ENSMUSG00000020074	Ccar1	3.96e-09	5.86e-08	1.17193	0.0993995	48.9725	45.4741	39.2997	42.2951	43.7202	138.212	152.384	149.787	128.108	146.026
1606	ENSMUSG00000020075	Ddx21	2.25e-06	7.49e-06	1.10353	0.162876	7.21682	7.80845	6.55297	9.06896	8.38741	17.3954	29.1778	22.4452	30.0121	25.2582
1607	ENSMUSG00000020076	Ddx50	6.54e-06	1.82e-05	0.616316	0.0937937	155.651	219.215	141.431	169.873	171.828	296.513	347.664	314.058	320.417	297.968
1608	ENSMUSG00000020078	Vps26a	0.00289981	0.00352683	-0.0586957	0.0890844	674.814	815.12	718.886	688.239	734.521	742.197	546.753	764.41	576.706	833.015
1609	ENSMUSG00000020079	Supv3l1	0.00119104	0.00158086	0.141411	0.147686	39.8231	35.29	33.8913	40.4414	33.2879	35.652	51.6818	45.8678	41.9484	36.9998
1610	ENSMUSG00000020080	Hkdc1	1.18e-05	2.99e-05	0.234578	0.0644865	546.883	494.569	523.463	519.099	572.832	755.493	694.046	671.667	597.835	646.747
1611	ENSMUSG00000020083	Fam241b	0.0015164	0.00196032	-0.365705	0.123716	70.574	81.8872	66.3991	65.3764	57.5258	38.7829	52.0209	57.4957	34.2809	57.3032
1612	ENSMUSG00000020085	Aifm2	0.0242016	0.0257719	-0.132317	0.165734	43.513	55.1387	40.4475	44.6566	46.0237	35.5317	57.6616	37.2333	24.1687	55.227
1613	ENSMUSG00000020087	Tysnd1	0.00343882	0.00411598	-0.382584	0.140242	56.2316	52.7539	47.6695	58.2919	44.1369	31.6092	27.5418	52.7069	42.8382	26.6592
1614	ENSMUSG00000020088	Sar1a	2.29e-05	5.24e-05	0.46718	0.0995685	68.2554	63.8438	77.795	58.6719	72.7172	97.7494	105.203	110.125	109.683	122.064
1615	ENSMUSG00000020089	Ppa1	0.000960269	0.00130284	-0.47584	0.118123	562.692	587.264	742.837	723.531	841.84	359.476	436.075	372.49	596.057	396.996
1616	ENSMUSG00000020091	Eif4ebp2	0.175709	0.177835	-0.113919	0.1519	730.146	774.859	751.415	684.53	735.653	683.581	1011.24	579.369	746.406	404.929
1617	ENSMUSG00000020097	Sgpl1	0.000347967	0.000536815	0.103978	0.0704591	612.943	625.349	671.573	576.653	777.459	769.914	806.522	725.137	711.073	606.438
1618	ENSMUSG00000020098	Pcbd1	5.61e-07	2.35e-06	-0.763714	0.0825301	219.393	191.479	196.359	188.434	213.229	95.164	75.5602	107.143	83.5914	111.383
1619	ENSMUSG00000020099	Unc5b	0.000181875	0.000306314	0.4182	0.0877981	276.364	236.501	232.139	240.978	270.071	394.926	476.045	379.601	389.434	288.507
1620	ENSMUSG00000020100	Slc29a3	0.00198835	0.00250087	-0.0257518	0.127398	48.8987	41.6271	42.8255	29.6901	29.7952	35.7065	42.0147	35.6038	39.725	31.9314
1621	ENSMUSG00000020101	Vsir	0.00049817	0.000734285	-0.128896	0.236303	7.95501	9.92693	13.8511	9.17589	8.03377	6.41231	7.41334	11.6724	9.28926	7.91363
1622	ENSMUSG00000020102	Slc16a7	5.28e-06	1.52e-05	1.67806	0.276681	1.11477	0	0	0	0.210485	2.19739	5.58699	2.44427	4.01168	2.39586
1623	ENSMUSG00000020105	Lrig3	8.61e-08	5.46e-07	1.83924	0.158236	27.2409	25.4991	22.2291	27.9775	19.7485	116.271	216.4	204.066	168.439	105.979
1624	ENSMUSG00000020107	Anapc16	0.000217274	0.0003573	0.0257813	0.0992323	111.524	120.396	113.179	107.109	124.257	114.463	122.383	123.558	131.007	101.517
1625	ENSMUSG00000020108	Ddit4	0.048109	0.0500147	-0.127997	0.164046	59.8174	40.9144	57.5354	63.2117	42.0701	31.7413	63.6786	51.7338	55.0565	34.0286
1626	ENSMUSG00000020109	Dnajb12	0.000366313	0.000561841	0.00691441	0.0706854	344.482	438.8	452.177	418.54	403.511	496.115	390.521	429.929	368.052	389.792
1627	ENSMUSG00000020111	Micu1	0.000158717	0.00027248	0.00010961	0.0792148	498.289	425.816	499.388	399.75	473.244	444.78	508.219	451.693	410.485	478.541
1628	ENSMUSG00000020114	Cand1	1.48e-08	1.49e-07	1.29215	0.124011	21.7182	23.4154	26.283	22.1558	21.3908	79.99	77.2091	94.6982	96.9844	77.2654
1629	ENSMUSG00000020115	Tbk1	1.49e-08	1.49e-07	1.4191	0.102141	44.0793	56.5953	53.8278	56.6847	53.9082	254.887	177.935	278.077	228.17	178.318
1630	ENSMUSG00000020116	Pno1	0.0165921	0.0179593	0.0792434	0.136133	59.2396	52.4651	43.8245	48.3483	50.4742	44.4115	39.75	56.8915	83.1104	59.3328
1631	ENSMUSG00000020121	Srgap1	4.89e-05	9.86e-05	1.08994	0.282747	2.19429	3.50695	1.5319	2.72658	3.15526	6.08218	6.15246	12.2944	9.31112	10.452
1632	ENSMUSG00000020122	Egfr	1.6e-05	3.85e-05	1.46098	0.219214	8.47416	6.0906	17.0535	6.79261	5.80485	44.9359	24.9743	47.456	33.5362	37.0865
1633	ENSMUSG00000020124	Usp15	7.14e-07	2.89e-06	0.615386	0.0845087	230.795	252.839	266.915	226.435	257.126	501.521	464.6	481.848	427.782	411.482
1634	ENSMUSG00000020128	Vps54	3.71e-08	2.87e-07	0.972382	0.0767537	256.951	340.519	293.081	308.613	315.23	906.386	647.641	766.653	893.816	805.879
1635	ENSMUSG00000020130	Tbc1d15	1.08e-06	4.04e-06	0.944235	0.105696	109.549	125.336	121.969	136.41	124.587	410.909	348.04	345.181	228.919	286.322
1636	ENSMUSG00000020131	Pcsk4	0.00469709	0.00547938	0.711553	0.223783	26.6687	27.4769	30.5883	27.8785	9.59151	41.3545	39.9119	52.9049	60.0071	42.94
1637	ENSMUSG00000020132	Rab21	4.75e-05	9.64e-05	0.0965518	0.0733552	301.682	281.092	268.872	273.825	314.369	308.004	368.145	300.261	306.404	305.136
1638	ENSMUSG00000020133	2310011J03Rik	2.19e-07	1.12e-06	-0.866272	0.0820528	395.222	433.693	348.409	342.567	331.302	141.954	133.52	149.659	159.876	194.675
1639	ENSMUSG00000020134	Peli1	9.87e-07	3.77e-06	0.836526	0.0927515	237.664	230.798	253.082	273.849	345.747	602.235	692.95	640.241	655.273	494.69
1640	ENSMUSG00000020135	Apc2	2.22e-08	1.98e-07	1.94195	0.226306	0.155257	0	0.154855	0.14847	0.305769	4.3949	4.22161	3.79188	4.64303	3.12089
1641	ENSMUSG00000020137	Thap2	0.00104356	0.00140465	0.677626	0.170167	87.3614	53.6414	44.725	81.35	59.8191	103.147	154.224	171.231	121.645	92.995
1642	ENSMUSG00000020140	Lgr5	1.29e-07	7.45e-07	2.01998	0.199786	7.95104	10.5566	11.0081	12.4797	6.70353	67.0153	85.5196	119.28	61.9639	55.8214
1643	ENSMUSG00000020142	Slc1a4	0.000523136	0.000766034	0.981559	0.228729	7.53162	17.6624	8.58583	10.2696	5.22102	22.2033	30.0017	36.2915	19.1973	21.5229
1644	ENSMUSG00000020149	Rab1a	3.31e-06	1.03e-05	-0.391236	0.0698105	3173.03	2949.81	2935.74	2915.16	3531.87	2141.36	1907.44	2113.18	2243.63	2064.89
1645	ENSMUSG00000020150	Gamt	1.71e-07	9.23e-07	-1.29	0.143046	114.149	74.9573	104.544	105.149	82.8826	20.8404	28.0885	24.2286	26.1198	31.0058
1646	ENSMUSG00000020151	Ptprr	0.000424601	0.000638633	0.56538	0.125798	114.021	148.352	127.223	106.168	155.858	285.886	287.43	222.604	189.514	174.984
1647	ENSMUSG00000020152	Actr2	3.22e-06	1.01e-05	0.362534	0.0634133	565.271	522.672	485.796	468.013	562.992	760.693	704.891	746.415	810.15	715.639
1648	ENSMUSG00000020153	Ndufs7	1.16e-09	2.56e-08	-0.972902	0.0693524	582.168	623.298	556.057	590.312	667.703	217.876	219.417	214.75	245.496	241.808
1649	ENSMUSG00000020156	Pwwp3a	1.87e-05	4.41e-05	1.20926	0.228732	10.4043	13.0177	21.4804	15.0564	14.8052	40.624	56.5461	41.0211	60.7247	54.1563
1650	ENSMUSG00000020163	Uqcr11	5.1e-07	2.18e-06	-0.936319	0.0968381	1647.84	1545.48	1331.59	1394.96	1712.81	527.967	502.212	668.056	539.39	783.587
1651	ENSMUSG00000020166	Cnot2	4.69e-08	3.43e-07	0.96401	0.106678	41.5435	46.5851	45.1312	40.9231	41.8921	109.031	113.395	105.858	112.3	130.892
1652	ENSMUSG00000020167	Tcf3	0.000472536	0.000700916	0.236203	0.0812727	332.72	382.632	320.181	307.891	271.224	449.802	412.686	336.265	467.364	380.738
1653	ENSMUSG00000020170	Frs2	8.58e-08	5.45e-07	1.03233	0.108837	25.8986	35.049	37.6109	29.9172	30.5867	100.571	91.1396	80.3724	84.4805	92.1842
1654	ENSMUSG00000020171	Yeats4	0.000174133	0.000294808	-0.346825	0.0981671	139.715	150.002	124.403	111.839	134.26	115.201	92.1899	87.7628	79.0224	93.0929
1655	ENSMUSG00000020173	Cobl	9.08e-07	3.52e-06	1.06984	0.117573	698.108	764.264	663.417	622.557	986.438	2503.95	2552.57	2271.33	1962.28	1609.38
1656	ENSMUSG00000020176	Grb10	6.2e-05	0.000121179	1.57264	0.30233	1.80632	0.59342	0.720486	1.38347	1.60101	10.9236	15.0412	8.62072	3.86414	3.98085
1657	ENSMUSG00000020180	Snrpd3	0.00388921	0.0046091	-0.425717	0.142309	90.0985	81.0631	84.115	74.739	81.1453	41.0891	64.1815	48.9883	83.8352	40.213
1658	ENSMUSG00000020182	Ddc	0.00346786	0.00414882	0.232773	0.102599	199.475	171.959	205.072	179.98	244.477	205.573	305.117	241.045	303.174	216.789
1659	ENSMUSG00000020183	Cpm	0.00439924	0.00515884	0.366712	0.126967	101.293	103.744	88.8141	73.0888	109.589	160.394	135.167	167.726	92.5651	140.058
1660	ENSMUSG00000020184	Mdm2	5.22e-09	7.07e-08	1.36087	0.105439	36.7611	32.2027	34.223	32.6053	35.0769	123.238	164.173	149.183	136.337	107.173
1661	ENSMUSG00000020185	E2f7	2.2e-08	1.96e-07	2.89558	0.24947	1.59782	0.891789	1.20215	0.502461	0.615212	17.7743	32.832	19.9682	38.5127	21.6537
1662	ENSMUSG00000020186	Csrp2	0.00244554	0.00301679	-0.184378	0.100958	163.955	155.261	126.393	169.49	197.235	103.968	134.416	157.454	130.707	148.281
1663	ENSMUSG00000020189	Osbpl8	1.33e-08	1.38e-07	1.98041	0.188632	7.51739	7.0139	4.99854	7.51066	5.2905	41.6869	52.6057	53.3114	49.2842	50.6264
1664	ENSMUSG00000020190	Mknk2	0.000338973	0.000525	-0.426306	0.107777	43.9692	53.1355	54.7009	48.9012	55.2523	36.939	45.7375	30.9719	30.1037	25.3065
1665	ENSMUSG00000020196	Cabin1	1.28e-08	1.34e-07	1.4922	0.146716	14.7814	13.972	11.6165	15.1238	13.1189	62.7637	61.7712	70.5186	59.3345	58.7249
1666	ENSMUSG00000020198	Ap3d1	1.29e-07	7.41e-07	0.801091	0.0907611	72.2121	71.4543	76.8706	72.0799	63.776	135.609	155.655	156.967	177.555	173.468
1667	ENSMUSG00000020205	Phlda1	0.401487	0.403385	0.112886	0.27252	36.8448	25.3729	20.1608	35.7957	10.5348	14.6909	26.1735	34.9051	26.7328	35.4873
1668	ENSMUSG00000020211	Sf3a2	0.000993726	0.00134457	-0.288368	0.117311	77.6649	73.871	82.3605	68.2639	60.7175	63.831	56.1434	63.9794	49.5557	40.2729
1669	ENSMUSG00000020219	Timm13	6.49e-08	4.39e-07	-1.04663	0.087479	347.911	344.809	285.255	317.238	340.152	83.4052	119.998	122.034	122.867	129.432
1670	ENSMUSG00000020220	Vps13d	3.18e-06	9.98e-06	0.677115	0.0940347	560.759	571.326	535.987	557.524	651.978	943.079	1322.17	1185.56	1305.16	957.518
1671	ENSMUSG00000020224	Llph	0.0110435	0.0122	-0.163908	0.128679	124.364	120.911	73.3034	117.065	136.387	101.746	116.345	76.4163	89.089	95.8736
1672	ENSMUSG00000020225	Tmbim4	5.98e-07	2.48e-06	-0.703362	0.0827942	336.924	270.756	295.241	249.013	300.51	169.334	140.538	135.119	127.47	144.718
1673	ENSMUSG00000020226	Slc5a4b	0.0899229	0.0920602	0.258447	0.159856	574.675	448.889	370.784	516.908	796.177	668.8	779.289	751.477	780.147	469.607
1674	ENSMUSG00000020228	Helb	0.000124153	0.00022053	0.797159	0.151959	21.396	22.6672	34.6665	18.3856	18.2581	43.2034	64.1693	43.42	64.5856	41.6053
1675	ENSMUSG00000020229	Slc5a4a	0.205746	0.207846	0.138983	0.169992	147.407	146.123	125.726	127.443	214.557	189.566	245.471	187.535	163.052	104.46
1676	ENSMUSG00000020230	Prmt2	0.000599281	0.000861766	-0.561007	0.13073	111.959	103.237	97.1863	113.87	94.0833	77.544	58.0906	52.6056	39.3713	76.5388
1677	ENSMUSG00000020231	Dip2a	9.08e-07	3.52e-06	0.896047	0.104869	85.4207	104.817	100.695	89.7825	110.733	241.397	247.715	305.963	242.019	181.366
1678	ENSMUSG00000020232	Hmg20b	6.75e-06	1.87e-05	-0.604218	0.0940663	172.453	226.967	190.875	200.953	235.382	108.596	119.165	116.45	122.16	92.627
1679	ENSMUSG00000020235	Fzr1	0.000252546	0.000406135	-0.211258	0.0990618	147.8	137.261	191.411	157.999	153.51	121.948	120.465	145.708	122.153	124.796
1680	ENSMUSG00000020238	Ncln	8.04e-05	0.000151466	-0.281518	0.082745	269.619	236.516	206.003	256.15	247.2	156.906	189.963	176.562	207.146	186.112
1681	ENSMUSG00000020241	Col6a2	0.065587	0.0676211	1.00594	0.543158	1.26682	18.0226	3.79091	13.2992	1.24736	20.9176	7.30724	24.1078	10.0517	11.423
1682	ENSMUSG00000020246	Hcfc2	1.04e-06	3.92e-06	1.19338	0.160253	22.4394	33.5901	30.9061	31.2389	22.1206	100.899	83.5408	72.6083	103.03	106.195
1683	ENSMUSG00000020248	Nfyb	0.000401724	0.000608168	0.460333	0.166632	11.6099	13.8705	10.994	13.7073	16.2876	20.3174	16.9808	17.2637	30.6888	23.1409
1684	ENSMUSG00000020250	Txnrd1	3.17e-06	9.95e-06	0.549376	0.0689963	803.144	820.889	868.15	882.219	851.426	1257.18	1453.11	1396.76	1877.3	1401.32
1685	ENSMUSG00000020255	D10Wsu102e	3.87e-13	3.28e-10	2.41216	0.067359	393.311	417.875	417.793	435.041	397.556	4026.66	5219.8	4896.42	4969.69	4038.32
1686	ENSMUSG00000020256	Aldh1l2	2.91e-06	9.26e-06	2.24523	0.364839	2.13634	1.78447	2.13094	3.25036	1.27048	21.3038	15.4839	36.9414	23.5429	24.6749
1687	ENSMUSG00000020257	Wdr82	3.43e-07	1.58e-06	0.964868	0.101976	31.9058	39.7565	30.7858	34.4928	32.3708	100.285	81.2321	79.4309	116.584	75.3189
1688	ENSMUSG00000020258	Glyctk	0.000465928	0.000692748	0.36903	0.141019	26.1723	30.3343	32.0415	33.6542	24.3045	37.1923	35.7559	46.3037	52.6763	41.6907
1689	ENSMUSG00000020260	Pofut2	0.000667211	0.000945605	0.0906439	0.125085	31.1419	37.9337	28.9737	33.842	33.3283	40.3101	33.8469	37.1901	43.8837	27.4409
1690	ENSMUSG00000020261	Slc36a1	1.13e-06	4.2e-06	0.604232	0.0731146	162.842	136.045	161.471	152.712	152.92	255.9	311.738	305.707	303.081	233.58
1691	ENSMUSG00000020263	Appl2	6.58e-07	2.69e-06	1.07099	0.122961	36.3138	36.4979	37.0419	29.3988	32.6036	100.383	79.3598	143.3	86.7911	105.421
1692	ENSMUSG00000020265	Sumo3	2.25e-05	5.15e-05	-0.230462	0.0750998	465.1	452.225	472.105	443.375	432.619	347.897	318.462	368.428	363.223	405.237
1693	ENSMUSG00000020267	Hint1	3.26e-07	1.52e-06	-1.10512	0.1091	1778.76	1840.17	1560.79	1519.25	1898.05	548.796	491.344	685.209	431.601	733.67
1694	ENSMUSG00000020268	Lyrm7	0.0232302	0.0247823	0.498619	0.371485	4.31944	8.51174	3.98221	9.06774	20.1233	14.3802	15.212	9.56497	8.5482	21.3268
1695	ENSMUSG00000020271	Fbxw11	0.000805899	0.00111546	0.348232	0.0970464	503.793	495.79	465.144	522.444	447.944	723.172	593.692	962.801	656.272	572.517
1696	ENSMUSG00000020272	Stk10	0.00034991	0.000539556	0.575871	0.12496	75.9771	89.6035	81.6601	81.5531	104.97	224.316	116.738	136.026	170.904	140.922
1697	ENSMUSG00000020273	Papolg	1.62e-08	1.59e-07	1.54229	0.148898	14.8449	20.1577	14.4006	13.4919	14.7068	69.127	81.1693	78.1022	72.4042	68.3949
1698	ENSMUSG00000020275	Rel	4.96e-06	1.44e-05	1.20452	0.183282	16.0225	10.5208	12.7856	18.3518	14.7245	50.4615	56.9208	63.1158	33.0662	45.354
1699	ENSMUSG00000020277	Pfkl	0.0001457	0.000253625	-0.0465926	0.101224	54.9964	55.1304	55.0128	60.0558	57.4061	47.5493	50.9582	52.9688	53.8371	65.773
1700	ENSMUSG00000020280	Pus10	1.23e-07	7.21e-07	1.74666	0.155934	17.8243	12.1411	13.3115	12.8742	12.816	73.1848	71.3119	62.9683	140.781	74.0258
1701	ENSMUSG00000020282	Rhbdf1	0.00781804	0.00882704	0.00964012	0.182629	12.4517	22.6103	19.6095	17.3228	22.2984	15.2829	29.3742	12.852	19.3497	20.0382
1702	ENSMUSG00000020283	Pex13	1.72e-05	4.11e-05	0.97376	0.147379	16.855	26.9767	18.3125	37.4025	21.0413	70.995	64.6891	56.6663	60.6428	58.024
1703	ENSMUSG00000020284	Cfap410	0.00346428	0.00414493	0.309115	0.306091	10.0661	5.91109	2.589	7.36881	5.24621	8.37125	5.89512	5.05778	13.6094	9.47578
1704	ENSMUSG00000020287	Mpg	0.000409302	0.000618557	-0.121722	0.129391	48.8604	61.5322	53.8104	51.7843	56.6867	45.961	47.6141	49.5069	47.4671	49.9542
1705	ENSMUSG00000020288	Ahsa2	3.82e-06	1.16e-05	0.783477	0.123278	30.1998	27.6954	30.8447	36.3981	34.4655	64.5408	65.5284	71.9324	89.7791	62.1592
1706	ENSMUSG00000020289	Nprl3	1.42e-05	3.51e-05	0.965269	0.18058	12.3156	10.4057	10.3509	15.7879	12.677	25.4879	36.5834	31.2962	33.7133	38.2322
1707	ENSMUSG00000020290	Xpo1	4.95e-08	3.58e-07	1.43244	0.116441	88.658	84.6396	126.791	118.267	107.279	344.136	368.694	481.941	537.18	482.83
1708	ENSMUSG00000020300	Cpeb4	1.8e-10	8.12e-09	1.14665	0.0674678	409.561	444.272	493.355	416.144	409.577	1312.63	1373.93	1479.63	1304.72	1363.2
1709	ENSMUSG00000020305	Asb3	0.0344552	0.0361651	0.53574	0.246181	15.5224	43.997	39.9994	30.8572	21.2464	80.8682	32.9695	45.2858	39.35	57.218
1710	ENSMUSG00000020307	Cdc34	1.04e-07	6.37e-07	-0.873183	0.0954457	176.741	163.611	150.383	146.497	166.936	63.8891	64.87	75.8008	56.8991	73.9356
1711	ENSMUSG00000020308	Tpgs1	2.05e-06	6.91e-06	-1.07423	0.179642	24.6059	25.2762	22.8055	23.7049	24.7277	7.73365	8.49137	7.32135	7.33025	8.94275
1712	ENSMUSG00000020309	Chac2	0.0287642	0.0304183	-0.0510473	0.184149	23.2602	26.0684	25.0142	22.2092	43.0567	26.0959	23.4768	32.5609	15.6476	35.7558
1713	ENSMUSG00000020311	Erlec1	0.000234486	0.00038178	-0.141024	0.112538	52.3506	55.3377	65.8787	56.2444	67.7671	56.0752	52.6532	49.775	49.5326	49.0622
1714	ENSMUSG00000020315	Sptbn1	1.47e-08	1.47e-07	0.783609	0.0682372	1430.39	1476.45	1405.96	1241.33	1390.93	3447.42	2725.83	3123.66	2936.7	2994.56
1715	ENSMUSG00000020319	Wdpcp	0.000443088	0.000662239	0.794101	0.293346	3.99789	3.0641	5.21649	7.05988	3.62371	8.10763	10.065	15.0192	6.74811	14.3051
1716	ENSMUSG00000020321	Mdh1	3.7e-05	7.82e-05	0.0415027	0.0729942	2901.61	2853.55	3344.71	3406.18	3489.11	3570.16	3143.31	3273.76	3201.1	3444.14
1717	ENSMUSG00000020325	Fstl3	0.0539319	0.055898	-0.720675	0.421497	11.7499	14.0278	14.9166	8.15635	8.41402	2.64511	12.8459	8.31437	1.05878	9.49635
1718	ENSMUSG00000020326	Ccng1	7.47e-06	2.04e-05	0.248977	0.0709949	190.876	204.74	202.454	185.937	201.73	261.821	234.506	236.972	260.926	272.207
1719	ENSMUSG00000020328	Nudcd2	0.000275913	0.000438455	0.7645	0.160929	55.9348	26.5703	28.5474	37.4168	49.5128	66.8404	96.6412	95.8469	75.3819	79.9448
1720	ENSMUSG00000020329	Polrmt	0.00851266	0.00954811	-0.445782	0.177677	71.0285	94.6029	83.7947	88.1935	103.622	66.1434	61.2027	30.2839	59.9288	74.0208
1721	ENSMUSG00000020330	Hmmr	2.18e-07	1.12e-06	2.06619	0.209914	3.51554	4.00026	2.43018	3.84895	6.25114	29.3741	31.5955	29.8829	57.9964	27.4773
1722	ENSMUSG00000020331	Hcn2	0.000484427	0.000716555	-0.680286	0.20105	22.8379	28.7137	27.2179	29.0798	20.6673	16.459	16.1463	12.707	11.8587	8.05763
1723	ENSMUSG00000020334	Slc22a4	0.000201918	0.000335322	0.601048	0.142516	15.1885	27.0322	19.0245	18.8277	23.9824	37.3088	42.1948	46.072	30.5538	34.0134
1724	ENSMUSG00000020346	Mgat1	0.000109732	0.000198006	0.0637999	0.0865021	128.238	131.608	113.453	121.21	112.677	127.444	118.307	116.766	143.274	142.809
1725	ENSMUSG00000020349	Ppp2ca	0.000144174	0.000251543	0.299466	0.0739366	573.192	553.615	532.118	523.544	512.611	733.271	590.47	894.023	663.157	789.985
1726	ENSMUSG00000020358	Hnrnpab	0.00114006	0.00152224	-0.158209	0.0832088	1449.76	1261.06	1303.06	1337.7	1515.92	1059.87	1197.68	1076.97	1556.56	1028.92
1727	ENSMUSG00000020359	Phykpl	7.12e-08	4.72e-07	0.912724	0.0936181	97.043	105.931	105.182	107.812	128.948	235.109	300.042	283.268	291.002	251.438
1728	ENSMUSG00000020361	Hspa4	4.08e-05	8.48e-05	0.322233	0.081098	792.978	648.186	824.092	747.664	681.898	1055.47	980.025	901.089	1096.4	1059.44
1729	ENSMUSG00000020362	Cnot6	5.09e-10	1.49e-08	1.24328	0.0748503	102.306	116.764	105.743	107.691	109.785	329.281	373.619	440.443	407.939	344.008
1730	ENSMUSG00000020363	Gfpt2	7.54e-05	0.000143345	1.93713	0.357743	2.10487	1.15177	0	0	1.03626	8.97008	10.5971	6.01462	5.51439	5.95537
1731	ENSMUSG00000020364	Zfp354a	0.000337224	0.00052248	0.985595	0.252641	5.78603	8.63217	5.75249	4.01997	12.9451	19.8012	18.6797	24.0705	17.6577	16.8404
1732	ENSMUSG00000020366	Mapk9	2.19e-06	7.32e-06	0.650156	0.091967	116.309	137.325	148.832	152.896	149.787	290.662	263.679	225.041	292.862	280.578
1733	ENSMUSG00000020368	Canx	3.32e-09	5.29e-08	0.861757	0.0633222	279.118	253.632	267.032	263.381	284.293	645.19	568.959	663.043	728.474	596.745
1734	ENSMUSG00000020372	Rack1	6.64e-06	1.84e-05	-0.537086	0.0750392	5325.36	4976.65	4017.88	4569.74	5105.31	2507.98	2748.71	2764.73	2602.01	3414.69
1735	ENSMUSG00000020375	Rufy1	0.0013898	0.00181147	0.0353403	0.126433	32.5031	36.1967	37.0696	37.6662	38.1971	44.9668	43.9384	40.3576	25.8063	36.4258
1736	ENSMUSG00000020376	Rnf130	0.0291069	0.0307606	-0.538722	0.238324	75.0089	76.1319	66.4592	89.0793	54.8923	45.9842	37.7263	44.1019	19.5953	81.1466
1737	ENSMUSG00000020377	Ltc4s	3.11e-07	1.47e-06	-1.19854	0.128387	76.4047	84.6382	97.842	97.9017	94.6378	26.1688	26.6211	18.7067	35.4053	29.6757
1738	ENSMUSG00000020380	Rad50	1.98e-07	1.04e-06	1.59388	0.156872	12.2732	27.064	17.9246	17.0827	18.1264	115.866	94.4281	93.4521	82.7788	70.5666
1739	ENSMUSG00000020385	Clk4	2.74e-08	2.29e-07	1.83598	0.140509	17.6371	24.2352	18.7317	17.6669	10.7754	115.571	128.172	111.06	88.9937	114.473
1740	ENSMUSG00000020386	Sar1b	1.95e-05	4.57e-05	-0.602515	0.0924915	678.472	721.178	693.333	677.157	927.29	397.85	339.807	403.087	369.412	518.769
1741	ENSMUSG00000020387	Jade2	2.89e-06	9.19e-06	0.913473	0.119874	48.598	46.0934	38.7802	42.2624	28.7107	90.0012	120.643	99.6733	112.512	86.5804
1742	ENSMUSG00000020389	Cdkl3	0.0231371	0.0246871	0.7352	0.407058	17.9583	13.7873	10.0573	7.24961	25.5086	38.3781	25.4928	24.5017	24.7373	34.2528
1743	ENSMUSG00000020390	Ube2b	0.000154082	0.000265895	-0.179809	0.0864566	126.943	147.661	130.521	133.428	138.825	116.727	99.7455	131.341	96.2495	124.828
1744	ENSMUSG00000020392	Cdkn2aipnl	0.000704732	0.000991074	-0.185363	0.0879728	133.03	123.853	126.544	89.1015	137.081	90.9869	91.1103	103.216	103.461	113.401
1745	ENSMUSG00000020393	Kremen1	0.00022889	0.000374077	0.37959	0.102623	51.7873	68.2038	78.797	65.3563	54.4483	96.6568	89.7774	90.5084	106.441	80.0703
1746	ENSMUSG00000020397	Med7	0.0248476	0.0264251	-0.0556942	0.182914	23.5415	42.6371	19.1885	20.8532	27.7382	22.6276	17.3605	31.5265	32.5734	20.7997
1747	ENSMUSG00000020400	Tnip1	1.06e-05	2.74e-05	0.389938	0.0734915	431.381	576.386	516.801	529.194	520.126	810.542	762.573	720.251	795.043	703.269
1748	ENSMUSG00000020402	Vdac1	0.000276877	0.000439699	-0.139029	0.0700349	630.955	611.285	625.621	636.143	719.386	542.129	595.927	535.314	684.704	465.051
1749	ENSMUSG00000020405	Fabp6	0.0432539	0.0451176	-1.54561	0.749468	5134.69	2827.77	2434.6	4723.54	987.595	993.679	388.234	1928.01	48.7039	1981.57
1750	ENSMUSG00000020407	Upp1	0.0027494	0.00335744	0.283349	0.230688	11.3053	7.55796	12.1823	16.3483	8.47061	16.7524	10.5502	11.8373	14.5478	20.7448
1751	ENSMUSG00000020409	Slu7	0.000121376	0.00021619	0.653563	0.127338	41.4865	45.9264	60.967	62.7475	46.9366	105.807	70.8899	100.988	125.19	96.9893
1752	ENSMUSG00000020412	Ascc2	2.21e-05	5.08e-05	0.355072	0.0770051	192.04	231.441	190.532	213.629	200.02	267.291	323.844	274.408	330.687	272.904
1753	ENSMUSG00000020413	Hus1	2.91e-05	6.38e-05	1.49189	0.291068	6.10089	9.86839	9.00967	4.66095	9.12941	32.6078	60.0687	28.7418	28.2633	32.7948
1754	ENSMUSG00000020415	Pttg1	0.00116987	0.0015569	-0.641454	0.164545	57.8417	43.0174	53.6416	41.9568	51.9652	18.9489	21.0442	20.7972	31.5729	42.7918
1755	ENSMUSG00000020420	Zfp607a	9.74e-07	3.73e-06	1.82256	0.248786	7.62535	13.181	5.63944	6.40677	5.74265	56.426	55.4035	46.3864	46.2231	37.787
1756	ENSMUSG00000020422	Tns3	1.16e-08	1.24e-07	0.952907	0.0699714	366.997	367.608	448.275	385.226	372.074	1010.4	1041.47	1197.69	926.002	874.532
1757	ENSMUSG00000020423	Btg2	0.000169036	0.000287718	0.384127	0.0823096	451.835	531.887	515.688	510.791	545.859	678.029	916.149	857.304	732.676	605.392
1758	ENSMUSG00000020424	Castor1	0.0014112	0.00183715	-1.40107	0.367136	30.9769	29.2246	21.3094	15.2932	13.6728	4.40851	6.16244	10.162	1.05878	7.12226
1759	ENSMUSG00000020427	Igfbp3	0.564632	0.566292	0.284162	0.622098	0	13.7855	7.17939	7.73061	3.54354	2.96948	11.8351	6.22298	5.34423	3.99509
1760	ENSMUSG00000020430	Pes1	8.67e-05	0.000161549	0.326481	0.0997279	111.073	142.94	130.937	142.768	130.581	199.826	178.143	185.967	164.195	183.396
1761	ENSMUSG00000020432	Tcn2	3.66e-08	2.85e-07	-0.997492	0.0786322	7072	6558.43	7317.47	6705.55	6355.61	2888.34	2148.45	2733.87	2038.66	2851.62
1762	ENSMUSG00000020439	Smtn	0.00043542	0.000652627	0.932763	0.246602	13.2824	13.6282	10.2443	12.4797	11.7993	31.5517	31.4931	36.6831	49.558	18.0556
1763	ENSMUSG00000020440	Arf5	3.6e-09	5.57e-08	-0.807862	0.0647374	1226.06	1287.25	1215.99	1154.63	1404.38	545.252	594.432	537.122	579.461	541.888
1764	ENSMUSG00000020441	2310033P09Rik	6.14e-05	0.000120084	-0.535199	0.12466	73.0162	61.9561	62.8628	64.2312	71.5192	45.8485	31.8393	43.9621	34.9397	39.031
1765	ENSMUSG00000020444	Guk1	9.62e-05	0.000176417	-0.461567	0.12776	96.161	79.993	81.6967	76.6645	91.6674	48.8331	57.9261	51.8502	55.363	53.1774
1766	ENSMUSG00000020447	Npc1l1	0.0104825	0.0116168	-0.00112712	0.111698	5259.66	4748.41	5396.61	4508.42	4554.09	6098.74	5814.26	4484.22	5103.32	3390.99
1767	ENSMUSG00000020448	Rnf185	8.67e-05	0.000161549	-0.274796	0.0753174	326.86	334.329	340.126	270.179	359.699	256.196	244.443	249.43	209.123	279.184
1768	ENSMUSG00000020451	Limk2	2.37e-05	5.38e-05	0.499341	0.0919013	103.471	108.446	114.299	97.4369	81.5175	144.338	182.372	182.833	153.184	169.45
1769	ENSMUSG00000020453	Patz1	0.000524133	0.000767233	0.763813	0.186685	24.4115	23.306	11.7034	21.0715	12.4781	32.5554	47.1208	38.0636	43.7017	33.9035
1770	ENSMUSG00000020454	Eif4enif1	2.69e-08	2.27e-07	1.47938	0.132086	26.8212	28.6514	27.1326	33.6958	21.5576	142.297	128.765	100.183	103.333	139.802
1771	ENSMUSG00000020455	Trim11	0.000138397	0.000242934	0.609858	0.126158	32.8722	53.8725	35.0175	53.7572	35.5392	67.9442	82.6972	81.9775	72.0481	77.5407
1772	ENSMUSG00000020456	Ogdh	2.3e-05	5.24e-05	0.100823	0.0781734	5151.02	4841.21	5738.12	5311.73	5683.26	6230.33	5954.34	5750.68	6209.22	5398.88
1773	ENSMUSG00000020457	Drg1	0.000546992	0.000796736	-0.198141	0.111707	82.4898	61.0006	62.4346	82.7761	66.9168	51.2557	67.4051	60.7758	54.9514	55.574
1774	ENSMUSG00000020458	Rtn4	5.74e-06	1.63e-05	-0.605329	0.0810966	610.301	632.02	627.456	617.302	506.283	316.164	289.747	362.804	274.793	400.08
1775	ENSMUSG00000020459	Mtif2	4.12e-08	3.11e-07	1.39121	0.124077	28.7056	32.8059	27.6025	20.6268	21.2466	97.9427	110.423	116.19	117.622	87.0718
1776	ENSMUSG00000020460	Rps27a	1.88e-08	1.77e-07	-1.24283	0.0915604	2587.87	2456.08	2131.15	2143.36	2373.57	647.178	655.305	771.482	510.011	824.126
1777	ENSMUSG00000020462	Cfap36	4.43e-05	9.1e-05	1.11543	0.235946	3.68199	4.48007	4.08072	6.26646	5.64124	10.9166	19.1173	10.854	19.3313	20.2793
1778	ENSMUSG00000020463	Ppp4r3b	2.5e-08	2.16e-07	1.43992	0.118134	20.6202	32.7315	22.7945	20.3993	31.5526	111.797	111.706	107.235	95.7637	111.714
1779	ENSMUSG00000020464	Pnpt1	1.98e-06	6.71e-06	1.21931	0.145614	22.4303	33.4185	26.1034	41.0691	30.0644	107.865	108.804	70.4423	134.13	102.75
1780	ENSMUSG00000020469	Myl7	0.0711438	0.0731989	-0.36945	0.325595	25.636	9.35186	7.45829	13.2541	19.9833	7.93533	8.21659	8.31437	5.2939	23.7409
1781	ENSMUSG00000020471	Pold2	0.0461102	0.0480099	-0.336021	0.201452	62.8142	30.3992	37.0134	46.2253	53.4041	24.1001	20.4132	34.8855	49.433	37.3948
1782	ENSMUSG00000020472	Zkscan17	0.00202345	0.00254108	0.26114	0.21828	7.50275	7.13658	6.41423	6.6063	11.3145	6.498	12.9473	6.77734	19.1592	9.22419
1783	ENSMUSG00000020474	Polm	0.000514994	0.000755229	0.177493	0.175544	14.136	14.47	12.5192	14.1244	9.81559	17.7109	20.0104	14.0354	15.9902	11.1752
1784	ENSMUSG00000020475	Pgam2	0.00129499	0.00170262	0.0788107	0.295793	10.6817	8.18288	4.26188	9.17589	7.36227	9.69873	8.21659	8.31437	7.41146	7.91363
1785	ENSMUSG00000020476	Dbnl	1.21e-06	4.43e-06	-0.457069	0.0667133	609.769	625.855	604.975	653.602	523.702	372.917	369.111	372.779	417.84	374.1
1786	ENSMUSG00000020477	Mrps24	9.87e-07	3.77e-06	-0.830573	0.0920902	263.698	219.958	198.178	200.382	253.997	84.331	85.6472	103.129	97.6555	124.604
1787	ENSMUSG00000020482	Ccdc117	0.00123407	0.00163163	0.371003	0.111688	50.2039	70.139	87.3686	86.6612	74.6744	95.2239	104.761	115.477	119.642	93.3808
1788	ENSMUSG00000020483	Dynll2	2.77e-07	1.34e-06	-1.25207	0.121518	1604.96	1629.37	1632.79	1536.23	1850.49	453.637	601.14	427.255	610.842	324.563
1789	ENSMUSG00000020484	Xbp1	9.07e-05	0.00016771	0.0681778	0.0658068	408.281	328.547	395.687	395.551	421.298	396.037	413.099	449.991	368.208	459.033
1790	ENSMUSG00000020485	Supt4a	7.65e-07	3.05e-06	-0.909726	0.0981899	206.668	204.97	194.187	167.29	218.688	74.0493	77.6039	97.5168	59.8231	93.1798
1791	ENSMUSG00000020491	2810021J22Rik	0.00496714	0.00577104	0.614606	0.297287	5.7184	8.83325	10.2675	13.3884	16.4038	20.3152	20.3624	25.5477	15.2257	17.3212
1792	ENSMUSG00000020492	Ska2	0.000199784	0.00033212	0.877131	0.273535	4.38532	4.67593	4.39697	4.17863	3.83013	8.38604	13.1708	12.8805	18.0605	6.17622
1793	ENSMUSG00000020493	Prr11	3.32e-05	7.13e-05	2.0161	0.3288	1.07322	3.50733	6.39282	8.16408	5.2672	22.9652	38.7936	32.8097	53.5235	30.7422
1794	ENSMUSG00000020495	Smg8	0.00468693	0.00546802	0.328407	0.146808	22.6829	38.0147	37.4719	20.9834	30.0115	40.9253	54.0433	37.9838	32.2401	39.826
1795	ENSMUSG00000020496	Rnf187	6.11e-06	1.72e-05	-0.605312	0.0816493	430.611	388.07	380.106	367.351	390.363	196.227	189.604	229.193	279.297	184.411
1796	ENSMUSG00000020513	Tubd1	0.00292581	0.00355612	-0.476429	0.197962	49.6641	33.9463	29.2114	22.2588	37.9962	15.4496	20.5747	21.5702	23.2174	23.1097
1797	ENSMUSG00000020514	Mrpl22	5.17e-05	0.000103283	-0.699455	0.128902	69.8951	49.2027	57.3024	53.9245	48.3968	20.3919	32.7782	22.9049	29.7612	32.5953
1798	ENSMUSG00000020515	Cnot8	0.059004	0.0610155	0.128554	0.159003	92.2909	120.701	95.1636	109.853	108.523	94.3774	167.234	87.3472	177.482	98.4295
1799	ENSMUSG00000020516	Rps6kb1	3.65e-06	1.12e-05	1.1011	0.160989	15.9391	19.6662	11.3431	23.9017	18.1141	58.0821	57.486	55.3519	47.6896	47.4902
1800	ENSMUSG00000020519	Sap30l	1.04e-06	3.91e-06	-0.522782	0.0742731	307.633	317.963	301.528	293.628	350.234	203.673	194.117	188.459	167.287	177.265
1801	ENSMUSG00000020520	Galnt10	4.45e-06	1.32e-05	-0.294537	0.0682484	379.462	390.141	434.307	403.188	421.749	284.886	311.802	289.48	323.746	300.522
1802	ENSMUSG00000020521	Rnft1	0.000312109	0.000488471	0.591015	0.126401	49.1357	28.0556	53.3451	54.8257	52.2151	83.9024	90.0575	78.1528	84.7948	82.8583
1803	ENSMUSG00000020522	Mfap3	2.6e-06	8.41e-06	0.61191	0.0925405	94.2978	94.5445	101.824	92.548	101.281	220.323	162.461	187.109	163.439	167.674
1804	ENSMUSG00000020523	Fam114a2	4.4e-05	9.03e-05	0.337134	0.0759284	144.136	151.881	136.432	170.568	159.794	237.449	233.183	199.175	225.813	177.219
1805	ENSMUSG00000020525	Ppm1d	0.000183951	0.000309409	0.665792	0.180475	9.77905	13.5577	16.2573	16.8121	11.5552	29.5648	28.2352	21.4051	25.7569	27.8847
1806	ENSMUSG00000020526	Znhit3	0.00247196	0.00304533	0.422362	0.233499	7.35639	14.9858	9.54049	9.51982	16.3593	19.3648	17.1708	16.4906	12.6295	21.275
1807	ENSMUSG00000020527	Myo19	9.29e-06	2.45e-05	1.458	0.20596	14.9544	45.1542	26.6338	27.8607	30.6411	97.0899	106.033	108.423	182.373	119.16
1808	ENSMUSG00000020528	Prpsap2	0.000755926	0.0010545	-0.252088	0.113127	90.357	65.3782	86.687	90.7306	87.6313	56.0866	58.3091	62.7892	68.4536	81.4173
1809	ENSMUSG00000020530	Ggnbp2	3.89e-09	5.82e-08	1.21246	0.0766624	181.975	210.018	189.205	187.448	154.599	613.167	529.267	724.546	565.793	682.815
1810	ENSMUSG00000020532	Acaca	1.82e-09	3.47e-08	2.00253	0.156793	8.20362	7.53122	7.20257	5.9846	5.30695	55.544	54.999	54.8402	49.4783	52.0705
1811	ENSMUSG00000020534	Shmt1	0.000403244	0.000610326	0.868577	0.191966	62.3187	50.6254	36.2466	61.4061	66.2486	93.4542	173.502	106.066	207.115	103.219
1812	ENSMUSG00000020536	Llgl1	0.00276721	0.00337728	0.435396	0.132623	61.6236	78.126	64.4441	70.897	76.6777	79.2515	162.386	99.1665	125.593	93.9328
1813	ENSMUSG00000020537	Drg2	0.000148435	0.000257591	-0.41008	0.10127	76.8386	63.1223	71.8666	75.2729	72.319	35.7531	43.2193	56.3608	50.4157	54.599
1814	ENSMUSG00000020538	Srebf1	2.07e-05	4.8e-05	0.787066	0.121612	187.374	170.399	212.943	228.871	232.653	498.141	455.702	421.875	609.925	319.303
1815	ENSMUSG00000020541	Tom1l1	2.85e-05	6.28e-05	0.155375	0.0759433	326.236	344.68	347.895	351.455	366.025	427.267	382.498	447.435	378.365	395.957
1816	ENSMUSG00000020544	Cox11	0.000562692	0.000816212	-0.406161	0.119807	71.0106	60.6947	67.541	54.6873	73.5699	51.3713	31.9437	48.0817	50.7831	37.5946
1817	ENSMUSG00000020546	Stxbp4	7.32e-07	2.94e-06	2.28414	0.262291	0.296964	0.325114	0.593821	0.285337	0	3.33069	9.35154	7.28127	6.193	12.6043
1818	ENSMUSG00000020547	Bzw2	4.66e-06	1.37e-05	0.572406	0.0902719	54.557	57.0662	61.9963	50.6082	50.6846	84.7081	110.511	94.048	110.806	90.5772
1819	ENSMUSG00000020549	Elac2	0.002057	0.00257846	0.440843	0.160276	38.3147	43.3092	51.2835	38.4409	51.6945	87.0507	63.1226	46.9471	76.8074	78.8889
1820	ENSMUSG00000020553	Pctp	0.00582606	0.00670587	-0.344755	0.130933	104.681	94.6876	99.0888	91.7589	135.676	76.8737	92.9958	50.3885	89.8707	66.6703
1821	ENSMUSG00000020561	Twistnb	1.81e-05	4.29e-05	1.55915	0.237321	6.24928	6.13342	3.89634	4.24531	5.38696	12.7463	31.5644	20.8378	49.3053	29.1039
1822	ENSMUSG00000020564	Atxn7l1	2.07e-06	6.94e-06	1.14893	0.148076	46.5216	40.1399	34.5856	31.266	29.7141	133.945	123.212	77.4666	140.358	109.598
1823	ENSMUSG00000020570	Sypl	0.00127436	0.00167771	0.00345113	0.0835796	240.835	237.03	233.463	198.529	226.03	189.485	277.311	205.255	268.055	210.445
1824	ENSMUSG00000020571	Pdia6	0.0272169	0.0288337	-0.170617	0.128523	170.288	141.376	165.587	171.365	166.819	92.1361	119.682	170.709	182.65	140.751
1825	ENSMUSG00000020572	Nampt	1.09e-05	2.8e-05	0.72725	0.104529	62.1152	71.3344	69.819	76.0064	88.1374	194.576	138.191	143.101	175.173	118.758
1826	ENSMUSG00000020576	Nbas	0.000551678	0.000802569	0.550474	0.12696	42.7267	53.7732	69.0602	66.2703	82.0367	86.3046	105.345	117.301	123.067	104.939
1827	ENSMUSG00000020577	Tspan13	7.85e-08	5.1e-07	-0.589401	0.0657182	409.755	421.503	417.505	377.529	459.799	231.802	238.318	220.64	239.936	223.612
1828	ENSMUSG00000020580	Rock2	3.51e-12	9.54e-10	1.63599	0.0685218	130.897	160.243	137.611	145.615	145.471	766.169	720.498	739.132	748.704	724.356
1829	ENSMUSG00000020581	Agr2	0.0138388	0.0151078	-0.397233	0.150943	1297.2	1276.87	1050.22	1135.46	1295.75	692.015	648.414	1032.6	600.042	1261.77
1830	ENSMUSG00000020585	Laptm4a	5.56e-09	7.33e-08	-0.999481	0.065302	968.829	902.455	980.233	969.586	1052.8	387.949	293.743	381.537	331.398	408.343
1831	ENSMUSG00000020589	Fam49a	0.00630104	0.00721543	1.0579	0.446285	2.15096	7.29859	0.185623	1.06739	1.05895	4.05013	3.37056	4.63658	11.62	5.76229
1832	ENSMUSG00000020590	Snx13	1.28e-10	6.72e-09	1.36368	0.0825967	108.793	127.423	117.132	125.316	115.579	452.527	514.513	453.443	439.163	471.223
1833	ENSMUSG00000020592	Sdc1	0.000281767	0.000446427	-0.0737442	0.0714696	241.74	234.661	205.869	218.278	207.218	168.898	203.471	220.899	194.203	247.571
1834	ENSMUSG00000020593	Lpin1	1.38e-06	4.96e-06	1.36715	0.170207	17.5998	19.2615	22.6387	34.7232	16.8492	80.9247	95.3558	63.8156	98.2983	94.391
1835	ENSMUSG00000020594	Pum2	7.14e-11	4.93e-09	1.39562	0.0773801	166.928	169.375	163.91	153.059	164.616	616.063	614.405	737.215	718.004	632.473
1836	ENSMUSG00000020600	Slc7a15	0.000642693	0.00091556	-0.0686712	0.075619	1443.25	1279.44	1284.49	1243.75	1566.58	1412.91	1433.92	1349.14	1058.6	1132.84
1837	ENSMUSG00000020604	Arsg	7.31e-07	2.94e-06	-0.713815	0.0841729	206.565	258.04	279.59	239.67	314.089	126.335	127.876	116.64	126.523	131.282
1838	ENSMUSG00000020605	Hs1bp3	4.05e-05	8.43e-05	-0.535474	0.111251	54.6922	52.5622	62.2457	50.9805	49.3131	27.0152	26.2773	32.2621	40.2336	32.4459
1839	ENSMUSG00000020607	Lratd1	4.16e-07	1.85e-06	0.774869	0.0883976	180.337	173.075	171.913	138.932	131.073	317.646	329.036	332.608	352.344	387.456
1840	ENSMUSG00000020608	Smc6	1.5e-05	3.66e-05	1.33885	0.199572	18.5274	11.1862	6.62945	17.0657	9.24573	48.7691	50.1084	42.1444	56.6695	35.5612
1841	ENSMUSG00000020609	Apob	0.000340395	0.000526952	0.355416	0.12708	40708.7	35868.5	40293.9	32908.3	40565.1	78667.4	52307.2	46144.5	53247.6	45930.8
1842	ENSMUSG00000020610	Amz2	0.0306416	0.0323218	-0.0574547	0.136939	221.322	157.562	144.623	139.186	204.605	120.999	165.274	189.538	207.977	136.571
1843	ENSMUSG00000020611	Gna13	3.39e-05	7.26e-05	0.135991	0.0701195	960.7	939.016	945.066	899.809	1130.94	1227.61	1082.57	1054.13	1090.22	1121.59
1844	ENSMUSG00000020612	Prkar1a	2.55e-05	5.72e-05	-0.444982	0.0789501	178.556	175.343	170.605	167.304	177.412	112.266	134.328	104.25	123.283	87.6753
1845	ENSMUSG00000020614	Fam20a	0.0104957	0.0116305	0.103506	0.181009	23.1882	14.2115	22.4947	22.8445	37.087	20.1676	30.2554	29.3409	25.6479	23.2869
1846	ENSMUSG00000020620	Abca8b	7.98e-06	2.15e-05	2.04213	0.352357	3.98163	1.95619	2.01363	6.82488	2.61364	29.0974	30.3691	28.0242	20.2557	31.2222
1847	ENSMUSG00000020621	Rdh14	0.000126319	0.000223886	-0.258892	0.0839834	142.066	175.347	181.13	183.518	160.918	134.019	124.276	149.659	109.054	133.74
1848	ENSMUSG00000020623	Map2k6	0.00286893	0.00349222	0.522719	0.175664	15.3048	23.0311	14.3118	20.3909	29.4491	34.1296	50.453	34.0264	28.4375	26.182
1849	ENSMUSG00000020628	Trappc12	8.65e-05	0.000161241	0.292652	0.0873402	144.203	158.313	138.735	163.56	135.543	174.361	183.855	229.763	188.049	219.933
1850	ENSMUSG00000020629	Adi1	2.43e-07	1.21e-06	-0.995655	0.0953373	204.3	216.585	204.965	205.987	179.1	79.6708	97.8456	78.0474	59.2401	62.5508
1851	ENSMUSG00000020630	Rnaseh1	0.0115122	0.0126918	0.629405	0.232574	31.0019	27.111	15.4436	17.1451	17.8151	46.4808	24.4729	63.1292	25.8019	52.6056
1852	ENSMUSG00000020633	Dcdc2c	1.09e-08	1.19e-07	3.5241	0.259094	0	0	0	0.983956	0	16.4191	29.7287	22.3542	19.3578	17.4513
1853	ENSMUSG00000020634	Ubxn2a	3.26e-10	1.13e-08	1.46977	0.072111	173.089	213.628	211.043	210.07	215.731	996.635	1007.1	876.023	868.441	726.739
1854	ENSMUSG00000020638	Cmpk2	1.09e-05	2.8e-05	0.52528	0.0896317	183.22	210.509	220.282	225.427	272.424	351.997	379.147	372.777	398.877	365.19
1855	ENSMUSG00000020640	Itsn2	6.3e-10	1.7e-08	1.8443	0.115829	42.4557	43.4735	48.0669	61.8914	41.5786	296.945	304.052	327.417	254.471	321.066
1856	ENSMUSG00000020641	Rsad2	6.68e-05	0.000129011	0.683588	0.120971	76.9081	92.3496	114.005	133.56	112.538	212.824	167.502	229.373	181.89	252.7
1857	ENSMUSG00000020644	Id2	7.6e-05	0.000144486	-0.777703	0.139761	836.376	960.904	839.591	856.686	804.591	506.466	319.062	503.258	256.209	455.385
1858	ENSMUSG00000020647	Ncoa1	2.92e-08	2.41e-07	1.48888	0.149984	37.1048	32.4375	36.4425	43.2625	36.6969	146.551	161.312	150.486	163.294	215.983
1859	ENSMUSG00000020648	Dus4l	4.15e-05	8.61e-05	0.44342	0.301703	1.50287	0.329804	1.06547	0.869021	0.148231	1.0989	1.172	2.77146	2.11756	0.425959
1860	ENSMUSG00000020649	Rrm2	6.56e-05	0.000126926	1.13079	0.215417	3.74909	8.21135	4.08012	6.52582	5.706	12.9424	20.9417	19.0164	27.6026	12.8463
1861	ENSMUSG00000020650	Bcap29	0.00603107	0.00692523	0.334508	0.170131	22.4044	22.0667	18.9957	20.3138	34.1931	46.169	22.9906	40.4075	26.3556	31.6762
1862	ENSMUSG00000020652	Cenpo	0.000316068	0.00049419	0.630222	0.187585	21.044	19.7991	27.5593	24.1922	24.5621	43.7872	46.3618	46.6957	48.7656	36.2639
1863	ENSMUSG00000020653	Klf11	2.99e-05	6.53e-05	1.24569	0.213458	5.10542	6.34958	4.81734	5.95658	4.86811	16.5062	35.3786	27.6271	15.2886	12.7392
1864	ENSMUSG00000020656	Grhl1	0.000168179	0.000286599	1.16093	0.297883	7.41691	4.55014	4.21748	6.08718	4.16319	19.381	24.2213	10.9877	18.8235	17.1221
1865	ENSMUSG00000020658	Efr3b	0.00120061	0.0015921	0.625145	0.1601	97.8996	99.7836	118.578	85.265	123.131	204.644	196.493	170.936	316.193	128.839
1866	ENSMUSG00000020659	Cbll1	0.000172234	0.000292012	0.580231	0.118198	67.2946	60.7871	65.2576	66.9839	71.5192	144.636	144.159	128.803	79.268	111.072
1867	ENSMUSG00000020661	Dnmt3a	9.34e-11	5.66e-09	2.12316	0.120076	15.1259	19.7105	15.747	17.133	15.5094	130.914	173.182	136.845	137.93	135.593
1868	ENSMUSG00000020664	Dld	0.00016941	0.000288159	0.0669326	0.0698988	179.235	175.117	196.677	185.586	223.218	199.683	168.409	220.033	218.815	220.907
1869	ENSMUSG00000020668	Kif3c	0.000387216	0.000588955	0.762194	0.292915	3.20451	4.67593	6.39282	6.11726	3.15526	9.67043	12.3033	12.0096	6.35268	12.4428
1870	ENSMUSG00000020669	Sh3yl1	0.000324252	0.000505765	-0.119505	0.087413	176.703	162.417	174.141	165.279	163.444	163.314	117.495	160.848	138.745	173.1
1871	ENSMUSG00000020671	Rab10	8.66e-06	2.3e-05	0.169117	0.0648022	672.946	648.785	620.104	657.605	647.879	740.63	848.363	734.436	815.26	714.6
1872	ENSMUSG00000020677	Ddx52	2.6e-05	5.81e-05	0.554308	0.121105	39.7842	44.8661	36.678	37.4259	45.1121	71.5636	71.6178	62.492	79.0246	71.6583
1873	ENSMUSG00000020679	Hnf1b	0.00196892	0.00247883	0.473307	0.132929	77.6776	133.722	111.263	123.252	90.9911	201.61	153.078	159.13	213.708	132.865
1874	ENSMUSG00000020680	Taf15	0.000848404	0.00116583	-0.0966824	0.0881556	143.912	159.167	151.314	168.765	138.367	154.329	163.702	134.666	140.199	104.446
1875	ENSMUSG00000020681	Ace	0.00431605	0.00507138	-0.414278	0.140225	15111.4	15392.5	17180.1	14991.3	18292.3	15773.5	13114.8	9656.12	9432.76	7328.03
1876	ENSMUSG00000020682	Mmp28	0.0242458	0.0258169	0.250311	0.240234	8.67775	15.4372	12.8205	18.4332	13.294	10.9082	30.0599	15.4525	11.1742	26.8969
1877	ENSMUSG00000020687	Cdc27	4.78e-09	6.68e-08	1.35633	0.116856	24.1511	26.8139	20.3023	24.0662	25.4778	99.0869	85.5982	95.0919	104.656	90.9217
1878	ENSMUSG00000020691	Mettl2	6.35e-06	1.77e-05	1.54071	0.208699	6.40901	11.69	5.32735	8.15635	8.41402	28.6497	48.5158	38.4242	60.9989	24.038
1879	ENSMUSG00000020692	Nle1	0.000191739	0.000320595	1.05577	0.259517	6.44383	6.99832	3.2573	6.12588	6.34615	11.9807	13.3862	19.0448	17.6039	27.8846
1880	ENSMUSG00000020694	Tlk2	1.18e-07	6.94e-07	1.24141	0.132844	45.1945	65.448	55.6457	70.4526	69.6989	205.457	213.608	190.437	249.505	198.161
1881	ENSMUSG00000020696	Rffl	0.000429545	0.00064494	0.647932	0.144383	62.4093	47.9935	73.1859	67.1675	41.829	103.081	155.777	111.614	106.818	83.8843
1882	ENSMUSG00000020697	Lig3	0.000310455	0.000486234	1.00382	0.214504	71.746	60.4001	48.576	45.8379	23.5324	127.66	111.748	99.2529	137.049	183.78
1883	ENSMUSG00000020700	Map3k3	2.13e-07	1.1e-06	1.56937	0.197619	5.03961	3.04584	4.16052	4.33216	3.59489	18.4073	24.9795	19.8715	23.3146	19.3233
1884	ENSMUSG00000020705	Ddx42	4.11e-07	1.84e-06	0.741192	0.0876398	94.0209	92.2421	93.7854	99.6514	88.0647	212.574	159.027	233.557	199.379	187.083
1885	ENSMUSG00000020706	Ftsj3	8.41e-07	3.31e-06	1.43047	0.189186	9.78173	5.35497	6.3881	7.11522	7.30537	31.2864	29.1165	31.258	43.017	23.6936
1886	ENSMUSG00000020707	Rnf135	0.000397968	0.000603256	0.822767	0.205366	19.8912	23.6981	18.677	29.6191	21.3178	41.4114	81.9209	42.4713	40.1478	62.5506
1887	ENSMUSG00000020708	Psmc5	1.5e-08	1.49e-07	-0.839542	0.068548	614.77	552.296	558.479	530.144	599.129	212.477	240.422	276.745	272.638	233.499
1888	ENSMUSG00000020709	Adap2	1.46e-08	1.47e-07	1.50143	0.133845	16.2783	21.532	24.357	24.6275	18.0345	102.847	87.517	104.875	92.2738	87.1334
1889	ENSMUSG00000020715	Ern1	2.82e-07	1.36e-06	1.30839	0.127227	24.0081	25.991	25.0715	24.5606	25.5851	85.4517	125.733	106.38	106.508	60.1644
1890	ENSMUSG00000020716	Nf1	8.68e-08	5.5e-07	1.04535	0.119047	148.793	146.981	129.179	150.289	147.3	347.652	422.411	388.353	482.028	428.363
1891	ENSMUSG00000020717	Pecam1	1.95e-05	4.56e-05	2.31392	0.355172	6.10135	11.6352	6.44473	7.66564	1.04639	62.0554	59.6198	68.5994	58.2241	48.2185
1892	ENSMUSG00000020718	Polg2	0.00564947	0.00651533	0.259188	0.1238	61.1303	80.5356	69.7748	72.4623	86.1076	74.1398	114.45	95.6864	128.542	75.6063
1893	ENSMUSG00000020719	Ddx5	3.35e-10	1.15e-08	1.13297	0.0672008	328.668	338.04	306.288	310.699	270.076	980.555	1023.59	964.429	860.841	994.225
1894	ENSMUSG00000020720	Psmd12	0.00011456	0.000205687	-0.331397	0.0817196	257.613	250.779	255.367	254.955	271.208	203.564	169.598	153.386	174.712	234.22
1895	ENSMUSG00000020721	Helz	1.12e-05	2.88e-05	1.04081	0.176293	71.0415	52.5362	56.5441	36.6094	39.6636	124.099	156.271	141.729	164.558	127.539
1896	ENSMUSG00000020732	Rab37	0.00474562	0.00553201	0.331657	0.186759	19.7871	19.1066	15.0933	15.5518	27.5056	35.8147	31.4283	29.4249	18.2603	21.9896
1897	ENSMUSG00000020733	Slc9a3r1	3.16e-08	2.55e-07	-0.767504	0.0833303	11717.8	11862.8	11517.7	11180.3	11747	5871.26	5317.16	5516.12	5252.61	5007.74
1898	ENSMUSG00000020736	Nt5c	3.24e-06	1.01e-05	-0.555914	0.0792214	408.549	465.609	401.272	381.238	432.082	216.19	236.656	210.817	286.209	251.659
1899	ENSMUSG00000020737	Jpt1	8.65e-08	5.49e-07	-0.601284	0.0659427	431.785	380.776	390.025	356.997	401.353	196.127	222.996	214.022	213.483	226.258
1900	ENSMUSG00000020738	Sumo2	1.93e-06	6.55e-06	-0.516398	0.0716466	434.745	430.73	365.456	381.309	432.027	225.242	222.906	232.799	266.413	272.648
1901	ENSMUSG00000020739	Nup85	0.00539994	0.00624589	0.638818	0.214896	19.7731	9.30286	10.7057	17.0031	22.3075	17.1711	32.8374	27.9522	38.74	32.4641
1902	ENSMUSG00000020740	Gga3	1.26e-05	3.17e-05	1.458	0.242778	16.293	15.6893	11.0642	27.1414	12.0327	58.3246	60.8536	75.8904	105.817	53.9565
1903	ENSMUSG00000020741	Cluh	1.48e-05	3.62e-05	0.935795	0.139225	227.148	221.172	237.428	270.96	208.291	469.165	683.699	495.253	934.225	491.508
1904	ENSMUSG00000020743	Mif4gd	5.59e-06	1.59e-05	-0.430764	0.084773	219.514	224.064	200.457	193.288	210.145	123.501	138.136	145.515	135.463	137.302
1905	ENSMUSG00000020744	Slc25a19	0.00204829	0.00256903	-0.21359	0.16299	33.1131	44.5849	34.5288	31.182	31.368	28.655	37.8018	27.4984	22.4457	25.178
1906	ENSMUSG00000020745	Pafah1b1	6.5e-07	2.66e-06	0.834566	0.0885455	816.689	854.632	1012.08	1166.75	776.739	2492.46	2183.87	1985.22	1977.68	1947.16
1907	ENSMUSG00000020747	Tmem94	2.59e-05	5.79e-05	0.74571	0.11839	23.4075	20.9561	29.0556	28.5745	25.4398	52.5475	58.2858	56.5614	70.028	37.4184
1908	ENSMUSG00000020752	Recql5	7.26e-07	2.92e-06	1.05882	0.113644	117.432	162.71	180.361	178.168	117.28	384.864	493.991	471.634	445.251	363.294
1909	ENSMUSG00000020755	Sap30bp	0.000230675	0.000376472	0.652597	0.143775	47.7363	46.4016	51.8207	47.3465	49.9761	136.745	92.5499	111.875	76.8154	66.8163
1910	ENSMUSG00000020758	Itgb4	0.000155669	0.000268242	0.345916	0.0791882	1009.74	1007.37	1248.32	1104.4	862.78	1541.46	1485.76	1612.16	1532.98	1206.09
1911	ENSMUSG00000020766	Galk1	4.76e-09	6.67e-08	-1.35164	0.0866971	1632.16	1536.04	1639.76	1456.93	1464.04	362.38	338.934	459.138	349.397	514.386
1912	ENSMUSG00000020770	Unk	0.00015848	0.000272145	0.682812	0.184442	8.29978	7.57528	12.7856	13.1183	10.587	18.4147	24.2014	16.7529	21.0369	24.4509
1913	ENSMUSG00000020774	Aspa	2.63e-05	5.88e-05	0.545584	0.0866516	210.691	240.074	212.656	183.795	289.574	350.299	431.738	418.001	390.259	356.753
1914	ENSMUSG00000020775	Mrpl38	0.00916996	0.0102367	-0.403451	0.152894	103.367	66.9287	95.5849	77.3386	74.0877	43.2053	49.6962	42.162	83.2234	65.8226
1915	ENSMUSG00000020777	Acox1	8.33e-06	2.23e-05	0.242935	0.0731508	3215.83	3061.37	3444.47	3117.96	3561.4	4321.17	4233.2	4247.56	4280.6	3815.1
1916	ENSMUSG00000020778	Ten1	0.000202976	0.000336649	-0.700835	0.141937	83.9226	90.1097	137.126	111.043	101.667	34.5397	53.9283	60.384	46.055	66.2401
1917	ENSMUSG00000020780	Srp68	9.2e-06	2.43e-05	-0.285265	0.0755866	312.51	321.218	342.755	320.473	304.463	256.239	254.489	238.45	231.604	223.33
1918	ENSMUSG00000020781	Tsen54	0.00304375	0.00368633	0.0330196	0.178437	23.4371	22.2789	27.4418	30.3007	27.9852	23.4496	29.9536	31.9329	31.9064	20.0677
1919	ENSMUSG00000020782	Llgl2	4.25e-05	8.78e-05	-0.327111	0.0849351	312.357	263.055	261.754	250.779	268.644	218.29	169.97	209.396	189.989	190.581
1920	ENSMUSG00000020783	Ncbp3	6.46e-09	8.16e-08	1.19183	0.0994968	35.1399	32.8843	30.242	31.9123	31.1622	92.2295	128.876	105.48	114.496	98.9298
1921	ENSMUSG00000020788	Atp2a3	5.17e-05	0.000103411	0.349737	0.0851145	241.668	300.192	234.918	250.723	259.109	389.708	345.338	402.145	312.336	377.501
1922	ENSMUSG00000020790	Ankfy1	6.45e-09	8.16e-08	0.77402	0.0696245	191.732	183.249	191.686	177.516	179.476	411.268	401.675	432.363	366.301	396.107
1923	ENSMUSG00000020792	Exoc7	0.00103214	0.00139074	0.229207	0.130953	82.2194	77.3122	83.2855	92.526	75.3726	99.0624	81.9097	120.249	109.463	109.407
1924	ENSMUSG00000020794	Ube2g1	0.000199056	0.000331131	-0.0410999	0.0738767	366.59	317.963	321.772	276.296	340.768	343.342	265.584	326.844	296.834	324.913
1925	ENSMUSG00000020798	Spns3	2.86e-05	6.3e-05	-1.04546	0.167635	99.676	106.59	124.507	105.981	61.6178	34.5946	21.7589	38.3431	34.1858	44.7407
1926	ENSMUSG00000020801	Med31	0.0145589	0.0158565	-0.179094	0.205674	21.4733	13.7102	19.6365	12.8173	24.6691	24.4362	18.1817	13.8952	8.8422	13.239
1927	ENSMUSG00000020802	Ube2o	0.00447182	0.0052359	0.538524	0.199115	36.1715	19.8727	33.4094	31.6058	29.4491	60.9047	37.9602	42.4652	80.0427	43.5249
1928	ENSMUSG00000020803	Txndc17	6.11e-08	4.2e-07	-0.671105	0.0641453	1367.3	1438.67	1282.91	1309.79	1576.73	712.799	664.348	765.501	648.5	772.197
1929	ENSMUSG00000020806	Rhbdf2	0.00231896	0.00287376	0.143026	0.106056	74.3876	79.7798	91.1838	98.3906	93.179	105.151	127.563	97.0561	106.025	73.747
1930	ENSMUSG00000020807	4933427D14Rik	2.11e-05	4.89e-05	2.52164	0.49048	2.65513	0.484218	0.564543	1.73905	2.96445	27.7461	17.1613	27.5546	20.1728	26.0007
1931	ENSMUSG00000020814	Mxra7	3.81e-06	1.16e-05	-0.772057	0.116494	81.729	58.7902	90.3291	74.8645	68.3531	39.9343	35.6505	31.2193	32.448	31.1815
1932	ENSMUSG00000020817	Rabep1	6.99e-09	8.66e-08	0.944651	0.0788423	153.36	174.943	180.642	161.449	170.98	473.454	380.445	440.822	406.816	470.338
1933	ENSMUSG00000020818	Mfsd11	9.77e-05	0.000178778	-0.312291	0.0887081	492.491	424.318	487.658	435.087	410.047	377.067	285.564	361.57	317.406	308.074
1934	ENSMUSG00000020821	Kif1c	4.45e-05	9.12e-05	0.175138	0.0663105	1375.26	1443.61	1430.94	1326.89	1253.63	1646.42	1766.55	1549.43	1829.82	1376.09
1935	ENSMUSG00000020823	Sec14l1	0.000263405	0.000421091	0.0710192	0.0796756	233.791	249.032	222.289	245.393	224.46	232.275	261.749	283.529	287.89	205.019
1936	ENSMUSG00000020826	Nos2	0.0286239	0.0302798	1.31042	0.577579	7.85711	15.287	4.26188	7.50059	8.59592	24.1568	10.0754	32.6464	14.7787	242.099
1937	ENSMUSG00000020827	Mink1	1.17e-05	2.99e-05	0.95093	0.137867	27.9185	29.9001	29.9062	34.2844	25.4945	84.4184	101.59	63.801	95.7456	50.9092
1938	ENSMUSG00000020828	Pld2	0.00101284	0.00136758	0.306885	0.155909	21.9978	30.8615	25.4625	21.4643	27.5428	43.0001	27.0288	37.0483	31.071	36.3687
1939	ENSMUSG00000020829	Slc46a1	6.99e-05	0.000134315	-0.764566	0.136026	2230.56	1949.38	2309.18	1839.02	2235.15	1516.71	1073.07	712.927	938.704	827.364
1940	ENSMUSG00000020831	0610010K14Rik	0.000259759	0.000416134	-0.592595	0.160351	49.3645	49.8741	46.4103	53.9234	35.9572	25.3685	19.5235	31.8631	24.9883	27.7702
1941	ENSMUSG00000020832	Eral1	0.00311516	0.00376438	0.0139606	0.144136	39.5222	48.3243	43.1445	50.9772	37.4595	39.1158	41.4605	53.3571	55.8435	34.9258
1942	ENSMUSG00000020834	Dhrs13	0.00211329	0.00264212	-1.01622	0.301199	25.4966	20.5216	7.82979	11.1847	18.4644	8.06773	2.83105	3.04173	6.80253	7.9907
1943	ENSMUSG00000020838	Slc6a4	0.000764174	0.00106498	0.485152	0.116723	259.912	251.894	296.447	260.458	386.211	610.995	446.115	487.958	466.06	357.438
1944	ENSMUSG00000020839	Tmigd1	0.903937	0.905334	0.095154	0.241375	909.562	708.339	641.001	751.083	432.93	684.437	402.609	1029.73	583.34	1305.78
1945	ENSMUSG00000020840	Blmh	0.00366622	0.00436359	-0.285839	0.115569	119.139	98.4892	100.972	104.704	94.9615	68.5746	61.6139	95.5004	65.2705	106.2
1946	ENSMUSG00000020841	Cpd	3.37e-07	1.56e-06	0.849616	0.102851	25.6671	23.3842	22.7217	19.7413	21.1699	60.2873	59.4448	54.3089	47.6924	45.7786
1947	ENSMUSG00000020843	Timm22	0.0150314	0.0163478	-0.273521	0.159795	54.3731	35.6446	53.1629	43.3813	54.804	22.174	41.4764	51.5259	36.0584	35.8437
1948	ENSMUSG00000020846	Rflnb	0.00206718	0.00258971	0.730173	0.202253	36.3177	39.7454	35.1605	38.2	51.5359	76.2238	99.6821	72.6366	151.746	47.3768
1949	ENSMUSG00000020847	Rph3al	0.00406549	0.0048009	0.169892	0.128937	34.8722	32.0861	47.2214	35.7638	27.988	43.8166	43.2345	56.862	31.5616	36.7784
1950	ENSMUSG00000020849	Ywhae	2.14e-05	4.93e-05	-0.00720824	0.0655914	470.739	448.61	456.878	462.779	476.648	460.677	436.17	439.687	537.531	432.258
1951	ENSMUSG00000020850	Prpf8	3.02e-08	2.47e-07	0.791304	0.0649473	379.392	329.452	408.61	444.386	367.449	890.665	848.86	804.584	926.782	776.069
1952	ENSMUSG00000020857	Nme2	3.62e-06	1.11e-05	-1.27464	0.162383	1262.08	1419.75	1257.75	1287.55	1447.95	381.604	233.847	407.656	316.622	619.341
1953	ENSMUSG00000020859	Spag9	6.75e-11	4.83e-09	1.47576	0.073599	298.644	338.753	333.183	277.175	292.235	1556.62	1281.91	1351.53	1235.4	1320.78
1954	ENSMUSG00000020863	Luc7l3	3.42e-06	1.06e-05	0.639422	0.0913446	95.4179	91.0861	97.9456	86.3549	83.4479	151.769	203.489	183.604	189.665	141.342
1955	ENSMUSG00000020864	Ankrd40	0.000396405	0.000601239	0.0634851	0.0970241	141.981	132.6	148.262	137.428	137.331	129.946	185.82	141.721	156.894	134.906
1956	ENSMUSG00000020865	Abcc3	0.0424332	0.0443024	0.406021	0.206545	44.3646	27.7095	56.8769	48.1547	49.8881	42.7825	64.3976	57.8876	120.161	68.0053
1957	ENSMUSG00000020868	Xylt2	0.000100566	0.000183485	0.536902	0.177307	12.3755	12.0731	10.3883	13.8289	9.51657	20.933	18.8051	20.8206	22.3225	17.9099
1958	ENSMUSG00000020869	Lrrc59	1.44e-05	3.54e-05	-0.141617	0.0636391	996.422	991.96	1026.03	1081.22	1206.85	902.728	868.634	912.935	999.734	910.483
1959	ENSMUSG00000020873	Slc35b1	5.32e-05	0.000105796	-0.390285	0.0743263	279.319	289.81	252.657	275.815	381.792	201.041	192.188	212.815	202.276	183.23
1960	ENSMUSG00000020875	Hoxb9	0.773334	0.774948	-0.440443	0.958003	19.4741	2.50726	3.42796	16.3994	1.12794	15.949	0	11.8903	0	13.5846
1961	ENSMUSG00000020876	Snx11	0.000267753	0.000427059	0.53963	0.136554	23.298	19.4097	25.5298	27.3955	18.4665	33.0519	37.9189	48.2861	48.5526	30.9171
1962	ENSMUSG00000020877	Scrn2	0.000364904	0.000560012	-0.529931	0.115615	176.053	139.753	178.652	182.556	156.96	87.6143	115.727	103.309	122.465	68.6296
1963	ENSMUSG00000020883	Fbxl20	6.79e-05	0.000130936	1.02355	0.21583	5.83945	5.73748	5.70786	5.07168	4.52236	12.1889	28.8843	15.1983	17.645	10.2984
1964	ENSMUSG00000020886	Dlg4	5.54e-06	1.58e-05	2.35867	0.314763	0	0.642119	0.874931	0.675474	0	4.43123	17.1986	10.1387	5.80827	9.92894
1965	ENSMUSG00000020888	Dvl2	0.000906161	0.00123721	0.372538	0.148381	21.0062	26.6525	29.5324	26.0056	18.8025	27.2322	46.051	37.3931	34.6447	33.1153
1966	ENSMUSG00000020889	Nr1d1	0.0338912	0.035602	0.467883	0.214187	76.4352	81.8993	71.1584	80.6824	74.776	150.496	198.081	145.68	115.402	56.1954
1967	ENSMUSG00000020891	Alox8	1.84e-08	1.74e-07	2.09971	0.232578	0	0	0	0	0	2.62983	3.49378	4.95353	4.68052	2.70894
1968	ENSMUSG00000020893	Per1	0.00818528	0.00920401	0.405219	0.143106	144.941	211.265	194.65	186.054	165.266	310.468	258.631	301.287	345.496	167.043
1969	ENSMUSG00000020894	Vamp2	0.042215	0.0440958	-0.031537	0.147024	73.7063	78.9129	58.2365	55.2473	50.1515	52.03	80.8538	55.1796	78.7263	43.7815
1970	ENSMUSG00000020895	Tmem107	0.0132979	0.0145528	0.544383	0.383603	3.54311	2.73353	3.82651	2.43817	6.97245	16.7208	3.01247	2.68511	13.7929	6.35915
1971	ENSMUSG00000020897	Aurkb	0.00140833	0.00183361	1.07009	0.280323	8.95724	6.54011	4.8654	9.00803	7.35201	16.4253	31.3875	17.1271	50.0396	11.1872
1972	ENSMUSG00000020898	Ctc1	0.011997	0.0131972	0.637053	0.239822	14.2666	28.0576	8.06517	14.731	26.0215	27.5567	43.3918	31.343	34.9886	24.8445
1973	ENSMUSG00000020899	Pfas	3.29e-06	1.03e-05	1.63904	0.206673	15.6491	23.8538	15.2837	15.4073	18.245	135.612	85.7323	67.4515	148.227	56.0443
1974	ENSMUSG00000020903	Stx8	0.000959925	0.0013025	-0.502247	0.126059	195.276	149.827	155.034	165.035	171.355	75.1221	87.7091	125.761	88.863	139.933
1975	ENSMUSG00000020904	Cfap52	0.00304716	0.00368978	0.318338	0.343921	8.63082	11.136	5.16428	3.28679	4.31635	8.99871	6.50687	7.9029	10.326	8.4048
1976	ENSMUSG00000020905	Usp43	0.000185544	0.000311604	0.391975	0.111295	106.336	132.639	103.956	117.622	87.9518	153.254	149.75	170.154	156.904	177.076
1977	ENSMUSG00000020910	Adprm	0.00102841	0.00138643	-0.0578975	0.114299	45.8044	46.3221	51.8307	39.0389	65.9649	44.6593	50.0296	43.2155	51.3724	42.6378
1978	ENSMUSG00000020911	Krt19	0.00101015	0.00136409	-0.16415	0.0843333	2708.88	2239.77	2079.8	2727.28	2554.71	1717.86	2462.37	2071.72	2315.04	1906.89
1979	ENSMUSG00000020914	Top2a	8.59e-06	2.28e-05	1.49394	0.209211	32.4918	20.2898	16.2612	25.5829	30.1491	71.668	126.859	98.5886	192.869	91.0367
1980	ENSMUSG00000020917	Acly	1.86e-07	9.9e-07	0.842038	0.0965019	62.7994	58.1205	67.2868	63.4675	58.9017	122.55	156.196	158.913	162.798	127.783
1981	ENSMUSG00000020918	Kat2a	0.00190426	0.00240404	0.369334	0.13996	33.1868	37.4205	22.3632	36.71	33.6668	40.787	53.3988	43.433	62.414	37.7652
1982	ENSMUSG00000020919	Stat5b	0.000725689	0.00101571	0.379572	0.107012	135.154	130.302	132.457	145.372	107.279	208.151	220.191	219.821	137.06	176.812
1983	ENSMUSG00000020921	Tmem101	0.00163158	0.00209295	-0.260881	0.176233	19.7856	18.9263	17.1417	24.4039	18.4593	9.42261	16.2546	15.9327	14.2876	21.5466
1984	ENSMUSG00000020922	Lsm12	1.74e-05	4.14e-05	0.601563	0.111502	31.6832	35.731	39.8087	39.8701	29.0575	62.6448	74.6798	68.4605	61.0443	55.849
1985	ENSMUSG00000020923	Ubtf	6.94e-06	1.91e-05	0.324285	0.0731842	337.466	318.535	352.466	313.179	322.639	472.269	500.429	421.798	451.661	431.176
1986	ENSMUSG00000020925	Ccdc43	0.00264562	0.00323925	0.406309	0.170233	29.1899	20.083	17.2353	27.2968	21.2331	36.9601	50.5417	28.8141	32.079	26.8436
1987	ENSMUSG00000020929	Eftud2	0.0117168	0.0129065	-0.077539	0.139241	110.726	68.5338	84.7075	65.1861	85.9362	72.5186	84.3447	58.3157	99.4975	68.683
1988	ENSMUSG00000020935	Dcakd	3.29e-05	7.07e-05	-0.879717	0.143309	56.9518	51.4907	73.4923	62.4934	76.6843	25.6928	36.5798	23.4059	30.9783	17.5768
1989	ENSMUSG00000020936	Nmt1	4.02e-05	8.4e-05	0.472626	0.109359	53.4084	38.579	47.9462	49.9576	44.1736	65.0463	77.0305	78.5246	75.1734	79.9276
1990	ENSMUSG00000020941	Map3k14	0.00109852	0.00147116	1.49394	0.377859	2.20316	6.89474	3.21171	5.99806	0.433879	11.759	16.4683	12.8452	17.2716	15.5086
1991	ENSMUSG00000020946	Gosr2	1.04e-05	2.7e-05	-0.252357	0.0711859	290.77	278.678	291.439	260.667	314.556	238.958	206.068	231.995	220.916	216.708
1992	ENSMUSG00000020948	Klhl28	3.25e-08	2.61e-07	1.63972	0.155169	10.1013	12.9368	8.18571	9.04837	9.61479	50.8996	61.0365	66.64	46.8435	42.7137
1993	ENSMUSG00000020949	Fkbp3	0.00107453	0.00144291	0.126958	0.124584	54.8924	46.931	52.1932	63.1939	51.8775	48.2783	62.1058	60.6717	75.0337	61.2536
1994	ENSMUSG00000020952	Scfd1	1.62e-06	5.66e-06	0.645809	0.0799145	230.324	208.8	244.681	281.188	296.383	452.318	471.233	475.729	447.353	548.63
1995	ENSMUSG00000020954	Strn3	2.5e-10	9.64e-09	1.49904	0.0871922	84.3723	73.0975	93.5111	66.1743	80.7682	346.352	335.245	368.072	364.323	365.135
1996	ENSMUSG00000020955	Ap4s1	0.0203409	0.0218383	-0.307424	0.16035	60.5175	78.5484	52.847	51.5561	70.4935	40.2658	33.6325	64.9128	62.0736	35.3976
[truncated: 10,969 more rows]
