# Supplementary material for: Bifidobacterium breve UCC2003 Induces a Distinct Global Transcriptomic Program in Neonatal Murine Intestinal Epithelial Cells
Source: iScience. 2020 Jul 2;23(7):101336. doi: 10.1016/j.isci.2020.101336 (PMC7371750; doi:10.1016/j.isci.2020.101336)
Supplement: Table S2. Significantly Regulated Genes (n = 4,461 Genes), Related to Figure 4 [file mmc3.xlsx]

## Sheet: Table S2
Table S2. Significantly regulated genes (n=4,461 genes). Related to Figure 4.
						Average Expression
						Control					UCC2003
Ensembl_ID	Gene_symbol	Pval	FDR	Log2FC	SE	C1	C2	C3	C4	C5	E1	E2	E3	E4	E5
ENSMUSG00000079114	Gm7849	0.000182816	0.000307739	-5.10634	1.02079	370.253	343.024	209.032	404.541	35.2695	0.00234642	0.0156956	0	48.2194	0
ENSMUSG00000050621	Rps27rt	8.24e-10	2.02e-08	-4.81375	0.350271	50.762	69.1563	57.5015	39.1409	107.504	0	0	0	0	0
ENSMUSG00000090381	Gm6158	4.8e-07	2.08e-06	-4.71862	0.529696	104.067	99.6802	87.0477	72.3205	82.0675	0	0	0	0	4.50316
ENSMUSG00000064354	mt-Co2	9.34e-09	1.06e-07	-3.67326	0.252143	94610.6	75818.3	61850.9	72911.3	47652.2	826.366	2163.7	2245.25	2968.71	1363.54
ENSMUSG00000097891	Gm3650	0.000139119	0.000244104	-3.3402	0.645631	25.5013	32.9676	25.3596	21.7659	27.2181	0	0	0	11.9052	0
ENSMUSG00000111133	Gm5831	0.000110277	0.000198823	-2.9876	0.561382	15.4242	27.7126	22.4525	18.6279	5.0001	5.12126	0	0	0.00248646	0
ENSMUSG00000059461	Gm7331	0.000329982	0.000513037	-2.89396	0.623255	17.3655	19.8816	17.5411	10.1372	17.9045	0	0	10.1964	0	0
ENSMUSG00000022476	Polr3h	1.94e-06	6.6e-06	-2.72259	0.324389	628.678	375.111	346.892	314.21	566.111	17.2364	22.6993	16.1448	83.0729	30.8193
ENSMUSG00000071748	Gm14698	0.00215095	0.002683	-2.61508	0.728641	24.0372	11.6992	15.1433	17.3457	4.91324	0	0	0	14.6713	0
ENSMUSG00000062382	Ftl1-ps1	6.65e-06	1.84e-05	-2.34954	0.344501	65.4438	74.9589	41.6475	57.2663	61.1927	3.08027	1.90533	9.95361	5.6974	10.0933
ENSMUSG00000037563	Rps16	5.33e-09	7.16e-08	-2.34049	0.15183	2297.51	2332.79	1878.13	1932.45	2324.44	189.276	139.069	233.853	181.856	330.373
ENSMUSG00000031762	Mt2	0.00013778	0.00024195	-2.32178	0.448249	954.148	1603.21	568.041	1886.37	2659.89	59.4543	228.02	292.352	51.7355	188.897
ENSMUSG00000031765	Mt1	3.17e-06	9.95e-06	-2.29826	0.288657	4266.71	5058.91	2702.53	5672.41	7078.18	297.459	635.887	673.607	239.068	781.523
ENSMUSG00000069919	Hba-a1	0.000697122	0.000981877	-2.27178	0.539817	18.9081	45.0788	42.0734	45.5994	40.0041	6.987	0	5.47375	4.45977	6.89567
ENSMUSG00000073940	Hbb-bt	0.00208594	0.0026117	-2.26861	0.629233	3.78386	35.3154	8.90795	14.9717	7.72462	3.36834	0	0	0	4.00179
ENSMUSG00000091957	Rps2-ps10	0.000564263	0.000817942	-2.23307	0.533433	32.4238	31.1172	26.786	25.0291	35.4487	2.88825	0	4.81686	9.48667	3.60227
ENSMUSG00000018339	Gpx3	1.9e-08	1.77e-07	-2.22931	0.164379	23799.7	25436.8	24659.4	21036.7	17421.9	2925.43	2037.96	2841.66	1439.41	3233.24
ENSMUSG00000074435	Smcp	2.82e-09	4.74e-08	-2.22768	0.135553	318.071	398.457	362.171	338.279	247.674	42.7877	26.2549	45.9198	28.0732	36.1891
ENSMUSG00000113786	Gm49384	0.000398805	0.000604314	-2.2236	0.534186	5.55533	16.1998	8.47099	7.8807	8.36831	3.53834	0	1.48254	0	0
ENSMUSG00000078636	Gm7336	0.016727	0.0180978	-2.19149	0.863857	117.611	110.86	83.1618	146.031	153.765	12.3158	32.2045	55.5695	0	36.3917
ENSMUSG00000069917	Hba-a2	5.71e-06	1.62e-05	-2.16197	0.328643	61.2743	152.628	49.3916	86.4759	45.6421	13.1649	9.49328	6.53421	5.67015	5.95512
ENSMUSG00000064358	mt-Co3	1.66e-08	1.61e-07	-2.1432	0.155893	210609	152728	128341	131275	177480	16853.4	21166.3	18545.5	26157.1	12330.1
ENSMUSG00000047844	Bex4	8.89e-05	0.000164753	-2.10837	0.386001	229.901	178.726	175.724	186.149	102.962	32.7309	8.79086	38.3517	7.32279	39.047
ENSMUSG00000093989	Rnasek	2.3e-12	7.46e-10	-2.10728	0.0829001	836.082	861.663	852.501	782.468	801.249	110.542	111.834	94.1298	92.1928	93.2243
ENSMUSG00000091780	Sco2	5.2e-07	2.22e-06	-2.05011	0.269022	132.436	126.972	128.595	89.989	163.033	15.8409	9.63108	21.0637	19.7746	15.3052
ENSMUSG00000040564	Apoc1	0.00212262	0.00265187	-1.99932	0.555976	32.8933	24.351	14.201	22.0887	36.7962	5.12724	0	3.83855	2.62042	11.7917
ENSMUSG00000036504	Phpt1	8.58e-09	9.97e-08	-1.94811	0.157866	218.598	172.672	156.701	164.049	195.635	19.0056	24.8158	27.9973	22.2947	34.8149
ENSMUSG00000050222	Il17d	1.94e-05	4.54e-05	-1.90804	0.292611	72.6355	78.3218	74.5829	68.3094	71.5192	20.2792	10.2707	12.9335	3.17634	13.4532
ENSMUSG00000044894	Uqcrq	3.97e-12	9.7e-10	-1.90221	0.068101	2119.19	2167.91	1824.72	1891.47	2440.16	315.538	296.378	311.369	333.272	293.14
ENSMUSG00000051146	Camk2n2	0.00125025	0.00165066	-1.88696	0.486022	19.227	19.8727	18.113	19.3713	16.828	4.40851	6.16244	5.54291	0	1.58273
ENSMUSG00000052305	Hbb-bs	0.000465257	0.000691829	-1.88243	0.423881	22.7795	102.296	36.913	57.4635	35.3209	9.31685	5.44706	6.77211	1.62789	16.3165
ENSMUSG00000029656	C8b	0.000218837	0.000359552	-1.87066	0.382435	11.0114	19.2307	31.6566	20.9839	7.20824	5.29022	1.02707	3.69527	1.68858	0.791363
ENSMUSG00000078350	Smim1	1.29e-07	7.41e-07	-1.86483	0.167187	185.557	175.464	171.833	204.409	134.129	29.5554	22.9165	36.6237	15.3696	32.9999
ENSMUSG00000037966	Ninj1	8.12e-09	9.62e-08	-1.8626	0.136889	230.566	236.958	234.442	222.413	245.27	34.5853	31.5832	36.6745	26.6394	55.6206
ENSMUSG00000031957	Ctrb1	2.97e-07	1.42e-06	-1.85881	0.181689	181.589	183.53	131.053	148.853	165.125	28.2145	33.8934	24.0193	12.7054	30.8631
ENSMUSG00000066366	Serpina1a	5.46e-07	2.3e-06	-1.85171	0.192914	197.745	195.724	294.264	215.744	247.41	45.2977	31.2084	18.6761	39.4151	52.2
ENSMUSG00000040904	Gm21988	0.000165312	0.000282419	-1.84168	0.43502	57.2852	47.292	49.1181	31.3867	31.3088	2.47773	11.0602	11.3844	4.77225	5.95647
ENSMUSG00000021539	Lect2	1.15e-06	4.27e-06	-1.84126	0.207566	612.124	587.772	768.655	530.73	471.499	101.207	56.922	127.982	61.8041	148.77
ENSMUSG00000028716	Pdzk1ip1	1.43e-05	3.53e-05	-1.83242	0.271645	531.54	552.975	513.784	511.868	469.114	82.2858	66.6362	110.696	34.3565	177.017
ENSMUSG00000076441	Ass1	2.06e-06	6.93e-06	-1.81066	0.217093	885.682	915.996	1015.24	938.453	755.893	169.62	110.48	200.662	74.4759	240.247
ENSMUSG00000030762	Aqp8	5.74e-07	2.39e-06	-1.78764	0.187193	78.7268	69.9972	93.2833	60.6182	62.5736	6.86341	11.9438	8.98613	16.4887	17.4511
ENSMUSG00000041735	Gm13178	0.000711188	0.000998652	-1.78201	0.424582	47.2967	59.017	42.2478	32.9932	41.2296	9.54073	1.63286	18.7393	3.35061	13.965
ENSMUSG00000068240	Gm11808	3.13e-08	2.54e-07	-1.77485	0.137713	2980.62	3029.15	2875.16	3310.22	3614.23	560.842	404.518	606.661	395.177	795.874
ENSMUSG00000026295	Spp2	6.97e-05	0.00013402	-1.75602	0.312326	529.435	538.007	517.365	524.872	397.562	112.249	52.9803	134.458	33.038	173.628
ENSMUSG00000074489	Bglap3	4.83e-05	9.77e-05	-1.75034	0.298195	309.345	266.896	239.274	221.744	186.29	39.8639	24.7438	77.3308	19.5744	81.4451
ENSMUSG00000031387	Renbp	1.48e-05	3.62e-05	-1.74367	0.25943	2578.9	2132.05	2345.5	2107.69	1638.68	401.152	326.9	503.486	158.008	693.806
ENSMUSG00000060419	Rps16-ps2	2.47e-11	2.97e-09	-1.73654	0.0731311	1356.66	1485.31	1267.21	1451.29	1508.62	204.279	243.984	253.076	281.272	264.862
ENSMUSG00000096145	Vkorc1	1.55e-10	7.48e-09	-1.73254	0.10178	245.679	267.697	248.284	261.451	257.567	43.136	41.0829	50.8037	38.6158	52.2299
ENSMUSG00000027077	Smtnl1	0.00575798	0.00663221	-1.73165	0.563131	5.34084	10.5208	5.32735	13.2541	15.7763	0	0	1.84764	4.23512	4.74818
ENSMUSG00000021867	Tmem254b	5.87e-08	4.08e-07	-1.72439	0.156697	325.683	302.695	334.664	233.921	255.973	38.0851	39.6473	52.4564	68.9396	62.5113
ENSMUSG00000023153	Tmem52	4.89e-07	2.12e-06	-1.70264	0.207954	78.5706	66.5663	62.367	69.5989	70.7649	13.3488	10.4641	15.7049	7.19423	17.1638
ENSMUSG00000024121	Atp6v0c	2.44e-11	2.97e-09	-1.69314	0.0659605	2468.48	2247.85	2258.08	2071.56	2296.49	453.215	404.206	450.758	336.394	449.625
ENSMUSG00000026411	Tmem9	6.67e-07	2.72e-06	-1.68526	0.179281	478.138	457.408	446.142	393.688	370.877	84.0849	71.1166	88.1414	44.384	129.739
ENSMUSG00000013083	2200002J24Rik	0.00241462	0.00298204	-1.67726	0.475485	18.3294	11.7156	15.6442	5.80651	18.0224	2.18458	3.01803	0	2.72031	6.00262
ENSMUSG00000083626	Gm4459	0.00019278	0.000322212	-1.673	0.414573	108.883	106.233	91.1851	150.458	163.898	26.5722	22.0026	31.9278	10.191	28.79
ENSMUSG00000027907	S100a11	8.19e-09	9.66e-08	-1.6627	0.112636	386.677	347.188	334.558	306.883	311.319	72.2996	69.841	72.5825	41.6919	66.6286
ENSMUSG00000047843	Bri3	5.26e-11	4.4e-09	-1.65298	0.0701649	1343.69	1442.14	1275.8	1240.72	1313.23	259.064	232.534	285.424	208.108	287.422
ENSMUSG00000067925	Rtl8a	0.000127152	0.000225025	-1.61297	0.347463	31.1275	23.5799	24.0596	24.5615	27.2141	1.75361	2.95976	6.36396	9.61834	7.04261
ENSMUSG00000116103	Rtl8a	0.000127152	0.000225025	-1.61297	0.347463	31.1275	23.5799	24.0596	24.5615	27.2141	1.75361	2.95976	6.36396	9.61834	7.04261
ENSMUSG00000043633	Fam221b	0.00414601	0.00488574	-1.60938	0.496085	13.0902	14.5835	11.6669	6.28739	13.883	0	4.91094	2.31415	6.40729	0.981987
ENSMUSG00000078967	Gm3272	0.0227105	0.0242498	-1.60672	0.673889	6.91013	9.43868	15.3713	12.2946	13.4051	0	0	7.24808	10.6471	2.62404
ENSMUSG00000033475	Tomm6	2.16e-10	8.87e-09	-1.59811	0.0863108	499.283	418.75	405.323	396.998	433.773	76.1942	95.4206	89.6681	98.8412	74.9358
ENSMUSG00000028843	Sh3bgrl3	3.27e-07	1.53e-06	-1.595	0.157507	417.803	386.769	347.745	353.077	392.719	105.08	90.9486	88.4275	43.3282	71.1884
ENSMUSG00000049670	Morn4	0.000835077	0.00114983	-1.59262	0.387831	32.2949	41.8864	31.0208	28.5363	22.3769	4.93805	6.08063	13.4516	1.18675	11.5297
ENSMUSG00000057933	Gsta2	0.000147579	0.000256414	-1.57135	0.305934	134.513	108.461	161.129	89.3524	110.704	29.234	9.99568	48.2937	14.8707	38.7954
ENSMUSG00000068893	Sprr2a2	1.52e-05	3.7e-05	-1.56959	0.234303	97605	84166.8	81103.7	61740.5	49287.5	14588.5	9578.42	18151.1	10670.8	29252.6
ENSMUSG00000047564	Krtap3-1	0.00661118	0.00754657	-1.5675	0.55518	6.40901	5.84491	2.13094	6.11726	5.25876	0	6.16244	0	0	1.58273
ENSMUSG00000113149	Gm49383	0.00655406	0.00748532	-1.56301	0.550176	5.64925	16.7015	14.6795	14.396	10.2231	0.860627	4.17118	4.62923	0	5.85068
ENSMUSG00000024194	Cuta	6.37e-11	4.7e-09	-1.56049	0.0842041	519.403	422.101	465.067	474.286	443.348	90.2501	95.6403	89.532	105.494	105.321
ENSMUSG00000022440	C1qtnf6	0.000130293	0.000230049	-1.55766	0.29868	37.2024	73.0158	38.1687	45.6546	37.6772	6.38734	15.8175	3.34633	12.287	13.6645
ENSMUSG00000074445	Sprr2a3	0.000336436	0.000521383	-1.55675	0.336102	1110.86	988.342	948.211	730.958	501.72	168.712	89.7329	181.23	109.366	522.714
ENSMUSG00000037664	Cdkn1c	6.05e-08	4.17e-07	-1.553	0.128871	294.558	250.906	282.713	307.904	263.144	63.6665	51.7696	59.7254	40.6455	86.7114
ENSMUSG00000020405	Fabp6	0.0432539	0.0451176	-1.54561	0.749468	5134.69	2827.77	2434.6	4723.54	987.595	993.679	388.234	1928.01	48.7039	1981.57
ENSMUSG00000034892	Rps29	8.54e-08	5.43e-07	-1.53388	0.131852	2914.29	2873.09	2578.17	2698	3115.19	548.989	486.133	737.233	470.774	911.499
ENSMUSG00000028730	Cfap57	0.00876832	0.00981619	-1.53317	0.544644	5.54188	6.7684	12.338	3.93551	7.10453	0.914935	0	4.45723	0	4.5814
ENSMUSG00000030680	Pagr1a	0.0416324	0.0434978	-1.53197	0.736012	39.6306	40.4501	42.3308	39.7781	23.3812	19.8609	31.7582	1.35e-07	8.83197	9.91349
ENSMUSG00000030340	Scnn1a	5.26e-07	2.23e-06	-1.52575	0.158329	195.554	170.475	257.353	218.213	153.372	54.9271	52.9438	48.557	31.7634	29.6694
ENSMUSG00000058603	Rpl28-ps1	3.9e-12	9.7e-10	-1.52572	0.0658036	2377.8	2514.15	2192.1	2261.7	2396.2	486.794	538.307	528.804	503.691	492.978
ENSMUSG00000044080	S100a1	9.31e-06	2.45e-05	-1.52113	0.214935	1890	1856.55	1765.45	1467.99	1455.35	361.557	280.692	423.851	210.545	722.941
ENSMUSG00000071074	Yipf3	1.31e-09	2.8e-08	-1.52096	0.0870628	428.084	327.13	328.329	348.535	334.461	91.8604	78.3874	68.8104	84.1452	62.3973
ENSMUSG00000029678	Hyal5	0.00227442	0.00282288	-1.51607	0.425953	377.204	292.402	262.43	224.812	172.609	77.5899	29.7851	100.696	15.8817	147.193
ENSMUSG00000068220	Lgals1	0.000358067	0.000550757	-1.51339	0.364141	8.31583	25.285	12.6246	19.3077	9.0999	2.28547	2.43089	4.3852	0.912321	4.70988
ENSMUSG00000076928	Trac	0.000894432	0.00122311	-1.5117	0.371609	15.2337	9.29933	21.6856	15.5646	17.1301	3.62197	2.04672	0.610589	4.45084	8.25567
ENSMUSG00000067847	Romo1	7.05e-08	4.7e-07	-1.50443	0.12681	235.177	229.682	195.716	192.879	226.714	42.1697	32.2034	47.3951	59.3288	62.7743
ENSMUSG00000005413	Hmox1	0.00036855	0.000564738	-1.50332	0.328401	71.2495	85.5346	87.1204	54.8873	58.0894	18.315	11.8382	17.2071	5.29477	39.584
ENSMUSG00000061808	Ttr	4.86e-06	1.42e-05	-1.5006	0.197424	316.178	361.216	306.856	249.788	238.748	53.7839	53.4078	87.7628	40.2336	109.999
ENSMUSG00000038387	Rras	6.71e-08	4.52e-07	-1.50023	0.125819	91.0477	89.3558	77.6437	88.1807	88.4589	25.7272	13.226	24.7279	17.5204	16.6186
ENSMUSG00000064360	mt-Nd3	1.69e-07	9.16e-07	-1.49999	0.138341	17254.5	12052	10296.1	11761.3	14131.3	2226.1	4093.76	2845.2	3124.5	2427.81
ENSMUSG00000025362	Rps26	1.44e-10	7.14e-09	-1.49968	0.0678364	2686.73	2650.82	2221.75	2445.81	2701.45	565.534	518.087	608.233	485.093	667.631
ENSMUSG00000050777	Tmem37	4.54e-07	1.99e-06	-1.48669	0.151907	1671.68	1885.57	1895.47	1696.52	2014.11	534.312	371.801	417.566	250.931	576.903
ENSMUSG00000035179	Ppp1r32	1.86e-05	4.38e-05	-1.48517	0.226686	72.0338	64.306	90.5757	89.4437	59.69	14.6466	9.81388	30.4814	11.2514	23.7723
ENSMUSG00000003420	Fcgrt	2.09e-07	1.08e-06	-1.48262	0.139776	6599.04	5972.26	8157.43	6231.4	5492.83	1583.34	1128.73	1599.39	1094.95	2118.27
ENSMUSG00000064357	mt-Atp6	7.15e-05	0.000136954	-1.47835	0.263722	109802	79342.8	63705.9	72158	92355.8	14017.1	29818.5	19120.7	32887.8	8672.03
ENSMUSG00000073207	Ccdc160	0.0181431	0.0195711	-1.47709	0.59413	12.818	4.67593	4.26188	6.11726	9.46577	0	1.02707	7.39055	0	3.95681
ENSMUSG00000075702	Selenom	2.8e-05	6.2e-05	-1.47556	0.236039	512.392	465.899	485.903	518.478	322.979	107.047	95.1635	123.248	49.2768	192.128
ENSMUSG00000027327	1700037H04Rik	7.21e-08	4.77e-07	-1.47396	0.12453	223.313	235.996	199.018	201.738	240.142	36.2175	48.4285	57.1363	72.2986	42.4546
ENSMUSG00000036835	Psenen	1.34e-10	6.85e-09	-1.47374	0.0791419	453.994	416.436	403.937	390.269	406.439	99.5064	86.9291	93.537	82.6293	111.956
ENSMUSG00000030122	Ptms	2.81e-11	3.04e-09	-1.47309	0.0676743	1171.76	1115.86	1121.99	1054.42	1025.21	262.651	247.617	269.015	212.238	268.159
ENSMUSG00000016252	Atp5e	8.91e-08	5.62e-07	-1.466	0.126574	1334.14	1330.3	1183.84	1258.12	1406.18	274.269	226.284	372.859	244.162	428.426
ENSMUSG00000046432	Bex3	7.47e-06	2.04e-05	-1.46429	0.201925	305.793	284.238	296.191	292.508	186.95	61.4367	52.8573	41.6727	54.5666	121.939
ENSMUSG00000059654	Reg1	3.62e-05	7.68e-05	-1.46322	0.241062	345.193	261.082	509.791	477.328	372.079	93.4605	43.1371	91.458	161.993	88.6326
ENSMUSG00000032491	Nradd	6.38e-05	0.000124122	-1.46235	0.283508	21.3421	21.3056	15.6567	23.4109	20.4008	8.68612	3.26374	6.00903	1.84754	4.36
ENSMUSG00000027602	Map1lc3a	2.54e-07	1.25e-06	-1.46137	0.14057	241.158	218.6	218.884	182.543	228.23	45.8485	45.4521	56.4751	34.2707	76.8338
ENSMUSG00000108231	Gm4045	0.00830718	0.00933622	-1.46116	0.505854	6.38054	11.7419	15.679	14.3062	20.5779	3.63657	4.43659	0	3.31035	6.84217
ENSMUSG00000032454	Rbp2	1.64e-09	3.23e-08	-1.46044	0.0877097	18855.3	19188.4	23037.6	19605.1	24362.7	5371.43	4103.53	4529.65	4575.35	5872.02
ENSMUSG00000018585	Atox1	1.69e-06	5.88e-06	-1.45927	0.171345	581.554	594.249	555.841	530.91	547.136	130.787	101.955	175.665	79.2168	200.67
ENSMUSG00000022821	Hgd	0.00135252	0.00176947	-1.44974	0.377597	73.0835	35.702	64.1286	54.6581	31.6369	18.1243	8.67848	14.9786	2.968	23.1489
ENSMUSG00000079523	Tmsb10	4.14e-08	3.13e-07	-1.44409	0.11528	3721.64	3242.92	3112.44	2990.81	2665.28	814.722	616.726	777.974	562.487	993.505
ENSMUSG00000064370	mt-Cytb	2.28e-05	5.2e-05	-1.44315	0.225442	90706.7	79232.5	60673.2	68499	55218.1	15519.7	24839.8	15495.2	25063.4	8094.85
ENSMUSG00000018862	Otop3	0.00156283	0.00201212	-1.44148	0.383297	27.0251	28.3926	35.5831	20.6356	28.7385	8.9232	1.03939	7.47951	8.5727	12.0139
ENSMUSG00000062683	Atp5g2	0.00313961	0.0037911	-1.43364	0.423021	90.3945	76.1174	78.9925	62.0757	78.0308	16.3686	3.3655	27.6494	25.3252	43.7324
ENSMUSG00000021186	Fbln5	0.0111571	0.012316	-1.43126	0.522409	19.227	22.2107	14.3234	14.2736	8.41402	0.881703	9.24366	5.54291	0.410838	8.70499
ENSMUSG00000069805	Fbp1	5.73e-09	7.45e-08	-1.4254	0.0931392	910.312	948.681	1095	1075.57	1079.82	216.225	193.847	247.681	265.049	318.041
ENSMUSG00000044628	Rnf208	3.18e-09	5.16e-08	-1.42502	0.0877851	483.106	543.471	469.533	492.098	597.437	147.605	143.079	120.03	116.702	97.0573
ENSMUSG00000037499	Nenf	1.74e-07	9.36e-07	-1.4216	0.131491	427.267	444.213	348.409	373.153	362.855	83.7618	72.9222	101.62	79.4085	145.611
ENSMUSG00000023031	Cela1	1.06e-06	3.99e-06	-1.42027	0.190339	58.0188	55.5687	51.0584	59.2421	68.1592	14.515	9.34768	20.6255	11.4627	14.8009
ENSMUSG00000041571	Selenow	3.51e-09	5.49e-08	-1.41592	0.0880843	948.534	798.415	867.293	864.573	930.801	199.265	175.63	209.707	207.521	289.639
ENSMUSG00000083863	Gm13341	0.00069254	0.000976698	-1.41489	0.34206	19.2007	19.8942	16.9904	16.2693	10.0244	7.32817	6.05271	1.08512	5.00093	1.84706
ENSMUSG00000023939	Mrpl14	1.84e-08	1.74e-07	-1.41116	0.106907	173.304	197.113	168.428	159.14	171.11	43.9766	38.077	53.8566	30.3879	47.0842
ENSMUSG00000037583	Nr0b2	6.36e-07	2.61e-06	-1.40703	0.172525	51.2721	51.4352	60.7318	72.3876	49.4324	18.5158	15.4061	9.23819	11.6466	14.2445
ENSMUSG00000005054	Cstb	2.6e-05	5.81e-05	-1.40278	0.222485	1429.21	1320.95	1129.4	1125.58	1129.58	302.424	185.9	375.994	192.698	594.313
ENSMUSG00000020424	Castor1	0.0014112	0.00183715	-1.40107	0.367136	30.9769	29.2246	21.3094	15.2932	13.6728	4.40851	6.16244	10.162	1.05878	7.12226
ENSMUSG00000052419	2610001J05Rik	1.04e-07	6.32e-07	-1.39288	0.126065	175.1	171.008	155.921	152.846	155.934	48.3614	42.2574	52.4606	27.1986	34.3436
ENSMUSG00000018770	Atp5g3	3.02e-10	1.09e-08	-1.3871	0.0702677	5573.46	5275.26	5197.81	5299.3	6663.12	1197.26	1296.53	1552.75	1490.86	1458.56
ENSMUSG00000030605	Mfge8	1.44e-08	1.46e-07	-1.38652	0.0994113	412.315	453.945	444.743	373.305	350.242	91.0917	85.7423	103.437	92.5393	139.349
ENSMUSG00000038580	Sct	9.37e-07	3.61e-06	-1.38523	0.152744	315.96	281.61	247.967	287.355	215.623	57.4031	47.0008	74.8588	60.6915	106.323
ENSMUSG00000095687	Rnaset2a	1.07e-06	4.02e-06	-1.37952	0.154314	390.836	464.254	372.244	338.054	442.219	103.118	59.6245	145.28	103.904	107.756
ENSMUSG00000071551	Akr1c19	2.09e-05	4.84e-05	-1.3736	0.21246	3418.08	3949.08	3343.56	2819.87	4410.51	1008.68	589.496	1127.26	554.011	1569.28
ENSMUSG00000026841	Fibcd1	6.96e-05	0.000133834	-1.37167	0.304033	21.3634	15.1968	19.1785	19.3713	15.7763	2.64511	4.10829	4.61909	3.17634	7.91363
ENSMUSG00000047842	Diras2	0.000807783	0.0011176	-1.37029	0.381559	5.34084	7.0139	6.39282	6.11726	7.36227	3.52697	1.02719	0.977147	0	3.16572
ENSMUSG00000022982	Sod1	3.9e-10	1.25e-08	-1.37026	0.0816211	12501.5	12892.6	12179.1	11734.9	14188.4	2993.94	2784.06	3324.22	3307.63	3771
ENSMUSG00000035637	Grhpr	1.34e-10	6.85e-09	-1.36819	0.0844277	244.744	244.587	247.665	262.429	258.284	57.555	65.0032	70.8584	61.2995	64.2018
ENSMUSG00000072849	Serpina1e	2.31e-06	7.64e-06	-1.36347	0.165507	293.703	364.074	379.617	298.375	328.102	110.592	50.445	90.8981	69.9274	119.81
ENSMUSG00000023904	Hcfc1r1	4.05e-09	5.94e-08	-1.35784	0.0856987	483.963	440.751	404.879	376.327	481.64	145.853	111.634	105.315	96.7525	104.46
ENSMUSG00000001666	Ddt	1.35e-06	4.87e-06	-1.35542	0.155358	209.187	240.606	202.645	230.231	236.232	63.4174	44.5811	66.4518	37.0301	87.7934
ENSMUSG00000023036	Pcdhgc4	0.00999026	0.0111036	-1.35477	0.484654	49.9875	32.0569	19.5449	55.895	57.4668	35.7181	5.26743	16.3648	11.8812	2.3233
ENSMUSG00000050708	Ftl1	1.52e-08	1.51e-07	-1.35172	0.0974835	19676.9	19266	20148.5	17007.8	17188.4	4872.74	4069.74	5305.19	3863.35	6374.89
ENSMUSG00000020766	Galk1	4.76e-09	6.67e-08	-1.35164	0.0866971	1632.16	1536.04	1639.76	1456.93	1464.04	362.38	338.934	459.138	349.397	514.386
ENSMUSG00000040767	Snrnp25	3.55e-05	7.55e-05	-1.35042	0.235118	29.7957	27.3314	24.8991	31.5628	34.1071	5.29022	3.87832	6.67526	10.5898	13.264
ENSMUSG00000024028	Tff2	0.00260933	0.00320038	-1.35004	0.38723	115.362	66.632	45.8152	88.7003	43.1218	19.3975	8.21659	24.0193	7.41146	48.2731
ENSMUSG00000075707	Dio3	0.00176614	0.00224513	-1.3481	0.364881	12.6268	17.7676	26.1263	17.4924	13.3207	10.8169	3.7753	3.89861	0.892666	5.83208
ENSMUSG00000032081	Apoc3	1.8e-08	1.72e-07	-1.34726	0.0988178	9079.47	9360.23	8855.36	7517.39	9830.03	2614.08	1938.64	2204.94	1941.12	3040.93
ENSMUSG00000058216	Gstp3	1.29e-06	4.67e-06	-1.34433	0.166938	33.9264	42.9025	29.0273	34.6489	42.3286	6.88243	11.4517	6.18308	10.554	11.7738
ENSMUSG00000097663	Gstp3	1.29e-06	4.67e-06	-1.34433	0.166938	33.9264	42.9025	29.0273	34.6489	42.3286	6.88243	11.4517	6.18308	10.554	11.7738
ENSMUSG00000091462	Gm17084	0.0379087	0.0397097	-1.34249	0.630747	12.0843	9.37485	9.16661	8.74094	12.5348	6.77211	5.48375	0.271463	9.97013	0.000471621
ENSMUSG00000069014	Gm5641	0.000414038	0.000624615	-1.33672	0.296449	608.098	456.327	546.104	634.366	805.98	191.619	258.174	102.285	287.496	65.681
ENSMUSG00000053040	Aph1c	0.00106977	0.00143696	-1.33369	0.33608	402.711	350.781	368.953	422.928	333.59	109.439	60.2198	148.308	37.1337	251.052
ENSMUSG00000043165	Lor	0.00551174	0.00636328	-1.32772	0.453562	8.54535	7.0139	5.32735	7.1368	11.5693	4.40851	4.10829	2.77146	0	0.791363
ENSMUSG00000057863	Rpl36	1.29e-06	4.69e-06	-1.32444	0.151099	1554.77	1792.99	1391.04	1510.52	1722.92	385.947	337.489	490.18	306.263	683.537
ENSMUSG00000083307	AA414768	0.00497153	0.00577562	-1.32064	0.419197	29.9087	24.5486	34.0951	24.469	16.828	13.3065	5.13537	12.0096	1.05878	9.68998
ENSMUSG00000078570	1110065P20Rik	4.25e-05	8.78e-05	-1.31869	0.2213	126.481	119.499	117.852	107.707	137.925	23.0406	25.975	54.317	19.1953	54.4707
ENSMUSG00000040616	Tmem51	1.23e-07	7.17e-07	-1.3166	0.117465	566.129	627.744	560.97	499.576	498.005	172.373	117.6	163.516	108.525	188.344
ENSMUSG00000116465	Tmem51	1.23e-07	7.17e-07	-1.3166	0.117465	566.129	627.744	560.97	499.576	498.005	172.373	117.6	163.516	108.525	188.344
ENSMUSG00000034165	Ccnd3	1.51e-08	1.5e-07	-1.31586	0.111254	200.65	156.07	176.057	141.658	135.237	41.504	39.989	37.5734	47.8807	47.0666
ENSMUSG00000037772	Mrpl23	0.00181911	0.00230725	-1.31181	0.356592	37.3548	39.6644	43.4042	24.276	34.0699	12.0487	4.62285	3.10541	20.8229	15.8959
ENSMUSG00000024962	Vegfb	4.78e-06	1.4e-05	-1.30839	0.171818	67.5725	59.0821	75.969	69.4884	53.4754	16.0308	24.6498	9.86119	23.5167	15.8273
ENSMUSG00000001313	Rnd2	5.32e-10	1.52e-08	-1.30693	0.0802596	404.214	409.533	344.971	319.536	379.581	91.1793	100.685	95.5093	113.489	99.2515
ENSMUSG00000025351	Cd63	1.38e-10	6.98e-09	-1.30624	0.0662897	2397.7	2304.85	2139.6	2031.07	2214.52	597.307	574.391	669.19	514.445	654.185
ENSMUSG00000035885	Cox8a	5.24e-10	1.52e-08	-1.30613	0.0671832	2767.27	2576.28	2489.75	2475.73	3100.89	746.727	664.535	743.538	630.262	852.251
ENSMUSG00000019804	Snx3	2.15e-10	8.87e-09	-1.30421	0.0656988	1279.93	1118.98	1202.4	1003.23	1129.46	313.945	299.233	295.622	282.086	364.527
ENSMUSG00000073982	Rhog	2.31e-09	4.14e-08	-1.30384	0.086184	530.88	541.239	623.3	530.163	534.29	155.532	150.98	186.695	127.716	131.994
ENSMUSG00000028470	Hint2	1.63e-06	5.7e-06	-1.30365	0.152443	344.279	355.15	305.55	303.76	300.3	82.4266	81.2732	98.8945	54.4701	136.351
ENSMUSG00000004285	Atp6v1f	9.27e-06	2.44e-05	-1.30326	0.184044	670.475	675.29	543.039	565.532	651.035	190.448	107.843	202.059	115.089	277.06
ENSMUSG00000031444	F10	3.2e-06	1e-05	-1.30199	0.163681	497.193	591.753	563.807	526.022	432.264	144.523	101.383	160.452	101.673	231.693
ENSMUSG00000002804	Nudt14	4.88e-08	3.54e-07	-1.29808	0.10537	1013.33	811.189	708.248	692.826	773.075	218.575	255.4	231.828	228.231	158.886
ENSMUSG00000017311	Pyy	0.000938457	0.00127649	-1.29742	0.321051	180.167	155.546	122.182	113.977	118.14	31.149	39.3833	57.0773	12.2447	76.7377
ENSMUSG00000098274	Rpl24	4.65e-08	3.41e-07	-1.2951	0.104619	1431.9	1451.05	1172.05	1302.15	1490.41	396.11	322.435	381.252	292.635	508.486
ENSMUSG00000032245	Cln6	3.16e-08	2.55e-07	-1.29202	0.100333	233.986	229.788	227.32	204.847	194.564	64.0629	75.3439	58.7213	42.3358	61.5672
ENSMUSG00000020150	Gamt	1.71e-07	9.23e-07	-1.29	0.143046	114.149	74.9573	104.544	105.149	82.8826	20.8404	28.0885	24.2286	26.1198	31.0058
ENSMUSG00000046718	Bst2	1.15e-06	4.24e-06	-1.28988	0.145311	103.755	84.9948	88.627	85.6458	81.6043	25.1894	15.1107	21.2468	27.8276	35.4687
ENSMUSG00000073155	1810058I24Rik	2.76e-10	1.04e-08	-1.28703	0.0720108	1147.83	1232.53	1126.46	1139.31	1333.16	324.706	333.183	375.547	280.006	339.445
ENSMUSG00000025467	Prap1	2.54e-08	2.18e-07	-1.28668	0.0977364	9719.06	9401.9	9546.32	8309.14	9852.63	2802.33	2085.99	2593.16	2170.29	3485.8
ENSMUSG00000026810	Dpm2	3.24e-08	2.6e-07	-1.28582	0.100111	252.037	297.951	219.972	252.077	257.517	79.986	56.0826	85.6454	57.2277	76.67
ENSMUSG00000015575	Atp6v0e	5.9e-08	4.09e-07	-1.28352	0.106235	964.85	762.286	823.495	709.521	855.871	228.255	185.786	240.629	188.982	308.849
ENSMUSG00000039278	Pcsk1n	8.02e-05	0.000151189	-1.28283	0.231988	30.9769	33.9005	25.5713	47.9185	17.8798	10.5804	10.2707	10.162	4.23512	6.3309
ENSMUSG00000035692	Isg15	7.42e-06	2.02e-05	-1.2812	0.17654	145.268	160.151	226.945	214.104	262.938	51.1388	39.0082	78.1321	42.3512	71.8477
ENSMUSG00000003429	Rps11	1.45e-07	8.12e-07	-1.27756	0.115977	3021.73	3194.05	2936.23	2951.42	3300.48	869.982	723.68	969.857	627.988	1208.21
ENSMUSG00000039195	1110008P14Rik	5.49e-06	1.57e-05	-1.27709	0.170259	458.502	389.952	395.417	397.562	478.47	97.0517	76.6311	171.683	99.8609	174.912
ENSMUSG00000038721	Hoxb7	0.00931092	0.0103869	-1.27704	0.523165	9.49606	4.1587	3.1586	4.84119	2.4942	4.17055	0	0.546356	0	3.26077
ENSMUSG00000038880	Mrps34	4.54e-08	3.35e-07	-1.27655	0.102867	266.268	223.409	235.701	211.989	214.636	68.8722	57.7539	56.0656	89.0816	52.7441
ENSMUSG00000098306	Gm28040	7.21e-05	0.000137923	-1.27629	0.281713	230.824	136.291	161.37	123.648	234.92	45.0259	63.7473	34.3127	48.0708	50.7348
ENSMUSG00000001418	Glmp	4.74e-10	1.44e-08	-1.27576	0.0730512	1967.96	1768.5	1949.58	1757.69	1746.07	548.07	453.347	516.277	454.509	604.038
ENSMUSG00000031158	Timm17b	7.13e-06	1.95e-05	-1.27471	0.174886	164.571	164.329	145.645	143.378	174.496	30.3432	27.9917	61.9449	48.6038	62.891
ENSMUSG00000020857	Nme2	3.62e-06	1.11e-05	-1.27464	0.162383	1262.08	1419.75	1257.75	1287.55	1447.95	381.604	233.847	407.656	316.622	619.341
ENSMUSG00000066724	Gm10175	1.58e-10	7.58e-09	-1.265	0.0676973	938.707	951.115	864.657	893.831	1002.03	250.539	247.719	274.402	236.088	305.88
ENSMUSG00000001827	Folr1	1.19e-05	3.02e-05	-1.26346	0.183461	2687.76	2596.74	2954.79	2338.59	1911.18	724.948	590.225	795.735	419.868	1160.47
ENSMUSG00000014294	Ndufa2	1.05e-07	6.39e-07	-1.26131	0.110776	675.082	658.137	580.681	634.156	741.485	166.642	146.843	229.107	158.817	246.114
ENSMUSG00000002992	Apoc2	8.46e-08	5.39e-07	-1.25771	0.108012	18611.6	18629.9	20895.9	16451.2	20364.3	6422.93	4385.15	4845.96	4568.56	7227.84
ENSMUSG00000063316	Rpl27	1.22e-05	3.08e-05	-1.25746	0.183058	440.896	524.062	329.412	429.592	489.735	114.961	87.844	146.69	91.8547	215.52
ENSMUSG00000024063	Lbh	4.91e-07	2.12e-06	-1.25634	0.12944	595.966	608.992	661.24	532.425	403.037	176.088	153.369	185.516	108.688	174.827
ENSMUSG00000028234	Rps20	3.59e-07	1.65e-06	-1.25383	0.125028	1294.7	1205.2	1067.89	1090.69	1426.4	326.256	294.557	440.543	254.392	453.427
ENSMUSG00000010607	Pigyl	6.33e-08	4.32e-07	-1.25343	0.115683	138.482	103.335	120.34	127.187	146.933	29.4381	31.2746	37.1945	36.3758	46.6135
ENSMUSG00000089768	Tmsb15b1	0.000631784	0.000902201	-1.25275	0.298033	25.0909	27.6936	15.2254	15.4998	19.6494	6.17192	8.43915	5.74995	1.60433	8.37882
ENSMUSG00000020483	Dynll2	2.77e-07	1.34e-06	-1.25207	0.121518	1604.96	1629.37	1632.79	1536.23	1850.49	453.637	601.14	427.255	610.842	324.563
ENSMUSG00000062997	Rpl35	5.7e-08	4e-07	-1.25095	0.10318	921.236	1032.14	834.814	915.381	1071.61	236.866	272.926	323.671	207.967	341.49
ENSMUSG00000027935	Rab13	0.000116182	0.000208162	-1.24906	0.236191	52.3403	67.0739	53.7524	53.4247	55.7429	15.4895	6.16244	21.7838	20.7427	22.0974
ENSMUSG00000022219	Cideb	6.57e-11	4.76e-09	-1.2478	0.064774	2024.21	1929.84	2026.95	1987.36	2291.83	653.536	585.822	587.468	585.759	532.671
ENSMUSG00000041012	Cmtm8	1.09e-05	2.81e-05	-1.24687	0.179315	152.742	153.515	139.577	140.697	140.935	54.4755	48.335	44.0119	20.3528	51.4511
ENSMUSG00000026895	Ndufa8	3.85e-10	1.24e-08	-1.24674	0.0690325	710.332	651.123	619.038	718.778	794.073	185.158	187.954	230.955	206.462	191.51
ENSMUSG00000023247	Guca2a	4.91e-06	1.43e-05	-1.24536	0.164027	6461.35	6637.48	5741.82	5996.95	5635.29	1884.2	1418.39	2093.37	1074.66	2731.78
ENSMUSG00000083649	Rasl2-9	0.0217078	0.0232193	-1.24471	0.561375	5.36093	5.84491	8.52376	2.03909	8.41402	4.40851	0	3.73719	0	2.39534
ENSMUSG00000002580	Mien1	1.21e-08	1.28e-07	-1.24435	0.087685	553.311	447.72	476.265	447.58	458.564	113.74	119.141	169.059	130.23	159.064
ENSMUSG00000020460	Rps27a	1.88e-08	1.77e-07	-1.24283	0.0915604	2587.87	2456.08	2131.15	2143.36	2373.57	647.178	655.305	771.482	510.011	824.126
ENSMUSG00000050608	Micos10	5.58e-08	3.95e-07	-1.24222	0.102234	483.736	446.519	479.821	442.051	552.634	120.189	113.904	177.087	121.507	170.253
ENSMUSG00000033099	Nol12	7.29e-05	0.000139238	-1.24087	0.253827	22.1545	16.156	20.3068	19.7758	22.4084	4.47209	8.98743	2.72826	7.6711	5.4219
ENSMUSG00000061111	Mcrip1	7.96e-07	3.15e-06	-1.24028	0.144598	91.9231	83.8314	69.8602	67.8887	59.2629	30.7152	21.0424	20.8236	18.4463	16.2196
ENSMUSG00000036106	Prr5	9.14e-11	5.56e-09	-1.24007	0.0707017	622.504	601.286	604.598	656.595	563.159	177.472	185.741	188.972	163.798	164.703
ENSMUSG00000005354	Txn2	1.01e-07	6.21e-07	-1.23668	0.108182	425.51	351.378	360.36	368.138	446.437	112.409	139.052	90.7965	140.566	90.1229
ENSMUSG00000022453	Naga	2.43e-06	7.96e-06	-1.23396	0.150571	4445.19	4292.82	4605.9	3597.63	3273.12	1175.02	1088.44	1304.84	750.024	1726.77
ENSMUSG00000058833	Rex1bd	9.38e-08	5.86e-07	-1.23279	0.106999	184.545	179.695	146.082	178.39	183.125	46.3374	36.3972	65.2483	56.9649	51.2334
ENSMUSG00000036731	Cysrt1	2.97e-06	9.4e-06	-1.23046	0.153454	217.222	253.999	204.23	209.98	167.911	54.1956	63.607	93.2578	39.4173	64.7243
ENSMUSG00000002058	Unc119	2.2e-05	5.05e-05	-1.2287	0.191158	58.5331	67.9367	47.1243	57.9631	71.3121	18.5158	14.5153	26.7907	9.32449	22.1582
ENSMUSG00000015478	Rnf5	2.2e-07	1.12e-06	-1.22738	0.116302	487.309	384.349	423.655	369.933	439.717	116.709	153.586	116.509	152.202	86.4838
ENSMUSG00000002379	Ndufa11	1.19e-08	1.27e-07	-1.22374	0.086083	652.984	608.68	561.956	631.046	697.69	147.573	184.671	187.05	174.93	240.411
ENSMUSG00000026531	Mptx1	7.28e-05	0.000139186	-1.22068	0.218247	104.353	138.612	131.784	127.995	122.886	40.3874	24.9792	54.6276	19.5608	58.8533
ENSMUSG00000024844	Banf1	8.14e-08	5.24e-07	-1.22002	0.104365	381.293	380.856	413.789	379.888	393.826	113.842	116.75	112.336	159.84	83.1544
ENSMUSG00000038539	Atf5	1.66e-07	9.03e-07	-1.21915	0.112211	214.336	192.798	176.739	187.143	195.038	48.8057	56.814	47.1147	85.7612	51.9064
ENSMUSG00000041841	Rpl37	2.64e-08	2.24e-07	-1.21847	0.0929054	1224.01	1122.17	1113.97	1103.39	1344.87	324.218	328.535	332.616	297.505	484.35
ENSMUSG00000021190	Lgmn	0.000264284	0.000422236	-1.21757	0.254906	17206.4	16799.8	15090.4	13346	9950.04	5694.24	3081.26	5144.31	1986.39	7331.26
ENSMUSG00000041697	Cox6a1	1.44e-10	7.14e-09	-1.2165	0.067196	3288.01	3181.71	3245.7	3258.03	3937.06	980.007	970.458	929.145	1040.88	1078.88
ENSMUSG00000019158	Tmem160	3.89e-09	5.82e-08	-1.21628	0.0887921	282.146	243.966	262.813	248.127	302.61	66.5039	75.0113	83.3532	77.5569	94.1066
ENSMUSG00000008036	Ap2s1	1.43e-10	7.14e-09	-1.21482	0.0671035	558.347	535.219	507.589	508.346	579.019	145.794	170.268	144.83	160.66	175.956
ENSMUSG00000027447	Cst3	1.65e-09	3.23e-08	-1.21472	0.074696	569.02	593.852	540.319	553.101	699.573	164.173	158.257	160.861	187.63	205.377
ENSMUSG00000028062	Lamtor2	7.81e-10	1.95e-08	-1.20817	0.0784042	336.581	296.695	353.895	328.555	360.429	89.7206	89.0827	104.846	109.889	106.249
ENSMUSG00000004849	Ap1s1	5.97e-09	7.68e-08	-1.20664	0.0792611	420.432	392.605	358.83	344.508	391.104	110.577	104.568	104.668	150.297	103.57
ENSMUSG00000071178	Serpina1b	0.00163588	0.00209763	-1.2063	0.322885	388.976	369.844	316.043	348.444	291.21	140.87	82.952	151.39	31.8293	192.19
ENSMUSG00000033880	Lgals3bp	7.58e-09	9.18e-08	-1.20299	0.0808549	1339.21	1290.79	1487.17	1294.92	1216.85	449.284	310.418	390.107	381.796	474.097
ENSMUSG00000003531	Dgcr6	4.57e-08	3.37e-07	-1.20145	0.0968854	406.636	369.825	326.569	295.383	364.966	116.388	114.893	120.639	77.8414	102.015
ENSMUSG00000111647	Dgcr6	4.57e-08	3.37e-07	-1.20145	0.0968854	406.636	369.825	326.569	295.383	364.966	116.388	114.893	120.639	77.8414	102.015
ENSMUSG00000050732	Vamp8	1.95e-07	1.03e-06	-1.20051	0.112381	1290.6	1221.06	1150.77	1043.58	1194.47	357.606	311.307	368.437	266.935	507.881
ENSMUSG00000103205	Vamp8	1.95e-07	1.03e-06	-1.20051	0.112381	1290.6	1221.06	1150.77	1043.58	1194.47	357.606	311.307	368.437	266.935	507.881
ENSMUSG00000033307	Mif	8.21e-08	5.28e-07	-1.20038	0.102766	250.92	163.903	170.197	163.556	156.002	52.0084	46.151	49.3876	56.8136	63.4899
ENSMUSG00000020377	Ltc4s	3.11e-07	1.47e-06	-1.19854	0.128387	76.4047	84.6382	97.842	97.9017	94.6378	26.1688	26.6211	18.7067	35.4053	29.6757
ENSMUSG00000046229	Scand1	1.47e-09	2.96e-08	-1.19833	0.0731278	557.48	579.723	476.15	465.808	496.282	139.214	135.004	168.693	160.094	173.204
ENSMUSG00000042747	Krtcap2	3.13e-07	1.47e-06	-1.19784	0.117724	214.01	156.999	157.106	188.174	240.654	53.6347	43.0365	67.1567	55.5679	67.402
ENSMUSG00000025521	Tmem192	1.01e-08	1.13e-07	-1.19665	0.0946923	221.605	228.392	216.024	187.136	210.557	78.4443	59.7109	64.7733	51.5315	67.5658
ENSMUSG00000010307	Tmem86a	2.8e-06	8.96e-06	-1.19519	0.148093	615.291	662.639	636.281	660.229	916.403	205.337	301.24	175.958	251.881	144.107
ENSMUSG00000031059	Ndufb11	1.06e-10	6.09e-09	-1.19426	0.0666275	1021.17	962.073	997.263	908.413	1049.65	296.252	323.528	318.717	269.989	287.265
ENSMUSG00000079641	Rpl39	3.09e-05	6.71e-05	-1.19248	0.192884	803.326	962.227	768.238	856.266	957.132	249.926	192.161	312.33	169.746	488.395
ENSMUSG00000025232	Hexa	5.47e-06	1.57e-05	-1.19205	0.158837	5155.95	4763.56	5085.38	4234.07	3413.91	1519.13	1055.83	1534.46	934.902	2021.02
ENSMUSG00000029369	Afm	0.000182294	0.00030694	-1.19136	0.238076	77.3392	87.2402	91.3872	84.0269	50.3768	18.2808	26.4703	26.3258	11.4721	42.4378
ENSMUSG00000067870	Rpl31-ps8	2.26e-07	1.15e-06	-1.19042	0.113147	871.459	1054.2	836.216	1001.74	1084.33	323.48	220.55	337.681	241.555	370.602
ENSMUSG00000024846	Cst6	7.46e-08	4.89e-07	-1.18944	0.100835	885.415	921.16	920.549	890.174	951.158	279.116	221.037	301.664	230.352	385.009
ENSMUSG00000099719	Gm28802	0.00020224	0.000335642	-1.18797	0.281127	26.7042	24.5486	20.2439	24.469	15.7763	4.64322	3.47555	9.94521	7.04605	8.88334
ENSMUSG00000040883	Tmem205	1.85e-08	1.75e-07	-1.18704	0.0971144	213.618	183.812	206.143	174.641	258.725	53.1445	61.7215	69.4097	60.7922	67.9648
ENSMUSG00000015806	Qdpr	4.83e-10	1.44e-08	-1.18643	0.0672914	1631.85	1502.49	1389.16	1414.65	1650.11	427.084	455.176	549.898	454.609	432.369
ENSMUSG00000089847	Timm10b	0.000123877	0.00022016	-1.18581	0.225984	177.286	156.51	147.457	135.193	159.862	48.866	37.7548	66.005	22.6342	81.8102
ENSMUSG00000084786	Ubl5	1.37e-08	1.41e-07	-1.18531	0.084571	658.506	625.365	679.056	667.839	651.974	222.352	168.796	204.971	163.899	255.34
ENSMUSG00000030869	Ndufab1	5.94e-09	7.67e-08	-1.18114	0.0774693	856.499	834.321	716.172	742.057	888.548	260.675	249.298	196.174	292.933	244.381
ENSMUSG00000046814	Gchfr	6.91e-08	4.62e-07	-1.18089	0.0993331	296.951	330.822	302.594	278.335	354.441	111.095	88.3283	92.3819	71.997	120.287
ENSMUSG00000019494	Cops6	6.53e-08	4.42e-07	-1.18076	0.0987503	372.212	398.623	430.569	446.56	452.67	119.202	104.627	181.04	127.15	121.078
ENSMUSG00000059355	Wdr83os	3.82e-07	1.73e-06	-1.17858	0.118275	190.772	172.226	154.702	151.841	170.943	34.2665	56.1717	47.8873	65.4424	58.2724
ENSMUSG00000006412	Pfdn2	1.93e-05	4.51e-05	-1.17564	0.180186	92.249	64.9593	103.709	57.1448	64.7053	22.3647	26.013	15.2546	35.3598	18.941
ENSMUSG00000063171	Rps4l	1.02e-08	1.13e-07	-1.17459	0.0813094	382.209	293.985	322.711	329.098	375.381	122.294	82.4302	105.68	104.804	111.055
ENSMUSG00000052560	Cpne8	2.15e-05	4.96e-05	-1.17321	0.182095	128.131	97.3642	113.309	107.761	88.0407	32.3058	30.1726	40.868	17.9222	50.2534
ENSMUSG00000068290	Ddrgk1	1.22e-06	4.49e-06	-1.17237	0.132989	230.689	187.283	225.653	155.858	237.467	56.5252	63.9861	72.043	45.1397	84.8927
ENSMUSG00000022516	Nudt16l1	4.43e-08	3.3e-07	-1.17221	0.10553	213.645	173.323	158.893	154.045	150.203	50.5065	45.5471	63.2188	45.8901	56.1924
ENSMUSG00000068523	Gng5	8.5e-10	2.05e-08	-1.17186	0.0662135	1081.17	972.788	977.125	955.492	1000.22	345.878	256.386	313.094	287.037	349.661
ENSMUSG00000059534	Uqcr10	7.59e-08	4.97e-07	-1.1712	0.0994711	1105.77	1008.26	941.999	994.908	1213.17	292.524	281.057	332.082	290.507	455.038
ENSMUSG00000060126	Tpt1	1.92e-07	1.01e-06	-1.17005	0.109354	8911.37	8534.95	7951.35	7589.67	10852.5	3008.02	2263.47	2987.07	2101.68	3353.2
ENSMUSG00000002768	Mea1	3.2e-09	5.17e-08	-1.16908	0.0790295	353.473	331.979	399.507	331.906	383.469	107.794	98.2301	112.628	103.375	137.861
ENSMUSG00000017734	Dbndd2	0.000677905	0.000959188	-1.16491	0.275762	180.388	124.979	157.052	94.0879	127.494	37.1631	53.9232	20.7063	30.8661	93.3091
ENSMUSG00000042540	Acot5	9.01e-06	2.38e-05	-1.16311	0.189166	49.7049	55.0317	39.4023	27.8835	42.9263	12.37	12.0582	14.7487	9.36615	16.3097
ENSMUSG00000033061	Resp18	0.0003244	0.000505936	-1.16171	0.346431	13.4138	21.7273	9.18783	6.64046	9.16717	2.17855	3.78768	4.06452	2.63217	3.28088
ENSMUSG00000003863	Ppfia3	2.27e-07	1.15e-06	-1.16171	0.11044	1423.39	1316.36	1255.17	1072.99	1180.31	494.414	384.183	436.343	272.215	394.483
ENSMUSG00000025647	Shisa5	9.27e-09	1.06e-07	-1.16106	0.0796427	375.495	345.822	402.015	411.546	388.66	131.155	104.011	122.238	99.8006	148.926
ENSMUSG00000015804	Med28	4.29e-07	1.9e-06	-1.15966	0.117791	322.897	304.066	300.571	322.317	292.501	79.2645	99.6621	101.198	72.7954	142.336
ENSMUSG00000045257	Morn2	8.01e-05	0.000151046	-1.1593	0.272173	21.63	16.5695	16.8408	17.5473	17.0372	3.57127	4.05867	7.4836	7.50696	4.80909
ENSMUSG00000030413	Pglyrp1	1.45e-06	5.15e-06	-1.15825	0.133725	205.343	192.216	163.345	183.302	202.059	45.1045	62.3902	57.6709	47.1059	92.5511
ENSMUSG00000030872	Gga2	1.38e-07	7.83e-07	-1.15807	0.1046	566.686	557.61	590.908	451.648	494.713	187.7	164.17	150.996	125.647	215.856
ENSMUSG00000024939	Fam89b	3.33e-07	1.55e-06	-1.15804	0.13243	99.7658	112.024	77.7803	82.5442	105.065	33.8745	32.2036	32.999	22.3201	27.0452
ENSMUSG00000071654	Uqcc3	4.19e-07	1.86e-06	-1.15743	0.117915	126.044	140.278	94.8269	115.208	140.935	43.2034	39.0288	43.4195	26.4695	41.1509
ENSMUSG00000003072	Atp5d	9.6e-11	5.76e-09	-1.15724	0.0668667	3256.61	3109.67	3196.55	3283.73	3793.9	1062.14	1040.39	1044.75	1048.61	1020.91
ENSMUSG00000090862	Rps13	1.31e-05	3.26e-05	-1.15662	0.169703	3656.82	3601.94	3007.91	3461.03	3270.64	950.767	713.722	1323.95	849.272	1806.79
ENSMUSG00000021278	Amn	3.04e-10	1.09e-08	-1.15476	0.065886	2892.53	2629.04	2569.92	2465.26	2442.17	823.51	772.625	931.497	730.558	842.801
ENSMUSG00000050052	Tdrp	4.43e-07	1.95e-06	-1.15097	0.123315	106.625	122.234	135.821	93.9005	121.155	41.754	32.8278	43.4262	25.6566	39.7944
ENSMUSG00000042312	S100a13	1.61e-05	3.89e-05	-1.15088	0.172892	66.2264	77.1529	44.7498	66.2703	52.5876	27.3328	11.2978	22.1716	16.9405	19.7841
ENSMUSG00000039640	Mrpl12	2.38e-08	2.08e-07	-1.14827	0.0866622	566.236	521.579	506.654	518.15	605.335	137.02	170.868	154.053	217.344	190.283
ENSMUSG00000062981	Mrpl42	6.59e-09	8.27e-08	-1.14536	0.085291	276.445	233.539	278.371	270.807	290.745	77.7167	72.0326	84.2361	98.7259	97.0365
ENSMUSG00000074754	Smim26	9.92e-05	0.000181243	-1.14517	0.244742	18.1589	28.0556	21.3094	30.5863	28.3973	7.93533	4.10829	7.39055	8.47024	11.8704
ENSMUSG00000037152	Ndufc1	1.55e-06	5.46e-06	-1.14447	0.133123	483.064	429.359	501.947	430.996	561.667	137.83	128.67	179.877	113.459	225.194
ENSMUSG00000039450	Dcxr	5.63e-08	3.97e-07	-1.13952	0.0938616	472.335	412.899	399.327	465.664	499.87	131.79	135.718	173.305	112.164	172.772
ENSMUSG00000040824	Snrpd2	0.000114742	0.000205957	-1.13936	0.215122	198.193	145.054	168.706	170.908	146.085	52.0796	26.0095	66.7255	47.0777	92.0744
ENSMUSG00000026958	Dpp7	2.99e-05	6.53e-05	-1.13875	0.183515	472.414	468.448	447.127	417.434	286.321	153.92	87.793	151.49	94.6444	202.707
ENSMUSG00000033508	Asprv1	0.0459842	0.0478826	-1.13824	0.562122	10.6817	9.35186	8.52376	7.1368	7.36227	2.64511	11.2978	6.46673	1.05878	0
ENSMUSG00000034341	Wbp2	3.57e-10	1.19e-08	-1.1381	0.0645832	883.7	834.589	905.946	842.304	809.626	317.118	283.329	274.499	235.857	262.944
ENSMUSG00000006218	Fam131c	0.00763365	0.00863183	-1.13591	0.406405	10.6817	11.6898	13.8511	9.17589	10.5175	7.05362	1.02707	5.54291	7.41146	0.791363
ENSMUSG00000063457	Rps15	9.65e-09	1.09e-07	-1.13451	0.0781364	4144.87	4402.25	3393.86	3751.82	4071.17	1157.68	1155.34	1363.03	1132.4	1573.62
ENSMUSG00000000088	Cox5a	1.18e-10	6.4e-09	-1.13417	0.0652981	2201.86	1962.12	1933.79	2058.02	2312.7	664.75	703.609	687.649	667.846	636.143
ENSMUSG00000060586	H2-Eb1	0.000154045	0.000265866	-1.13359	0.229508	36.2174	30.6422	30.8406	23.1546	20.1323	10.5804	12.174	10.7283	3.85736	8.29473
ENSMUSG00000034845	Plvap	0.00701379	0.00796896	-1.13307	0.404499	3.20451	18.7037	12.7856	17.3322	11.5693	1.76341	9.24366	1.84764	4.23512	2.37409
ENSMUSG00000024944	Arl2	1.81e-07	9.66e-07	-1.13291	0.11663	140.395	125.822	143.099	122.667	118.552	42.5682	35.3658	50.4867	31.7394	50.6682
ENSMUSG00000047459	Dynlrb1	8.61e-09	1e-07	-1.13095	0.0770016	545.114	497.887	514.397	468.576	522.729	186.566	146.319	145.892	145.47	204.489
ENSMUSG00000064345	mt-Nd2	5.04e-05	0.000101108	-1.13063	0.193554	41524.8	34032.5	28103.9	29332.3	26635.6	9794.77	14458	9363.73	14646	5601.26
ENSMUSG00000005881	Ergic3	6.59e-10	1.74e-08	-1.13053	0.0717035	747.438	782.057	736.961	710.078	688.513	242.065	228.884	200.776	266.749	247.209
ENSMUSG00000016256	Ctsz	7.02e-08	4.68e-07	-1.12962	0.0951775	4654.01	4541.5	5074.84	4338.16	4133.39	1522.7	1157.51	1643.47	1246.18	1875.53
ENSMUSG00000029560	Snx8	1.34e-06	4.85e-06	-1.1294	0.129392	864.664	894.724	803.898	766.778	616.135	247.818	226.842	363.113	184.228	273.759
ENSMUSG00000018567	Gabarap	7.23e-10	1.86e-08	-1.12807	0.0669083	3233.98	2961.98	2944.87	2666.29	2999.32	966.614	889.113	932.678	873.749	1141.92
ENSMUSG00000024208	Uqcc2	4.27e-05	8.82e-05	-1.12777	0.189393	179.287	220.572	131.227	159.246	145.639	45.8862	36.2953	71.645	40.2071	86.2308
ENSMUSG00000008140	Emc10	1.18e-08	1.26e-07	-1.12772	0.0808737	327.747	258.567	330.619	288.978	314.379	87.5027	116.264	84.3612	111.11	93.3265
ENSMUSG00000019505	Ubb	1.53e-08	1.52e-07	-1.12719	0.0813276	7404.43	7712.69	7655.08	7847.06	8140.4	3044.26	2150.85	2663.87	2014.91	2832.54
ENSMUSG00000033020	Polr2f	2.87e-06	9.15e-06	-1.12169	0.139374	185.238	158.821	192.828	173.164	197.326	62.13	44.2552	70.4993	41.9771	84.7532
ENSMUSG00000013160	Atp6v0d1	1.62e-08	1.59e-07	-1.12008	0.0812925	729.415	654.048	724.361	651.302	669.834	245.445	185.372	233.767	188.145	276.357
ENSMUSG00000044709	Gemin7	5.7e-07	2.38e-06	-1.11827	0.117031	109.693	120.568	139.949	138.135	147.478	37.4882	39.4596	50.8921	31.7387	56.509
ENSMUSG00000062753	AI413582	0.00200385	0.00251871	-1.11648	0.307839	134.313	157.751	181.827	136.447	184.723	54.3112	21.2239	83.7587	32.3817	112.061
ENSMUSG00000022780	Meltf	1.1e-05	2.83e-05	-1.11486	0.160453	17223.1	16412.5	17655.9	14707.9	11674.5	5623.5	3941.91	6298.6	3329.86	6990.9
ENSMUSG00000016344	Ppdpf	6.32e-10	1.7e-08	-1.11375	0.0751713	585.419	540.159	531.104	560.109	557.406	177.033	160.205	194.916	176.409	203.236
ENSMUSG00000024661	Fth1	3.15e-09	5.12e-08	-1.11293	0.0846489	14010.1	14094.7	15292.4	14005.2	14779.1	5048.56	5019.52	4180.83	5440.75	4152.45
ENSMUSG00000021496	Pcbd2	1.27e-07	7.33e-07	-1.11086	0.124338	100.668	107.826	95.6419	79.731	91.265	27.2612	39.129	28.7135	30.7879	29.3599
ENSMUSG00000003444	Med29	4.87e-07	2.11e-06	-1.10929	0.116934	119.635	94.6876	132.118	108.072	105.175	37.9132	24.6498	43.4195	40.2336	38.7768
ENSMUSG00000064341	mt-Nd1	9.59e-05	0.000175824	-1.10901	0.204893	83069.3	67522.8	51570.9	55807.8	52075.4	19554.4	29506.8	18129.9	28952.3	10843.3
ENSMUSG00000021606	Ndufs6	5.3e-09	7.13e-08	-1.10876	0.0718845	659.206	571.721	582.96	540.519	679.854	175.613	190.429	201.53	188.857	246.033
ENSMUSG00000030842	Lamtor1	3.34e-09	5.3e-08	-1.10617	0.0686715	698.388	672.979	671.307	644.863	657.127	232.548	186.011	243.465	191.205	261.098
ENSMUSG00000020267	Hint1	3.26e-07	1.52e-06	-1.10512	0.1091	1778.76	1840.17	1560.79	1519.25	1898.05	548.796	491.344	685.209	431.601	733.67
ENSMUSG00000031807	Pgls	5.81e-08	4.06e-07	-1.10379	0.0912185	517.29	417.074	414.239	440.728	497.298	117.702	158.282	143.795	150.619	192.488
ENSMUSG00000040466	Blvrb	2.13e-08	1.92e-07	-1.10116	0.0860562	281.87	330.053	336.095	320.974	331.743	92.1679	108.366	113.433	88.1685	133.28
ENSMUSG00000043614	Vps37d	0.000463134	0.000689146	-1.10106	0.372273	7.74679	7.41849	5.93977	7.95501	7.62769	0.983459	4.65692	2.06074	3.83505	0.883367
ENSMUSG00000071662	Polr2g	1.7e-06	5.89e-06	-1.10078	0.129278	86.7063	111.216	100.715	95.6468	129.07	22.5641	38.9262	34.4596	35.0476	43.7522
ENSMUSG00000071415	Rpl23	2.47e-09	4.32e-08	-1.09999	0.0664016	1801.81	1737.47	1632.31	1589.46	2080.13	513.288	549.081	618.252	590.303	669.396
ENSMUSG00000033809	Alg3	4.25e-06	1.27e-05	-1.09968	0.151986	59.2159	44.9281	55.726	54.9706	70.0335	24.2014	18.4368	18.8639	21.5301	11.7418
ENSMUSG00000030587	2200002D01Rik	8.25e-08	5.29e-07	-1.09966	0.0941922	7800.96	7804.77	6175.53	6450.67	8012.6	2754.46	2085.39	2627.19	1912.33	2754.79
ENSMUSG00000070394	Tmem256	2.84e-06	9.07e-06	-1.098	0.136281	399.487	405.104	331.122	333.331	351.473	119.075	104.416	147.293	81.526	171.076
ENSMUSG00000078974	Sec61g	0.000189791	0.000317912	-1.09701	0.230755	69.0794	57.6635	52.0266	48.1129	55	20.5115	27.0559	21.6683	7.92537	21.5006
ENSMUSG00000043510	Hscb	1.55e-06	5.45e-06	-1.09498	0.129173	59.5704	56.8987	58.1161	54.7371	71.5645	18.3743	23.5823	22.9056	12.5839	23.7211
ENSMUSG00000024217	Snrpc	1.44e-07	8.07e-07	-1.09494	0.0993018	312.456	279.008	271.759	297.997	250.466	92.8681	93.3301	89.3918	72.7015	129.215
ENSMUSG00000019689	Fmc1	1.3e-06	4.7e-06	-1.09447	0.12492	135.717	142.479	108.962	115.729	142.334	32.8012	38.1832	52.5045	36.1521	58.9176
ENSMUSG00000064363	mt-Nd4	0.00036912	0.000565344	-1.09406	0.239047	72884.3	70463.9	51727.5	59569.9	40229.5	17381.9	28957.3	18620.5	30471.2	9383.98
ENSMUSG00000059518	Znhit1	4.53e-09	6.46e-08	-1.09242	0.0917021	295.446	269.969	263.075	241.843	290.319	83.3182	101.177	95.0385	88.2576	86.8353
ENSMUSG00000117942	Maskbp3	5.32e-05	0.000105834	-1.09222	0.188165	89.0734	109.974	85.9922	134.778	71.8824	48.2194	24.9151	20.05	35.8937	37.952
ENSMUSG00000026239	Pde6d	2.12e-07	1.09e-06	-1.092	0.117758	146.339	133.018	118.267	117.962	141.483	45.5789	51.2118	44.2282	31.4506	48.4212
ENSMUSG00000023913	Pla2g7	0.000104608	0.000189897	-1.09093	0.203687	41.0878	33.2105	25.6307	22.9708	23.6464	9.93108	4.87659	11.2696	8.45667	14.5171
ENSMUSG00000028958	Tmub1	1.52e-06	5.37e-06	-1.09085	0.132276	155.74	184.247	138.921	192.461	166.502	70.6797	52.3723	37.4398	65.5492	58.3288
ENSMUSG00000022193	Psmb5	3.71e-09	5.66e-08	-1.08988	0.0762022	379.525	368.328	362.729	403.492	380.04	106.989	118.545	143.054	121.453	149.702
ENSMUSG00000033938	Ndufb7	1.15e-07	6.85e-07	-1.08894	0.096551	4442.03	4128.21	4035.17	4009.07	4927.47	1168.75	1163.08	1613.97	1659.31	1732.23
ENSMUSG00000067288	Rps28	3.93e-07	1.77e-06	-1.08881	0.109584	1581.03	1391.67	1327.57	1393.92	1559.94	441.266	446.307	529.142	377.246	695.836
ENSMUSG00000024621	Csf1r	0.0009425	0.00128107	-1.0878	0.269341	251.275	237.734	259.484	215.366	200.283	128.199	50.0582	110.432	33.9217	117.665
ENSMUSG00000025196	Cpn1	0.000287325	0.000454178	-1.08657	0.229905	123.904	114.733	120.028	120.517	78.5965	43.8597	26.1101	59.3408	18.9122	52.2165
ENSMUSG00000017188	Coa3	8.76e-07	3.41e-06	-1.08085	0.11834	412.07	371.483	376.341	392.609	351.481	115.274	100.852	125.743	121.032	199.413
ENSMUSG00000039221	Rpl22l1	1.51e-05	3.67e-05	-1.08053	0.161103	529.642	562.626	479.085	472.068	523.868	168.243	100.148	209.211	171.935	259.728
ENSMUSG00000050552	Lamtor4	9.37e-09	1.07e-07	-1.07851	0.0760802	449.152	414.613	350.125	372.571	438.282	125.797	119.764	151.012	130.739	160.911
ENSMUSG00000025374	Nabp2	5.64e-08	3.97e-07	-1.07796	0.0944459	218.519	194.261	192.524	206.934	185.642	88.0034	66.5051	73.5637	56.4751	57.4685
ENSMUSG00000028538	St3gal3	2.79e-08	2.32e-07	-1.07754	0.0940386	230.943	265.816	315.998	292.304	262.705	92.6841	100.102	93.859	74.7289	102.804
ENSMUSG00000045282	Tmem86b	1.59e-09	3.15e-08	-1.0775	0.0757811	561.618	466.616	507.592	524.053	456.962	155.065	165.894	164.283	177.574	192.255
ENSMUSG00000025347	Mettl7b	8.52e-09	9.92e-08	-1.07706	0.0732516	1926.98	1728.93	1832.61	1656.76	1473.51	634.826	494.022	614.339	529.39	667.91
ENSMUSG00000020308	Tpgs1	2.05e-06	6.91e-06	-1.07423	0.179642	24.6059	25.2762	22.8055	23.7049	24.7277	7.73365	8.49137	7.32135	7.33025	8.94275
ENSMUSG00000061118	Dnajc30	1.14e-07	6.76e-07	-1.07314	0.101014	189.775	183.767	155.843	185.137	202.246	47.8218	75.6334	57.2368	72.3707	61.8019
ENSMUSG00000038085	Cnbd2	8.38e-09	9.83e-08	-1.06981	0.0754967	486.882	450.113	544.672	483.205	504.174	153.865	200.594	158.426	193.241	144.837
ENSMUSG00000072949	Acot1	1.12e-05	2.88e-05	-1.06877	0.154203	504.105	489.999	566.339	568.263	558.99	140.998	120.66	219.282	203.159	277.451
ENSMUSG00000067370	B3galt4	7.22e-07	2.91e-06	-1.06715	0.127973	84.3853	98.1945	71.3865	91.7589	76.7779	31.7413	24.6498	26.7907	23.2932	38.7768
ENSMUSG00000028744	Pqlc2	7.71e-08	5.03e-07	-1.06698	0.0907621	296.804	276.115	293.221	222.228	219.038	76.009	80.7145	107.996	87.8722	95.0636
ENSMUSG00000038717	Atp5l	8.52e-08	5.42e-07	-1.06696	0.0916983	1705.02	1661.69	1568.82	1545.77	2062.46	518.094	495.235	584.833	593.012	765.524
ENSMUSG00000036114	Rpp25l	2.08e-07	1.08e-06	-1.06683	0.123318	103.612	107.546	99.0888	85.6416	82.0367	29.0962	33.8934	29.5622	29.6458	41.1509
ENSMUSG00000058135	Gstm1	4.95e-05	9.95e-05	-1.06591	0.18209	105.663	116.007	81.5885	125.079	240.097	38.8665	39.9298	45.7875	46.7399	42.2193
ENSMUSG00000016427	Ndufa1	1.91e-08	1.79e-07	-1.06504	0.0786076	553.311	455.903	487.986	418.013	615.275	183.394	177.684	170.906	149.288	183.596
ENSMUSG00000057572	Zbtb8os	2.64e-07	1.29e-06	-1.06499	0.102843	157.055	181.954	175.026	149.111	227.137	54.8886	52.3964	78.1126	64.4555	55.4213
ENSMUSG00000029650	Slc46a3	2.44e-06	7.99e-06	-1.06212	0.129676	2239.1	2205.36	2202.39	1791.36	1552.84	906.255	627.813	699.484	480.094	780.083
ENSMUSG00000030800	Prss8	8.25e-09	9.7e-08	-1.06096	0.0775219	349.291	407.93	385.789	341.226	338.664	140.197	110.326	125.666	109.596	146.206
ENSMUSG00000001334	Fndc5	7.94e-05	0.000150044	-1.06001	0.19149	465.167	378.113	487.259	377.112	292.849	158.492	131.277	159.944	72.3344	193.696
ENSMUSG00000035504	Reep6	3.01e-07	1.43e-06	-1.05979	0.103752	1966.63	2021.66	2420.88	2447.91	2425.95	764.779	883.497	796.023	950.208	557.65
ENSMUSG00000021242	Npc2	6.43e-09	8.15e-08	-1.05945	0.070045	1469.8	1398.92	1298.79	1264.85	1322.7	435.96	421.373	492.364	418.558	588.616
ENSMUSG00000078439	Smim24	8.9e-09	1.03e-07	-1.05913	0.0884029	17513.7	17116.7	16909.4	16078.6	21623.1	6823.55	5935.94	6035.73	5600.26	6451.65
ENSMUSG00000024503	Spink1	2.11e-06	7.06e-06	-1.0585	0.127221	8495.14	8408.49	7252.66	6800.35	9398.46	3093.9	2334.54	3286.02	1959.8	3577.75
ENSMUSG00000003380	Rabac1	1.76e-06	6.07e-06	-1.0584	0.136177	82.4775	77.3316	69.0331	62.7753	87.0166	25.3175	29.0125	29.5675	17.1562	30.4334
ENSMUSG00000052146	Rps10	1.79e-07	9.56e-07	-1.05831	0.0981779	4839.65	5172.57	3949.97	4535.47	4884.7	1536.75	1460.97	1695.57	1318.3	2195.12
ENSMUSG00000048473	Sult6b2	7.89e-06	2.13e-05	-1.05804	0.146773	131.849	174.504	168.768	142.755	191.236	70.4289	39.464	40.8028	67.1483	68.037
ENSMUSG00000002043	Trappc6a	9.57e-08	5.94e-07	-1.05721	0.0919497	253.446	230.809	196.011	214.434	249.506	63.5397	78.3318	86.2246	70.626	100.322
ENSMUSG00000021228	Acot3	0.000148087	0.00025709	-1.05686	0.205852	40.7913	52.5546	44.6178	38.2403	79.2987	18.0349	9.30392	15.4044	21.1489	24.2626
ENSMUSG00000025868	Higd2a	9.11e-10	2.16e-08	-1.05678	0.0679274	845.989	786.725	691.49	759.56	843.505	308.596	267.039	259.593	250.931	276.977
ENSMUSG00000028049	Scamp3	2.94e-08	2.42e-07	-1.05652	0.0957065	165.775	162.854	188.132	154.748	153.467	49.2556	56.0927	63.6577	67.8737	49.8606
ENSMUSG00000063065	Mapk3	3.42e-10	1.16e-08	-1.05576	0.0641222	1377.34	1272.27	1276.39	1237.2	1239.61	477.505	483.307	413.192	459.971	397.283
ENSMUSG00000038690	Atp5j2	2.49e-07	1.23e-06	-1.05547	0.101299	1460.51	1339.07	1296.3	1326.46	1442.86	425.97	393.676	529.205	415.609	669.367
ENSMUSG00000008999	Bmp7	3.83e-07	1.73e-06	-1.0554	0.105959	301.565	333.662	354.752	286.724	286.109	115.628	93.1361	132.775	80.0373	128.683
ENSMUSG00000025135	Anapc11	2.6e-08	2.22e-07	-1.05516	0.0944925	227.34	253.832	215.406	223.835	273.265	67.1964	90.0517	78.8483	91.8552	86.9704
ENSMUSG00000026961	Lrrc26	5.95e-06	1.67e-05	-1.05459	0.141821	301.224	323.808	223.749	292.609	283.973	89.052	90.3825	131.182	66.7031	129.783
ENSMUSG00000056091	St3gal5	0.000267764	0.000427059	-1.05423	0.221075	133.463	101.563	100.335	107.766	79.7208	54.5481	23.8371	44.561	19.5757	50.2609
ENSMUSG00000061477	Rps7	6.48e-06	1.8e-05	-1.0531	0.142976	564.665	605.888	513.644	609.665	632.901	182.309	171.489	258.891	142.174	301.881
ENSMUSG00000037221	Mospd3	5.35e-06	1.54e-05	-1.05234	0.139908	93.2062	89.5872	88.1797	106.862	95.9157	40.3354	36.3775	31.2004	41.5761	19.5091
ENSMUSG00000047264	Zfp358	1.87e-07	9.93e-07	-1.05201	0.114598	144.203	158.982	137.446	129.482	151.452	46.7302	50.3266	60.6632	38.1161	57.1106
ENSMUSG00000045211	Nudt18	8.54e-06	2.27e-05	-1.05177	0.177992	88.7236	82.7997	83.3035	69.6598	74.5153	19.4238	31.1819	24.8671	39.0416	26.4295
ENSMUSG00000026939	Tmem141	0.000166909	0.000284772	-1.05022	0.245291	29.5359	25.5751	23.5349	20.0022	22.4967	10.8057	4.99776	6.82004	7.00121	13.1306
ENSMUSG00000071866	Ppia	1.51e-06	5.33e-06	-1.05019	0.121768	5567.47	5295.56	4837.16	5244.87	5667.56	1429.86	1480.85	2005.84	1898.17	2754.26
ENSMUSG00000032431	Crtap	3.32e-05	7.13e-05	-1.04863	0.215916	25.5203	30.4391	32.3925	26.4772	43.3782	13.4797	10.6893	8.38801	10.3513	10.4777
ENSMUSG00000039163	Cmc1	1.76e-07	9.45e-07	-1.04819	0.106392	191.385	215.8	214.711	163.039	229.531	79.4648	55.3158	71.0731	66.5211	82.6062
ENSMUSG00000006057	Atp5g1	4.27e-07	1.89e-06	-1.04771	0.106381	8386.2	7878.23	7929.59	7969.52	10537.1	2770.89	2288.33	3146.3	2923.05	4002.19
ENSMUSG00000028673	Fuca1	1.67e-05	4.01e-05	-1.0476	0.158049	1987.31	2182.43	2193.01	1889.54	1792.99	866.648	517.293	760.819	472.818	1058.56
ENSMUSG00000023122	Sult1c2	0.00619757	0.00710383	-1.04735	0.344815	26.7042	23.3797	20.2439	34.6645	18.9315	9.69873	3.08122	12.9335	4.23512	20.5754
ENSMUSG00000056665	Them6	1.17e-05	2.98e-05	-1.04675	0.151707	61.9538	68.97	49.0116	67.2899	89.399	29.9779	26.7039	14.7811	22.2344	23.7409
ENSMUSG00000020219	Timm13	6.49e-08	4.39e-07	-1.04663	0.087479	347.911	344.809	285.255	317.238	340.152	83.4052	119.998	122.034	122.867	129.432
ENSMUSG00000044627	Swi5	2.41e-07	1.2e-06	-1.04641	0.100111	667.618	531.491	548.607	520.915	565.768	169.162	189.387	166.646	208.586	272.94
ENSMUSG00000049299	Trappc1	1.64e-08	1.6e-07	-1.04632	0.0881444	227.601	177.658	230.032	203.725	193.306	67.3805	61.5662	81.9034	76.0558	74.0684
ENSMUSG00000093674	Rpl41	2.31e-07	1.17e-06	-1.04585	0.0996236	4710.63	5214.48	4056.61	4238.92	4766.92	1379.68	1443.82	1740.29	1409.19	2205.88
ENSMUSG00000038274	Fau	3.26e-09	5.22e-08	-1.04582	0.0697767	4656.75	4785.12	4068.87	4270.58	5193.53	1568.58	1524.88	1691.04	1429	1862.34
ENSMUSG00000060032	H2afj	3.82e-07	1.73e-06	-1.04552	0.104936	566.809	516.864	455.419	533.542	478.445	172.195	146.487	198.773	147.085	245.541
ENSMUSG00000020798	Spns3	2.86e-05	6.3e-05	-1.04546	0.167635	99.676	106.59	124.507	105.981	61.6178	34.5946	21.7589	38.3431	34.1858	44.7407
ENSMUSG00000046804	Phgr1	0.000143906	0.000251177	-1.0439	0.202614	846.836	854.688	702.678	783.979	800.358	283.383	185.023	354.951	179.009	514.866
ENSMUSG00000045128	Rpl18a	3.58e-09	5.54e-08	-1.04356	0.0708385	4828.18	4757.86	4314.7	4586.85	5166.74	1614.9	1601.93	1730.44	1423.87	1995.16
ENSMUSG00000095677	Dynlt1f	7.87e-06	2.13e-05	-1.04347	0.144711	562.432	703.317	539.422	733.846	661.874	198.948	183.761	168.197	263.594	344.045
ENSMUSG00000107002	0610012G03Rik	5.91e-06	1.67e-05	-1.04264	0.140131	478.539	432.524	423.7	382.081	435.425	162.781	94.6805	189.653	134.072	200.404
ENSMUSG00000056629	Fkbp2	1.25e-07	7.29e-07	-1.04183	0.093168	329.76	288.525	284.748	336.878	377.107	125.959	104.86	110.618	141.243	89.8559
ENSMUSG00000048758	Rpl29	1.04e-09	2.38e-08	-1.04169	0.0654486	1876.03	1884.89	1569.87	1806.77	1977.55	674.211	579.703	683.289	594.464	681.693
ENSMUSG00000028943	Espn	3.78e-10	1.23e-08	-1.04069	0.0666091	1832.08	1915.27	1962.52	1802.66	1768.91	684.56	582.544	719.412	650.669	645.079
ENSMUSG00000034932	Mrpl54	1.12e-07	6.67e-07	-1.03902	0.091809	313.197	301.005	276.285	303.769	330.555	110.406	79.1106	109.099	109.624	136.679
ENSMUSG00000025169	Ogfod3	1.57e-08	1.55e-07	-1.03872	0.0917545	217.587	199.762	183.836	173.962	199.326	58.1831	80.3791	68.0587	70.4021	67.0413
ENSMUSG00000006519	Cyba	7.3e-06	1.99e-05	-1.03861	0.142853	421.737	391.333	338.56	430.715	361.514	107.11	120.377	144.508	113.151	226.422
ENSMUSG00000060938	Rpl26	5.88e-06	1.66e-05	-1.0381	0.139425	2749.36	2775.02	2388.88	2643.03	3022.26	918.23	700.319	1110.17	766.57	1478.98
ENSMUSG00000046070	Igfals	0.00170381	0.00217442	-1.03779	0.280281	18.1349	22.9549	18.372	28.4955	17.4692	16.1732	4.18857	5.70541	3.7591	11.1027
ENSMUSG00000095742	CAAA01147332.1	5.92e-07	2.46e-06	-1.03773	0.109024	182.657	263.021	209.898	182.498	217.713	53.7839	88.3283	80.3722	70.9382	80.719
ENSMUSG00000058173	Smco4	1.03e-06	3.89e-06	-1.03687	0.122409	112.426	99.9058	106.305	95.6702	86.2766	31.278	28.5601	50.1071	30.0234	39.199
ENSMUSG00000040562	Gstm2	1.52e-06	5.39e-06	-1.03629	0.120315	210.525	206.854	159.567	199.088	265.964	78.7135	51.3069	73.5491	81.0775	83.9444
ENSMUSG00000030595	Nfkbib	1.18e-07	6.94e-07	-1.03542	0.111111	146.547	123.912	144.904	144.967	138.945	48.572	64.7056	44.1981	42.476	49.0489
ENSMUSG00000060802	B2m	1.31e-07	7.5e-07	-1.0337	0.0928365	12365.1	11119.4	13745.6	11960.3	14318.6	5893.3	3939.85	4360.42	3753.37	4847.1
ENSMUSG00000027890	Gstm4	1.97e-05	4.61e-05	-1.03275	0.158736	109.993	101.643	85.2376	130.502	97.9002	29.9743	36.8205	43.1628	56.7595	24.5935
ENSMUSG00000109293	Dcst2	1.05e-06	3.94e-06	-1.03248	0.115171	128.18	143.785	172.606	120.306	111.486	52.9022	43.1371	43.4195	38.1161	62.5176
ENSMUSG00000032299	Commd4	1.21e-08	1.28e-07	-1.03127	0.0966707	149.613	143.244	157.592	132.01	140.84	49.3022	52.0355	57.3852	45.1087	52.8011
ENSMUSG00000000154	Slc22a18	1.3e-09	2.79e-08	-1.03095	0.072418	479.344	449.941	430.129	462.382	528.911	182.707	160.683	154.762	178.512	159.905
ENSMUSG00000061104	Sap18b	2.86e-09	4.8e-08	-1.03054	0.0849168	478.865	467.772	444.448	486.263	522.431	167.314	171.809	164.89	159.966	191.107
ENSMUSG00000007891	Ctsd	2.44e-06	7.99e-06	-1.03039	0.125815	4498.22	4294.84	4366.3	3757.02	3495.29	1594.01	1157.77	1603.55	1072.92	2016.99
ENSMUSG00000001348	Acp5	1.65e-09	3.23e-08	-1.0291	0.0679934	809.312	717.14	806.787	738.117	806.387	321.101	260.448	248.353	259.924	298.993
ENSMUSG00000006360	Crip1	1.4e-06	5.01e-06	-1.02864	0.118316	12624.3	12906.8	10875.9	10606.8	13918.2	4821.23	3595.21	4763.72	3211.62	5758.03
ENSMUSG00000071528	Atp5md	1.11e-05	2.86e-05	-1.02656	0.147951	1836.82	1769.04	1548.24	1495.95	1945.45	709.552	461.479	684.989	428.24	896.868
ENSMUSG00000021917	Spcs1	7.8e-08	5.07e-07	-1.02601	0.0873814	759.08	698.717	667.794	738.922	850.89	233.812	227.127	316.168	241.143	323.414
ENSMUSG00000023905	Tnfrsf12a	4.93e-05	9.93e-05	-1.02548	0.175126	119.319	76.3291	98.4843	72.4438	82.8059	28.9436	20.6478	34.6023	28.0396	52.1557
ENSMUSG00000033701	Acbd6	1.17e-06	4.31e-06	-1.02396	0.119719	100.042	97.0551	92.751	102.018	103.821	23.2108	36.5924	34.2519	42.4643	44.0258
ENSMUSG00000025533	Asl	0.000111456	0.000200761	-1.02394	0.19265	648.699	569.179	510.854	591.748	470.46	212.241	177.857	237.995	106.387	325.498
ENSMUSG00000024338	Psmb8	6.44e-08	4.37e-07	-1.02279	0.0854119	491.746	414.185	551.604	523.738	516.05	228.313	152.782	188.002	164.022	168.194
ENSMUSG00000070493	Chchd2	3.32e-08	2.64e-07	-1.0223	0.0797845	6335.58	5504.36	5792.84	5649.39	6521.45	1833.67	1844.04	2322.82	2119.67	2692.31
ENSMUSG00000005575	Ube2m	4.85e-09	6.74e-08	-1.02199	0.0717867	599.407	453.543	515.18	487.66	501.702	201.151	196.55	156.974	179.905	183.644
ENSMUSG00000059734	Ndufs8	9.23e-08	5.79e-07	-1.02193	0.0885483	801.476	790.339	726.821	771.364	923.393	255.39	231.552	325.059	284.867	359.551
ENSMUSG00000045594	Glb1	2.14e-07	1.1e-06	-1.02095	0.09645	2596.06	2544.06	2844.05	2444.61	2304.98	977.584	781.013	1028.89	708.152	1152.39
ENSMUSG00000054000	Tusc1	2.93e-06	9.31e-06	-1.02067	0.140816	59.8174	67.801	60.7318	61.1726	69.4157	26.4511	24.6498	23.0955	27.5283	14.2445
ENSMUSG00000059278	Naa38	1.51e-05	3.67e-05	-1.02044	0.152122	165.469	153.493	133.251	134.069	128.211	46.0795	34.5497	57.1977	45.3882	82.8265
ENSMUSG00000055839	Elob	1.28e-07	7.41e-07	-1.02044	0.091461	1017.74	898.83	881.544	907.142	998.849	357.756	277.285	367.924	278.693	434.887
ENSMUSG00000078656	Vps25	3.63e-10	1.19e-08	-1.01844	0.0698917	499.779	483.616	484.725	459.205	486.843	167.065	164.41	172.79	176.722	190.129
ENSMUSG00000073616	Cops9	2.72e-06	8.74e-06	-1.01783	0.125715	437.911	420.421	357.124	355.309	420.695	107.131	134.183	167.832	120.184	206.488
ENSMUSG00000038155	Gstp2	3.68e-05	7.78e-05	-1.01655	0.167769	116.891	127.937	123.079	156.547	129.321	29.1398	42.0451	62.7831	71.6835	40.4062
ENSMUSG00000097808	Gstp2	3.68e-05	7.78e-05	-1.01655	0.167769	116.891	127.937	123.079	156.547	129.321	29.1398	42.0451	62.7831	71.6835	40.4062
ENSMUSG00000020834	Dhrs13	0.00211329	0.00264212	-1.01622	0.301199	25.4966	20.5216	7.82979	11.1847	18.4644	8.06773	2.83105	3.04173	6.80253	7.9907
ENSMUSG00000028648	Ndufs5	2.71e-07	1.32e-06	-1.01414	0.0981971	510.832	443.08	437.905	450.002	490.883	145.931	132.983	182.114	168.679	228.35
ENSMUSG00000028743	Akr7a5	1.76e-09	3.38e-08	-1.01299	0.0654363	794.681	789.45	707.632	775.987	851.048	241.783	300.551	301.007	313.131	268.754
ENSMUSG00000028998	Tomm7	1.17e-07	6.94e-07	-1.01284	0.0899623	458.244	379.919	335.623	385.387	415.442	126.084	148.926	160.744	114.348	169.352
ENSMUSG00000073435	Nme3	1.07e-05	2.76e-05	-1.01237	0.145208	79.848	91.5028	65.6408	74.8147	60.4394	23.806	27.3542	36.8784	17.2806	31.0878
ENSMUSG00000072571	Tmem253	2.74e-09	4.66e-08	-1.00874	0.0781225	292.016	312.81	318.774	272.311	288.091	109.379	93.2424	107.451	115.278	114.92
ENSMUSG00000090733	Rps27	1.53e-05	3.72e-05	-1.00866	0.15063	4736.19	5349.92	4106.32	4186.74	4614.35	1728.03	1402.81	1938.59	1089.66	2530.3
ENSMUSG00000079478	Znrd2	0.00029778	0.000468704	-1.00832	0.227871	45.8215	18.5729	30.5846	27.6903	32.5652	7.35313	10.8177	16.0227	7.46293	13.6487
ENSMUSG00000014075	Tctex1d2	0.000123457	0.000219645	-1.00797	0.213161	32.529	33.0218	21.3094	32.6254	28.3973	8.9174	10.5158	6.36658	17.7113	11.0366
ENSMUSG00000052456	Asna1	7.45e-08	4.89e-07	-1.00772	0.0854172	260.336	263.178	242.468	243.046	246.275	99.1468	69.0961	99.1556	83.2636	111.97
ENSMUSG00000032959	Pebp1	2.56e-07	1.26e-06	-1.00739	0.0969852	474.848	450.922	422.432	498.177	495.625	145.225	146.793	192.781	151.29	231.029
ENSMUSG00000004038	Gstm3	1.88e-06	6.41e-06	-1.00724	0.119574	615.072	696.103	531.41	633.069	868.961	186.086	244.096	247.926	320.534	223.823
ENSMUSG00000032083	Apoa1	4.98e-07	2.15e-06	-1.00663	0.133923	91317.8	94979.2	88311.5	82439.8	99800.8	41187.2	31331.8	32524.8	27381.5	35741.5
ENSMUSG00000030432	Rpl28	4.76e-09	6.66e-08	-1.00622	0.0704326	1931.09	1861.65	1597.34	1642.51	1826.85	663.406	568.929	582.102	693.319	737.047
ENSMUSG00000045503	Sys1	9.29e-09	1.06e-07	-1.00574	0.085983	328.263	338.852	323.062	323.014	358.116	111.036	114.072	117.265	120.727	149.803
ENSMUSG00000015085	Entpd2	2.78e-08	2.32e-07	-1.00524	0.0783469	355.123	342.779	351.843	330.201	292.477	154.48	120.231	116.84	100.99	122.257
ENSMUSG00000039481	Nrtn	1.5e-05	3.66e-05	-1.0043	0.178836	48.0676	39.7454	44.7498	31.6058	38.9148	12.3438	18.4873	12.0096	19.058	11.8704
ENSMUSG00000024914	Drap1	3.87e-09	5.81e-08	-1.00429	0.0756211	444.407	380.471	364.515	345.409	439.309	153.477	132.666	145.279	144.084	143.13
ENSMUSG00000041736	Tspo	2.9e-07	1.39e-06	-1.00395	0.0978993	184.319	146.495	153.633	165.687	162.466	49.9235	49.7626	59.5813	59.2305	81.8712
ENSMUSG00000026189	Pecr	6.99e-06	1.92e-05	-1.00391	0.137433	196.712	215.972	174.798	178.975	163.115	63.3847	42.4842	70.9669	82.3126	88.8452
ENSMUSG00000068856	Sf3b4	2.91e-07	1.39e-06	-1.00323	0.104987	143.336	129.174	138.048	137.55	118.026	47.5186	41.6498	58.5811	59.9985	38.2525
ENSMUSG00000090247	Bloc1s1	7.44e-07	2.98e-06	-1.00222	0.107856	259.07	303.374	258.08	250.337	270.063	99.6567	86.319	115.376	71.2402	127.102
ENSMUSG00000051184	Zfp524	1.32e-07	7.58e-07	-1.00193	0.102799	169.057	182.118	206.938	183.719	161.496	72.1784	77.0305	69.048	50.6719	63.2874
ENSMUSG00000078664	Sprr2a1	0.000130747	0.000230818	-1.00185	0.192185	2478.21	2259.63	2122.16	1728.05	1415.33	728.589	507.898	753.699	542.064	1280.45
ENSMUSG00000015092	Edf1	4.66e-10	1.43e-08	-1.00146	0.067913	1975.18	1999.55	1949.58	1928.82	2142.18	737.423	724.008	716.641	680.267	815.854
ENSMUSG00000030630	Fah	6.28e-05	0.000122582	-1.00146	0.302495	7.40553	9.81931	5.44399	9.33518	6.91172	2.34881	3.28261	1.84764	3.73966	1.70451
ENSMUSG00000029616	Erp29	3.69e-08	2.86e-07	-1.00127	0.0789933	3029.08	2650.44	2853.02	2490.07	2520.11	1009.34	815.909	1060.94	898.425	1224.02
ENSMUSG00000009076	Zmat5	4.97e-06	1.45e-05	-1.00035	0.131921	110.696	114.038	79.3959	78.3048	98.9321	31.1756	44.0217	24.7296	34.2121	42.9229
ENSMUSG00000070283	Ndufaf3	2.5e-05	5.62e-05	-1.0002	0.17462	76.9269	61.5151	71.3387	72.8643	59.5704	27.6872	15.333	22.5172	26.2595	36.7249
ENSMUSG00000098207	Arl14	0.000740748	0.00103467	1.00092	0.239798	12.818	10.5208	9.58924	7.1368	21.035	52.0205	44.1642	25.8669	22.2344	25.3236
ENSMUSG00000028552	Eps15	1.37e-07	7.77e-07	1.00134	0.115616	80.1851	75.0964	65.9107	55.7533	60.2509	188.407	183.091	172.551	184.549	185.733
ENSMUSG00000055660	Mettl4	1.04e-06	3.93e-06	1.00135	0.134414	20.6844	18.7038	15.3746	22.5699	25.0456	51.3219	66.4014	54.4289	50.1819	58.4199
ENSMUSG00000042680	Garem1	9.13e-07	3.53e-06	1.00139	0.110115	67.3582	84.2463	93.8501	101.03	64.2176	268.271	203.553	232.082	182.23	228.093
ENSMUSG00000031337	Mtm1	2.13e-08	1.92e-07	1.00173	0.075153	197.522	207.345	206.76	189.568	187.212	447.088	609.712	611.272	457.445	594.952
ENSMUSG00000026380	Tfcp2l1	1.45e-08	1.47e-07	1.00282	0.0891532	159.618	148.304	163.675	154.359	174.451	527.557	448.352	429.283	395.951	394.5
ENSMUSG00000014418	Hps5	1.52e-07	8.39e-07	1.00294	0.121482	40.5904	40.0482	43.9574	45.4531	39.1983	127.762	98.8221	126.927	103.465	120.086
ENSMUSG00000034064	Poglut1	9.75e-06	2.55e-05	1.00329	0.154766	14.7372	12.0076	9.22808	19.1527	13.8353	39.2018	41.2407	44.8114	34.5915	29.407
ENSMUSG00000020697	Lig3	0.000310455	0.000486234	1.00382	0.214504	71.746	60.4001	48.576	45.8379	23.5324	127.66	111.748	99.2529	137.049	183.78
ENSMUSG00000048445	Ccdc57	6.11e-05	0.000119631	1.00428	0.302388	2.67753	2.55821	3.19641	2.8392	1.29918	10.0929	8.58886	5.44818	8.21582	6.05542
ENSMUSG00000096718	Zfp781	0.0348534	0.0365742	1.00471	0.602794	3.32393	0	6.51985	3.97356	7.70188	13.3635	7.40394	5.24003	5.77671	18.4544
ENSMUSG00000041268	Dmxl2	0.0118204	0.0130128	1.00485	0.370694	19.4724	34.6739	9.89784	11.9493	7.59879	42.5979	44.5721	58.4134	14.3894	65.2209
ENSMUSG00000064210	Ano6	1.11e-07	6.64e-07	1.00569	0.0888132	1255.15	1210.5	1293.22	1256.28	1520.76	3896.71	4367.43	3463.7	3595.68	2707.55
ENSMUSG00000037157	Il22ra1	1.49e-07	8.28e-07	1.00595	0.0915605	191.202	274.711	271.695	253.866	198.781	745.921	622.406	654.987	553.742	658.414
ENSMUSG00000028760	Eif4g3	9.35e-06	2.46e-05	1.00596	0.142206	61.5296	61.6195	64.2426	102.22	56.0213	171.98	188.412	159.643	265.822	158.86
ENSMUSG00000040302	Rbm48	2.84e-05	6.26e-05	1.00714	0.249791	3.54859	4.05169	3.23294	2.88612	4.99929	9.94769	13.2224	12.8449	12.186	7.61747
ENSMUSG00000000127	Fer	7.1e-05	0.000136142	1.00719	0.17953	29.6332	42.4944	34.7834	28.2505	56.8888	123.556	82.9501	143.982	71.5788	107.128
ENSMUSG00000022179	4931414P19Rik	8.22e-05	0.000154562	1.00749	0.249014	4.59446	3.74421	3.74916	4.37571	6.03181	22.42	9.66002	13.4121	9.44931	13.4864
ENSMUSG00000019792	Trmt11	1.13e-05	2.88e-05	1.0075	0.16895	20.3599	15.2452	23.5494	21.0924	26.034	42.3226	60.2129	54.543	63.4284	75.7221
ENSMUSG00000041303	Gtf3c3	1.01e-05	2.63e-05	1.00758	0.198262	6.11717	6.84195	6.59593	5.43361	5.63517	20.2703	18.6011	12.5268	17.4516	20.351
ENSMUSG00000058440	Nrf1	5.54e-07	2.33e-06	1.00761	0.116815	65.3662	54.2102	54.4405	48.0676	41.9916	135.365	126.947	176.896	161.498	126.086
ENSMUSG00000035139	Secisbp2	2.82e-06	9.01e-06	1.00782	0.156518	11.6147	10.4972	14.2383	14.4372	12.1445	36.8568	46.1047	31.3798	29.4582	33.9222
ENSMUSG00000034640	Tiparp	1.98e-07	1.04e-06	1.00784	0.115837	24.9889	22.7434	25.9812	26.4511	19.7558	62.3334	71.6193	59.4858	59.5599	80.4736
ENSMUSG00000030980	Knop1	6.77e-06	1.87e-05	1.00798	0.160511	49.8474	58.7208	37.301	43.4986	46.179	155.716	129.455	102.235	163.058	104.312
ENSMUSG00000025047	Pdcd11	1.15e-07	6.84e-07	1.00837	0.111664	28.7878	24.9807	29.8285	27.8137	26.1496	61.9514	85.0192	79.2102	88.0644	69.5982
ENSMUSG00000035000	Dpp4	9.93e-09	1.11e-07	1.0086	0.069666	310.855	290.722	267.818	278.356	369.315	911.578	742.448	905.916	777.88	812.586
ENSMUSG00000022664	Slc35a5	2.31e-07	1.17e-06	1.00874	0.10106	45.6719	53.1922	55.4351	44.3238	59.9797	181.356	134.162	113.681	145.847	141.927
ENSMUSG00000029772	Ahcyl2	5.38e-09	7.19e-08	1.00896	0.0680608	296.31	277.507	295.969	311.178	315.06	847.143	921.305	779.853	919.134	665.483
ENSMUSG00000013663	Pten	2.64e-10	1.01e-08	1.00948	0.0665303	304.632	276.993	294.083	265.623	306.038	802.788	784.506	817.436	796.176	770.106
ENSMUSG00000035392	Dennd1a	8.91e-05	0.000165056	1.00956	0.184884	14.8376	15.1199	12.581	13.5565	9.26994	41.9515	53.7111	42.6131	20.2429	32.0558
ENSMUSG00000014361	Mertk	6.95e-08	4.64e-07	1.00958	0.0849685	268.393	291.333	350.951	346.347	346.426	966.88	864.01	923.48	973.938	685.692
ENSMUSG00000006705	Pknox1	4.04e-06	1.22e-05	1.00981	0.166236	25.3789	20.3788	24.2394	19.0299	22.0067	49.5268	76.601	69.5622	60.4092	55.1414
ENSMUSG00000052353	Cemip	0.00227243	0.00282096	1.00998	0.283726	5.67319	6.9027	11.6295	14.585	9.36345	26.8959	22.0174	13.8352	59.7329	23.6564
ENSMUSG00000031608	Galnt7	3.66e-09	5.63e-08	1.01016	0.0735519	179.276	185.527	169.364	179.291	177.947	499.745	591.651	485.124	470.762	419.301
ENSMUSG00000027820	Mme	1.21e-05	3.06e-05	1.01033	0.146971	754.46	674.792	830.111	769.514	1208.59	3207.97	2449.68	1805	2402.68	1805.86
ENSMUSG00000032834	Pwp2	1.12e-05	2.88e-05	1.01101	0.174189	14.9544	11.6898	17.0475	20.3909	21.035	37.0315	44.1642	50.81	48.7039	54.604
ENSMUSG00000071302	2610044O15Rik8	0.00030504	0.000478331	1.01127	0.248455	3.12037	9.26583	8.75511	5.68304	3.67136	16.6061	17.69	19.2197	16.6898	12.0636
ENSMUSG00000048720	Tbc1d12	1.45e-06	5.15e-06	1.01166	0.129627	29.8063	33.6722	20.3735	31.2051	33.1241	96.2133	91.2511	70.7543	80.1487	70.5986
ENSMUSG00000031885	Cbfb	1.89e-05	4.45e-05	1.01196	0.154805	74.139	62.0969	59.3208	44.9111	75.4914	125.492	261.255	147.134	165.542	187.471
ENSMUSG00000057396	Zfp759	1.7e-06	5.88e-06	1.01206	0.263382	1.38968	0.676786	0.92423	0.592626	0.304259	2.65422	2.62808	2.38581	3.95917	2.95543
ENSMUSG00000070348	Ccnd1	5.13e-05	0.000102779	1.01231	0.173679	40.5797	24.8938	28.1808	40.3435	29.488	74.8896	126.183	66.0365	126.871	70.9603
ENSMUSG00000021510	Zfp729a	0.000117727	0.000210557	1.01237	0.199564	8.23954	9.2504	8.65968	4.97176	6.84938	13.0344	23.982	35.28	18.5208	21.4756
ENSMUSG00000030966	Trim21	2.59e-05	5.79e-05	1.01242	0.22082	6.39638	3.35598	3.66672	5.92945	3.15066	13.911	12.9362	12.263	15.0555	10.184
ENSMUSG00000021703	Serinc5	4.59e-08	3.37e-07	1.01303	0.0940742	45.8809	38.9565	38.1321	34.2958	38.5138	125.793	115.238	100.879	113.803	89.2559
ENSMUSG00000040818	Dennd6a	1.46e-08	1.47e-07	1.01322	0.0857214	60.9549	64.7143	84.6863	65.2266	68.1361	196.38	200.893	171.942	200.825	176.903
ENSMUSG00000116230	Dennd6a	1.46e-08	1.47e-07	1.01322	0.0857214	60.9549	64.7143	84.6863	65.2266	68.1361	196.38	200.893	171.942	200.825	176.903
ENSMUSG00000018363	Smurf2	1.67e-07	9.06e-07	1.01327	0.0933067	95.6152	135.514	131.887	111.279	105.511	346.525	386.312	311.778	264.217	292.621
ENSMUSG00000024622	Hmgxb3	5.82e-07	2.42e-06	1.01336	0.108671	82.7587	123.894	125.214	116.195	98.9231	238.211	359.373	314.198	275.434	320.801
ENSMUSG00000030002	Dusp11	4.05e-08	3.07e-07	1.01361	0.105202	63.6579	64.6182	58.7755	64.1454	72.1028	170.015	150.984	189.238	189.697	197.585
ENSMUSG00000006310	Zbtb32	0.000279088	0.000442724	1.01382	0.357023	0.457717	3.095	2.28301	1.01954	1.35226	3.01094	4.10829	9.07413	3.56416	6.31267
ENSMUSG00000035365	Parpbp	0.000120239	0.000214412	1.01392	0.311274	0.530219	0.580838	0.528939	2.44065	3.1252	4.23306	4.78707	4.13534	4.53805	2.82553
ENSMUSG00000044037	Als2cl	2.3e-05	5.24e-05	1.0141	0.158581	67.513	77.1236	101.423	107.75	54.6139	152.375	245.475	211.586	258.525	246.991
ENSMUSG00000037643	Prkci	2.23e-07	1.14e-06	1.01452	0.121248	21.6878	21.3482	23.6323	18.8079	19.8047	52.4535	49.0906	60.7884	70.9823	63.1187
ENSMUSG00000039831	Arhgap29	0.00245514	0.00302776	1.01486	0.291403	6.54717	4.88719	4.39592	6.4671	5.86018	30.3899	16.6808	26.6862	5.77248	14.0486
ENSMUSG00000067049	Unc93a	4.74e-05	9.63e-05	1.01496	0.172532	28.7745	33.2179	33.2514	29.5887	43.3283	141.705	106.641	71.3035	107.874	58.7685
ENSMUSG00000074259	Gramd2	8.91e-05	0.000165078	1.01516	0.24894	4.17588	4.72936	6.66396	5.06001	4.38592	12.1422	16.3287	21.6312	16.5707	8.97862
ENSMUSG00000066640	Fbxl18	4.21e-07	1.87e-06	1.01776	0.120131	43.331	34.5648	34.9592	32.6733	32.8743	101.126	122.026	105.642	97.0705	75.3899
ENSMUSG00000052137	Rbm12b2	4.93e-07	2.13e-06	1.01794	0.127767	35.0369	32.9301	35.309	31.6451	35.7191	101.561	68.4461	112.885	97.9523	101.865
ENSMUSG00000034893	Cog3	1.86e-07	9.9e-07	1.01827	0.0948588	101.476	116.898	114.971	95.8371	71.3852	262.568	265.917	276.137	311.385	256.942
ENSMUSG00000022139	Mbnl2	7.64e-09	9.23e-08	1.01833	0.0729778	342.258	366.862	369.097	270.077	370.279	982.874	959.661	883.723	886.649	1024.85
ENSMUSG00000038058	Nod1	0.00012131	0.000216101	1.01847	0.313068	2.68193	1.98999	3.98498	2.20859	1.40105	4.97143	7.18182	10.5697	10.7304	5.20003
ENSMUSG00000029651	Mtus2	0.00297365	0.00360785	1.01872	0.298361	4.40419	2.9007	13.2261	9.30081	13.0492	25.2722	18.8649	18.4529	17.1736	29.1359
ENSMUSG00000042208	0610010F05Rik	8.58e-06	2.28e-05	1.0188	0.173074	27.3128	27.7701	27.2466	25.1223	43.0168	77.9612	67.6612	78.4269	91.6632	101.446
ENSMUSG00000022346	Myc	0.000241048	0.00039055	1.01884	0.210836	24.9974	20.22	9.75693	27.4963	14.4758	41.1785	58.4118	42.1027	71.158	48.9272
ENSMUSG00000022074	Tnfrsf10b	5.92e-07	2.46e-06	1.019	0.11006	42.7185	45.7858	50.1811	51.099	42.1168	122.035	178.286	139.165	97.668	120.634
ENSMUSG00000107741	Gm2011	5.87e-06	1.66e-05	1.01907	0.170379	13.6358	10.8942	10.3815	10.3152	15.8693	28.9694	39.5635	40.51	30.5191	33.2287
ENSMUSG00000116432	Gm2011	5.87e-06	1.66e-05	1.01907	0.170379	13.6358	10.8942	10.3815	10.3152	15.8693	28.9694	39.5635	40.51	30.5191	33.2287
ENSMUSG00000029701	Rbm28	4.98e-06	1.45e-05	1.01957	0.170947	14.9262	14.763	11.5868	10.2515	13.3389	30.7254	38.9277	38.1892	44.6518	31.7236
ENSMUSG00000048787	Dcun1d3	1.13e-05	2.9e-05	1.01966	0.147235	35.4434	38.7909	39.511	33.1846	26.3701	66.1163	131.394	125.3	90.4348	82.8173
ENSMUSG00000004100	Ppan	0.000357757	0.000550474	1.01985	0.221935	14.3158	6.16832	8.43081	19.5166	9.01642	25.682	27.7996	24.459	32.7824	44.2564
ENSMUSG00000061313	Ddhd2	7.37e-09	9e-08	1.01994	0.0711006	182.23	176.47	183.319	182.013	162.623	436.114	542.45	495.145	587.745	419.349
ENSMUSG00000020064	Herc4	4.31e-07	1.91e-06	1.02005	0.122247	39.3567	52.8041	39.4279	40.1109	42.016	108.019	151.502	130.955	106.336	103.229
ENSMUSG00000034799	Unc13a	0.00123884	0.00163743	1.02006	0.447426	0.199367	2.62527	0.0994825	0.282321	0.196206	0.99076	0.941188	1.48447	2.78906	7.8497
ENSMUSG00000074785	Plxnc1	1.88e-06	6.41e-06	1.02021	0.259462	0	0	0.156031	0.225113	0.0770466	0.640141	0.971725	3.81941	0.678998	0.818618
ENSMUSG00000032624	Eml4	3.99e-09	5.89e-08	1.02065	0.0744125	177.899	199.392	240.42	216.317	213.307	576.623	636.046	523.17	598.641	568.099
ENSMUSG00000036377	C530008M17Rik	3.73e-09	5.67e-08	1.02123	0.0795799	154.628	175.514	153.346	170.739	171.277	489.303	480.406	487.861	458.243	385.938
ENSMUSG00000027695	Pld1	4.53e-09	6.46e-08	1.0214	0.0727938	332.08	362.285	443.804	360.387	385.945	1001.58	1200.67	1012.46	1056.11	958.034
ENSMUSG00000005370	Msh6	1.02e-05	2.65e-05	1.02179	0.183627	6.72015	5.5838	4.21745	6.97636	4.48592	13.7271	19.6278	15.7533	20.5264	12.563
ENSMUSG00000023150	Ivns1abp	4.17e-08	3.15e-07	1.02183	0.0816374	680.959	904.455	783.497	786.667	1007.58	2548.62	2446.71	2419.35	2043.25	2057.96
ENSMUSG00000084384	Gm12251	0.00485538	0.00565182	1.02214	0.422845	4.12264	1.47905	5.46239	3.90208	2.58316	13.502	2.78037	20.8462	10.7576	10.6199
ENSMUSG00000023953	Polh	2.07e-05	4.8e-05	1.0226	0.174521	20.1644	10.5075	23.9579	18.33	15.1257	43.8304	51.3569	58.9217	42.1953	46.138
ENSMUSG00000021112	Mpp5	4.29e-08	3.22e-07	1.02297	0.0819591	220.618	228.468	244.506	211.319	266.919	859.039	624.895	589.607	629.3	585.002
ENSMUSG00000036281	Snapc4	0.00438455	0.00514488	1.02334	0.318281	5.87494	9.92365	8.03938	8.20175	5.63238	7.26876	21.1177	31.2878	47.0589	19.391
ENSMUSG00000073907	Olfr689	7.73e-05	0.00014648	1.02341	0.320314	2.48101	1.35768	1.85599	2.96113	1.22143	4.60504	5.37037	4.28927	9.81812	8.25774
ENSMUSG00000024805	Pcgf5	8.8e-06	2.33e-05	1.02355	0.167829	23.9392	24.8136	26.7075	18.9996	18.6013	48.4451	74.949	60.6592	85.8188	53.1912
ENSMUSG00000020883	Fbxl20	6.79e-05	0.000130936	1.02355	0.21583	5.83945	5.73748	5.70786	5.07168	4.52236	12.1889	28.8843	15.1983	17.645	10.2984
ENSMUSG00000025092	Hspa12a	4.85e-05	9.8e-05	1.02362	0.27154	3.61678	1.35271	1.60137	2.1764	2.11986	8.74843	6.49366	5.64624	3.81379	10.4448
ENSMUSG00000038784	Cnot4	2.42e-06	7.96e-06	1.02368	0.124904	77.7618	44.5169	51.5341	73.3085	52.9282	183.109	132.3	179.615	150.715	181.365
ENSMUSG00000061288	Taok3	2.42e-09	4.27e-08	1.02441	0.0760968	135.038	151.54	152.703	156.894	123.502	402.304	424.537	418.968	375.753	381.874
ENSMUSG00000030779	Rbbp6	5.95e-07	2.47e-06	1.02454	0.110729	53.0874	68.6939	53.5848	62.6592	39.8787	170.692	152.238	172.436	147.338	127.867
ENSMUSG00000021223	Papln	4.94e-07	2.13e-06	1.02466	0.133743	25.636	26.4363	30.8986	26.7892	27.3456	63.9204	75.8392	72.8006	101.351	76.3096
ENSMUSG00000057719	Sh3rf2	3.85e-05	8.09e-05	1.025	0.265383	2.70241	5.30041	2.41757	2.57029	3.87482	10.6507	11.399	9.87272	7.65037	10.4135
ENSMUSG00000039096	Rsad1	0.00106489	0.00143086	1.02522	0.294345	9.70768	4.59375	15.8567	5.25899	8.79269	30.8217	26.7296	22.4193	21.8652	17.0279
ENSMUSG00000026430	Rassf5	0.00133471	0.00174952	1.02566	0.266637	9.61352	9.35186	7.81417	4.07817	10.5175	17.6341	37.5076	19.4002	38.554	12.6618
ENSMUSG00000032402	Smad3	1.07e-06	4e-06	1.02601	0.136998	14.0064	13.9913	15.3521	15.0672	11.6627	45.3877	41.6093	49.9635	34.5181	30.7326
ENSMUSG00000027655	Dhx35	5.57e-06	1.59e-05	1.02659	0.177942	11.9265	12.9522	13.6724	9.18498	12.9099	35.3158	36.6718	36.4503	37.8278	27.1629
ENSMUSG00000025159	Mms19	0.000123992	0.000220303	1.02661	0.195668	81.9764	100.287	117.294	84.0541	88.5573	139.523	311.013	303.875	415.012	226.098
ENSMUSG00000039458	Mtmr12	4.1e-07	1.83e-06	1.02667	0.103798	122.443	147.933	163.586	134.242	124.078	434.674	360.002	446.121	433.19	280.006
ENSMUSG00000045639	Zfp629	0.00047144	0.000699499	1.02759	0.233133	7.21199	17.713	5.58175	7.02915	9.90871	27.0246	29.1719	22.9355	35.5992	16.0066
ENSMUSG00000035933	Cog5	9.22e-08	5.78e-07	1.02761	0.105609	85.4721	69.6444	52.8483	66.2518	67.9803	201.842	196.054	188.364	178.243	186.13
ENSMUSG00000078902	Gm14443	1.91e-05	4.49e-05	1.02762	0.211218	7.65104	10.5759	7.68184	7.28508	8.26806	25.8116	21.0153	24.6866	27.4955	21.0227
ENSMUSG00000042590	Ipo11	1.25e-05	3.15e-05	1.0279	0.177589	39.1297	30.873	39.739	35.6408	24.8717	71.4081	80.8814	99.1169	121.72	109.363
ENSMUSG00000026037	Orc2	5.48e-05	0.000108641	1.02804	0.258324	2.56959	4.3333	1.09588	1.83056	2.06793	5.49611	4.78678	7.61536	8.7388	9.67977
ENSMUSG00000026848	Tor1b	2.15e-06	7.19e-06	1.02818	0.13925	31.7408	20.8206	21.5538	23.6243	25.3737	81.3382	49.4344	78.7707	66.4474	74.0526
ENSMUSG00000005374	Tbl2	3.48e-06	1.08e-05	1.0282	0.152591	15.5882	15.8846	12.5707	16.0646	14.1805	33.3864	54.3404	34.1551	54.7166	39.7644
ENSMUSG00000066798	Zbtb6	3.22e-08	2.59e-07	1.02832	0.0933051	77.1384	81.9505	82.6015	65.0294	77.2263	240.457	178.416	231.722	196.132	234.839
ENSMUSG00000038534	Osbpl7	2.03e-06	6.85e-06	1.02838	0.126563	114.661	92.0557	103.747	83.9859	72.8268	214.821	220.029	299.432	238.041	346.059
ENSMUSG00000056459	Zbtb25	0.00210876	0.00263696	1.02842	0.370701	4.3939	5.68804	2.19141	5.24207	1.08159	16.1081	5.40979	13.552	11.1617	7.37326
ENSMUSG00000067081	Asb18	9.7e-07	3.72e-06	1.02858	0.242889	0.196055	0.627865	0.198522	0.93558	0.791782	2.22617	3.57072	1.62476	2.28204	2.15425
ENSMUSG00000027524	Edn3	0.000268614	0.000428152	1.0289	0.278487	7.67879	5.04311	3.87323	5.0694	3.82341	11.0482	14.9389	18.4662	23.7547	9.48188
ENSMUSG00000021271	Zfp839	2.91e-05	6.38e-05	1.02903	0.184343	15.891	16.7814	7.31418	15.4863	13.7841	40.5093	39.0288	36.9527	43.2612	32.1448
ENSMUSG00000021270	Hsp90aa1	1.76e-06	6.06e-06	1.02908	0.121321	91.6148	78.7573	84.3821	94.5746	77.9712	182.698	200.306	268.514	350.389	228.022
ENSMUSG00000069456	Rdh16	4.41e-06	1.31e-05	1.02984	0.149416	34.448	19.5521	21.7047	26.8739	19.135	66.1534	72.891	55.0699	80.8274	64.6804
ENSMUSG00000032423	Syncrip	5.69e-08	4e-07	1.03014	0.0849421	153.046	169.002	148.6	166.692	174.563	423.196	524.861	407.478	571.816	376.585
ENSMUSG00000029571	Tmem106b	6.47e-07	2.65e-06	1.03018	0.136379	27.2141	31.5952	31.5909	32.7464	31.9159	115.733	78.16	89.5084	71.5712	89.0187
ENSMUSG00000029267	Mtf2	1.43e-07	8.03e-07	1.03161	0.09865	76.8732	88.4282	75.1794	64.4612	88.6412	217.639	204.458	198.056	202.817	289.906
ENSMUSG00000001424	Snd1	1.66e-06	5.78e-06	1.0317	0.120872	38.0776	40.4253	40.9195	43.6263	40.0443	107.025	132.767	124.727	149.792	74.9384
ENSMUSG00000027487	Cdk5rap1	1.38e-05	3.42e-05	1.03196	0.171786	15.0917	13.078	11.289	21.8154	12.3828	45.653	33.7075	35.9583	54.5112	38.9562
ENSMUSG00000074579	Lekr1	0.00988921	0.010997	1.03215	0.372014	4.94862	18.6202	2.49564	3.06359	9.51768	18.9107	13.0561	13.9662	16.1242	30.1857
ENSMUSG00000020170	Frs2	8.58e-08	5.45e-07	1.03233	0.108837	25.8986	35.049	37.6109	29.9172	30.5867	100.571	91.1396	80.3724	84.4805	92.1842
ENSMUSG00000036327	Qsox2	2.46e-05	5.55e-05	1.03249	0.162691	21.7135	25.7686	22.8805	47.3746	33.2203	67.5709	106.673	90.5983	76.9642	74.1918
ENSMUSG00000114797	Gm49336	2.75e-08	2.3e-07	1.03269	0.0906589	117.404	114.955	116.411	93.7102	126.384	356.002	294.732	268.981	346.403	337.409
ENSMUSG00000032572	Col6a4	0.00579089	0.00666775	1.03276	0.495825	0	4.71333	1.03149	0.987789	0	1.20969	4.58099	3.84758	5.36607	1.84343
ENSMUSG00000022899	Slc15a2	0.0210106	0.0225263	1.03298	0.426313	12.2259	3.42045	15.3795	5.24598	6.48522	23.7023	6.4513	40.7001	17.0789	45.1757
ENSMUSG00000051978	Erich1	4.77e-05	9.67e-05	1.0331	0.205609	8.87135	5.58555	13.9072	10.9006	8.11243	24.3722	30.3727	29.2385	24.6774	24.0728
ENSMUSG00000073910	Mob3b	4.45e-09	6.41e-08	1.03325	0.082086	150.247	129.462	151.574	121.609	135.117	438.336	391.138	367.487	368.351	370.171
ENSMUSG00000048047	Zbtb33	2.03e-07	1.06e-06	1.03355	0.103849	38.8319	41.3684	34.6001	39.5586	44.8618	122.546	115.792	125.409	80.4673	125.88
ENSMUSG00000022673	Mcm4	7.07e-06	1.94e-05	1.03369	0.194139	6.6333	5.57783	5.84733	6.6597	5.77487	19.5615	23.2269	15.877	18.7608	13.9626
ENSMUSG00000042719	Naa25	8.47e-05	0.000158349	1.03394	0.1882	50.8593	64.3811	76.3796	28.3913	58.1807	113.54	131.015	167.967	175.903	170.866
ENSMUSG00000038244	Mical2	5.15e-09	7.03e-08	1.03396	0.0789056	130.896	165.764	153.061	174.57	133.448	449.043	403.033	434.052	419.571	417.355
ENSMUSG00000036712	Cyld	1.92e-08	1.79e-07	1.03445	0.0763929	164.845	165.543	165.715	142.738	192.178	519.77	503.111	473.345	482.668	369.662
ENSMUSG00000045751	Mms22l	0.000299007	0.00047035	1.03448	0.219998	47.3141	55.5291	26.0048	32.3803	23.6121	88.0682	105.568	95.4192	164.159	66.4042
ENSMUSG00000022462	Slc38a2	4.27e-09	6.18e-08	1.03451	0.0719475	198.578	240.67	222.838	217.627	191.533	625.098	625.85	681.581	577.452	512.33
ENSMUSG00000074212	Dnajb14	9.56e-07	3.67e-06	1.03482	0.114347	54.4535	48.0829	52.1605	47.4545	52.1543	110.039	142.473	145.822	214.392	125.686
ENSMUSG00000026020	Nop58	2.43e-06	7.96e-06	1.03548	0.136294	32.3442	26.2259	34.3173	40.5725	45.5003	96.9422	114.807	80.5856	89.839	123.835
ENSMUSG00000035311	Gnptab	3.61e-07	1.65e-06	1.03549	0.127994	19.4345	20.4064	22.4802	19.7073	22.6534	64.5181	74.8751	55.6079	46.6311	60.7797
ENSMUSG00000038524	Fchsd1	0.00011786	0.000210738	1.03565	0.28471	1.74604	2.21135	2.2588	2.69584	1.8369	12.0279	8.2919	9.94369	2.86437	5.25069
ENSMUSG00000057147	Dph6	4.62e-05	9.41e-05	1.03575	0.20628	15.9059	13.463	14.4455	12.6325	11.4948	26.8772	50.5261	54.3992	41.6776	29.0877
ENSMUSG00000035469	Rcbtb1	1.65e-08	1.61e-07	1.03646	0.0939937	57.6811	60.3037	67.1246	60.124	53.4838	148.019	188.679	165.254	189.979	156.679
ENSMUSG00000034837	Gnat1	0.000422712	0.000636374	1.03673	0.276052	9.72739	13.5523	7.47289	6.59419	5.73765	24.8951	29.1032	20.9003	32.7117	16.4229
ENSMUSG00000016984	Etaa1	1.32e-05	3.28e-05	1.03725	0.174545	14.9544	14.0278	13.8511	19.3713	22.0868	60.8375	41.0829	36.0289	60.3504	45.1077
ENSMUSG00000048581	E130311K13Rik	0.00111751	0.00149459	1.03729	0.362269	0	1.94452	2.12495	2.95379	1.43609	3.15428	4.13197	7.39055	5.20179	4.53803
ENSMUSG00000052821	Cysltr1	0.00147579	0.00191297	1.03732	0.364177	3.63849	2.06901	5.65676	6.01693	3.10227	14.5122	6.71563	15.1974	7.02672	20.975
ENSMUSG00000029814	Igf2bp3	5.08e-06	1.47e-05	1.03735	0.137115	33.2314	38.4399	34.1617	19.5594	34.6827	80.3723	101.846	107.553	73.3258	86.5562
ENSMUSG00000026643	Nmt2	4.68e-07	2.04e-06	1.03763	0.110338	43.6668	34.5791	31.3374	26.9563	29.8868	86.5878	102.085	109.326	99.2846	74.7974
ENSMUSG00000059866	Tnip2	5.01e-05	0.000100602	1.03788	0.207719	11.6774	12.7822	10.3764	9.17052	8.3045	35.6398	46.3132	28.625	21.8891	23.8519
ENSMUSG00000033382	Trappc8	1.37e-09	2.87e-08	1.03801	0.0688436	180.069	218.405	200.105	189.064	170.873	577.826	550.743	542.34	478.053	557.741
ENSMUSG00000024462	Gabbr1	0.00885367	0.00990404	1.03838	0.363544	5.49182	4.72807	10.7398	4.84599	10.458	34.8071	19.9165	8.69478	48.5768	10.902
ENSMUSG00000094441	Zfp955a	4.05e-05	8.43e-05	1.0385	0.173305	12.0832	25.384	26.8834	22.6687	27.8742	66.9021	68.2748	61.91	46.0713	77.7944
ENSMUSG00000042828	Trim72	0.00233349	0.00288873	1.03856	0.307967	8.68897	5.28295	4.81494	2.28147	5.88498	8.88301	23.2127	8.34793	28.5671	15.2755
ENSMUSG00000034453	Polr3b	1.69e-05	4.05e-05	1.03863	0.184893	9.84113	12.3469	12.8825	12.5548	11.9106	49.5907	42.4115	32.4478	29.4508	23.9492
ENSMUSG00000021222	Dcaf4	0.000267609	0.000426916	1.0387	0.237778	7.08717	5.31412	5.34512	2.27427	4.92863	10.6311	19.9708	16.9407	8.75946	18.5055
ENSMUSG00000041842	Fhdc1	7.75e-05	0.000146889	1.03928	0.187198	19.3934	19.8727	20.9622	20.8424	19.9833	66.1452	59.278	38.3477	108.109	40.3595
ENSMUSG00000002799	Jag2	8.67e-05	0.000161544	1.03929	0.281847	3.18797	5.50671	3.91384	3.1007	4.12832	15.455	11.6408	9.43636	8.85266	15.8506
ENSMUSG00000079260	Tmppe	1.68e-06	5.84e-06	1.03967	0.121975	40.6487	46.7967	53.4127	50.1028	30.6106	94.3614	134.469	139.861	119.866	137.701
ENSMUSG00000032782	Cntrob	0.000121131	0.000215812	1.04002	0.293571	5.67743	4.66353	3.87378	3.49003	2.09921	10.9663	10.9333	12.3987	14.5748	9.79014
ENSMUSG00000016409	Nkap	1.92e-06	6.53e-06	1.04027	0.152336	27.8549	26.6772	27.2062	24.3861	27.9998	89.5593	76.626	52.7041	89.647	82.0079
ENSMUSG00000025558	Dock9	7.24e-07	2.92e-06	1.04027	0.145369	36.2052	34.3943	35.7401	39.4443	26.8022	96.8538	88.2589	114.944	95.0338	95.9181
ENSMUSG00000000142	Axin2	2.72e-06	8.76e-06	1.04052	0.128546	56.2465	80.6593	59.5458	65.4353	39.6776	135.918	182.977	173.749	188.034	161.427
ENSMUSG00000041354	Rgl2	4.65e-06	1.37e-05	1.04059	0.164347	13.4139	16.9716	11.0486	12.6814	11.2658	30.1072	41.0949	32.6588	49.7197	36.8398
ENSMUSG00000090015	Gm15446	0.0428931	0.0447572	1.0408	0.503656	12.3617	38.7088	53.6994	10.4355	7.2955	69.7241	21.0334	34.7779	51.0033	153.843
ENSMUSG00000020721	Helz	1.12e-05	2.88e-05	1.04081	0.176293	71.0415	52.5362	56.5441	36.6094	39.6636	124.099	156.271	141.729	164.558	127.539
ENSMUSG00000027111	Itga6	1.73e-08	1.66e-07	1.04092	0.0760308	506.866	454.934	514.714	485.107	453.738	1410.87	1484.16	1272.73	1650.83	1084.97
ENSMUSG00000022858	Tra2b	5.71e-09	7.43e-08	1.04108	0.0731946	165.891	156.186	156.941	205.14	203.945	459.437	498.386	530.192	515.752	499.799
ENSMUSG00000040728	Esrp1	1.26e-06	4.61e-06	1.04133	0.118526	143.013	164.109	133.321	138.665	200.346	397.835	611.556	386.653	464.911	366.551
ENSMUSG00000102802	Mgam2-ps	1.1e-09	2.47e-08	1.04147	0.0679785	264.445	239.334	297.61	284.859	278.928	820.922	686.37	751.923	843.531	769.286
ENSMUSG00000040204	Pclaf	1.1e-05	2.82e-05	1.04154	0.149847	45.5677	33.9005	39.341	63.0166	47.391	101.677	124.724	142.093	184.085	103.68
ENSMUSG00000073792	Alg6	8.59e-06	2.28e-05	1.04271	0.199414	5.83883	4.81729	5.60928	4.23147	2.70751	12.8329	14.433	13.8414	14.5931	12.8239
ENSMUSG00000116382	Alg6	8.59e-06	2.28e-05	1.04271	0.199414	5.83883	4.81729	5.60928	4.23147	2.70751	12.8329	14.433	13.8414	14.5931	12.8239
ENSMUSG00000024691	Fam111a	0.00150151	0.00194283	1.0428	0.275695	11.4045	16.2249	15.6975	20.681	4.49169	25.4193	33.9908	45.3749	46.3615	32.1151
ENSMUSG00000018651	Tada2a	0.000240536	0.000389819	1.04292	0.252219	3.73839	7.2984	1.86447	4.95203	4.60275	9.15026	15.8821	10.0111	17.6569	12.7545
ENSMUSG00000030888	Rrp8	0.000281074	0.000445601	1.04304	0.245004	5.64101	10.3043	9.19762	7.20979	6.66442	16.6224	20.325	19.9744	45.8486	18.8312
ENSMUSG00000038705	Gmeb2	2.05e-07	1.06e-06	1.04323	0.123823	22.219	22.3203	20.1315	23.4088	15.4995	60.4549	59.3372	59.6937	63.0638	53.5149
ENSMUSG00000031574	Star	0.000530972	0.000776193	1.0438	0.239166	11.9739	17.0378	14.8072	18.8696	5.89538	25.6735	41.8099	56.5593	39.2828	29.9869
ENSMUSG00000012609	Ttll5	0.0011514	0.001535	1.04479	0.266001	27.5603	35.7599	10.3478	44.4948	34.9523	94.246	68.3845	68.7055	104.549	68.3932
ENSMUSG00000026219	Trip12	5.08e-09	6.96e-08	1.04516	0.0806166	255.449	227.608	289.746	252.65	239.313	751.468	652.631	730.566	818.474	650.266
ENSMUSG00000020716	Nf1	8.68e-08	5.5e-07	1.04535	0.119047	148.793	146.981	129.179	150.289	147.3	347.652	422.411	388.353	482.028	428.363
ENSMUSG00000006494	Pdk1	1.43e-06	5.1e-06	1.04541	0.15603	18.8879	21.513	28.1251	27.8511	23.8119	72.6471	71.0796	74.2226	65.9724	59.8035
ENSMUSG00000021556	Golm1	5.05e-09	6.94e-08	1.04568	0.0750899	175.33	172.906	183.159	191.186	141.152	467.014	461.653	466.558	497.884	563.308
ENSMUSG00000042426	Dhx29	6.58e-05	0.000127436	1.04576	0.23373	3.80258	6.59085	2.52827	4.24054	5.11377	20.0229	10.6875	9.97897	12.8912	13.7372
ENSMUSG00000054939	Zfp174	0.00043928	0.000657728	1.04586	0.258674	8.54535	5.84541	14.9166	6.11726	4.20701	23	29.8912	18.5788	18.0656	19.8369
ENSMUSG00000030084	Plxna1	5.22e-05	0.000104228	1.04596	0.19734	11.0026	10.3186	10.5685	10.4353	8.11264	19.5983	40.7671	39.0953	19.868	35.7205
ENSMUSG00000037989	Wnk2	7.33e-06	2e-05	1.04603	0.15713	58.9924	68.6229	61.4427	72.1678	112.596	181.7	223.396	267.312	202.818	175.572
ENSMUSG00000021713	Ppwd1	6.85e-06	1.89e-05	1.04624	0.183438	14.9544	16.3658	19.1785	13.2541	12.621	35.2805	51.8472	41.8076	43.7293	48.8916
ENSMUSG00000033618	Map3k13	5.38e-09	7.19e-08	1.04691	0.0689763	290.397	249.621	294.93	246.272	237.065	762.538	765.251	692.027	885.005	659.422
ENSMUSG00000048924	Ccdc125	0.000116898	0.000209312	1.04735	0.272564	3.91982	5.14997	7.03933	3.74305	5.85401	14.0917	13.6109	21.6094	11.662	16.7408
ENSMUSG00000097487	Ptges3l	0.000237343	0.000385657	1.04822	0.2635	9.55439	9.57145	6.87079	12.3901	5.28964	19.7728	26.7747	33.6043	25.3199	21.1078
ENSMUSG00000066613	Zfp932	0.000144587	0.000251997	1.04863	0.265501	9.42962	11.0591	9.4286	8.95402	9.16811	31.4341	25.2199	21.0071	30.779	35.179
ENSMUSG00000022529	Zfp263	1.3e-07	7.48e-07	1.04922	0.130275	35.3554	42.0834	39.4224	44.161	37.8973	104.645	120.707	111.564	121.367	113.503
ENSMUSG00000031976	Urb2	4.06e-08	3.07e-07	1.04935	0.111773	41.3752	46.4717	45.615	38.4521	43.9556	117.738	121.8	141.105	131.051	110.259
ENSMUSG00000030660	Pik3c2a	1.31e-09	2.8e-08	1.04959	0.0700549	309.798	349.583	356.707	332.067	368.247	1110.68	862.71	1040.85	936.251	966.7
ENSMUSG00000040268	Plekha1	5.38e-07	2.28e-06	1.04968	0.109177	76.593	70.5017	70.5135	51.2397	66.5148	247.873	174.276	196.966	147.757	201.277
ENSMUSG00000059336	Slc14a1	4.99e-05	0.000100201	1.05052	0.254814	2.19251	1.71408	2.32331	3.5895	2.29338	6.21578	8.83656	7.07242	14.9395	4.51102
ENSMUSG00000116373	Slc14a1	4.99e-05	0.000100201	1.05052	0.254814	2.19251	1.71408	2.32331	3.5895	2.29338	6.21578	8.83656	7.07242	14.9395	4.51102
ENSMUSG00000043587	Pxylp1	9.33e-06	2.46e-05	1.05083	0.156231	15.2451	12.8256	12.5607	14.2317	16.7565	49.5583	28.6459	53.6822	52.9393	31.0554
ENSMUSG00000034320	Slc26a2	3.53e-08	2.77e-07	1.05084	0.0825446	631.621	702.971	608.346	640.794	793.135	2211.26	1906.02	2236.69	1562.16	1788.3
ENSMUSG00000027177	Hipk3	1.42e-09	2.93e-08	1.05111	0.0745791	127.692	116.461	127.564	117.355	146.145	396.436	371.296	349.131	364.099	337.518
ENSMUSG00000003153	Slc2a3	7.12e-06	1.95e-05	1.05114	0.29634	0	0.415386	0	0.111063	0	3.1257	1.24593	0.483497	1.99449	0.362867
ENSMUSG00000036552	Ermard	7.97e-06	2.15e-05	1.05139	0.194951	25.1832	26.3784	27.1549	24.3217	21.1577	71.7579	84.324	77.5597	69.7044	58.1314
ENSMUSG00000024104	Washc2	5.02e-08	3.63e-07	1.05149	0.112472	37.8392	49.0487	39.4291	44.0553	40.0012	114.263	138.569	125.07	114.291	113.731
ENSMUSG00000029415	Sdad1	5.34e-06	1.53e-05	1.05173	0.154996	11.0101	8.91226	11.8878	9.01579	14.464	24.1535	38.8833	30.9488	41.6025	28.0731
ENSMUSG00000032584	Mst1r	3.21e-06	1e-05	1.05174	0.1423	72.0827	90.2303	114.667	73.7358	63.3857	261.533	173.073	239.476	244.753	257.802
ENSMUSG00000018809	Smyd4	0.000684764	0.000967205	1.05181	0.311996	2.80352	2.27029	2.07065	4.64259	0.860976	9.43726	9.2249	11.5841	2.83205	7.63709
ENSMUSG00000040855	Reps2	9.95e-08	6.12e-07	1.0519	0.101712	89.7262	71.3079	91.6305	67.2899	72.5709	226.051	272.599	226.866	215.511	186.695
ENSMUSG00000026571	Dcaf6	9.05e-05	0.000167384	1.05198	0.193025	33.0456	45.2286	49.6729	83.9482	34.9554	127.489	141.975	179.287	139.997	95.7886
ENSMUSG00000033720	Sfxn5	0.000166425	0.000284094	1.05202	0.320184	0.725931	0.318189	0.869026	1.11458	2.37531	4.00982	7.24305	1.66407	2.09179	5.76577
ENSMUSG00000015697	Setdb1	2.21e-08	1.97e-07	1.05205	0.0992195	70.8908	70.9548	74.1731	79.6151	57.5285	182.405	217.764	208.723	211.511	192.042
ENSMUSG00000070709	Zfp974	2.29e-05	5.23e-05	1.05288	0.191369	13.4003	8.34603	17.3945	14.1444	12.9909	46.2348	33.7062	33.7675	31.1223	48.0157
ENSMUSG00000032393	Dpp8	4.57e-08	3.37e-07	1.05333	0.0852393	163.673	206.604	187.252	190.089	213.927	539.295	625.865	476.707	667.908	468.234
ENSMUSG00000013275	Slc41a1	0.000499648	0.000735962	1.05395	0.368025	0.459277	3.91494	0.458169	1.01954	0.271546	1.42476	3.08122	4.41415	5.18043	4.30594
ENSMUSG00000060862	Zbtb40	7.78e-06	2.11e-05	1.05415	0.146021	37.7485	31.3411	54.8002	43.4956	34.8839	77.092	146.272	107.708	129.784	126.553
ENSMUSG00000027478	Dnmt3b	0.000216112	0.000355841	1.05464	0.251611	7.76109	14.5604	8.58923	15.0497	7.64182	25.712	27.1313	37.6024	40.9194	23.9286
ENSMUSG00000042548	Asxl1	2.03e-06	6.84e-06	1.05481	0.167075	8.42964	9.2341	9.70933	9.91792	9.75891	36.2659	25.6768	29.4898	23.8275	25.8673
ENSMUSG00000037214	Thap1	1.06e-05	2.74e-05	1.05493	0.182229	9.98159	12.4672	9.59525	14.8096	12.3522	24.6395	43.2492	34.8056	41.6056	31.7525
ENSMUSG00000043639	Rbm20	0.00161373	0.00207209	1.05528	0.340504	3.20451	5.84491	6.33138	4.07817	1.05175	8.61126	16.4332	11.0858	15.8817	7.12226
ENSMUSG00000020692	Nle1	0.000191739	0.000320595	1.05577	0.259517	6.44383	6.99832	3.2573	6.12588	6.34615	11.9807	13.3862	19.0448	17.6039	27.8846
ENSMUSG00000035829	Ppp1r26	3.61e-05	7.66e-05	1.05637	0.322799	0.194551	0.106598	0	1.45769	0.191678	0.955433	3.81085	2.77146	1.24698	1.06498
ENSMUSG00000014074	Rnf168	8.5e-08	5.41e-07	1.05643	0.10256	53.6525	61.6073	60.604	57.996	41.6634	159.066	177.021	162.374	161.546	132.918
ENSMUSG00000033530	Ttc7b	0.00011952	0.000213293	1.05643	0.200454	8.0801	11.2481	9.5121	14.3889	6.40508	27.539	28.0599	34.1758	16.6803	42.3007
ENSMUSG00000029439	Sfswap	9.05e-05	0.000167344	1.05705	0.193946	28.7641	24.5284	19.0919	19.9952	21.8505	39.0025	110.297	50.988	82.2974	69.043
ENSMUSG00000022475	Hdac7	0.000803275	0.0011122	1.05747	0.287209	8.49896	12.3985	9.19997	10.1542	15.0523	44.8623	36.1867	20.5491	53.5321	18.998
ENSMUSG00000021244	Ylpm1	8.13e-07	3.21e-06	1.05775	0.144127	96.7298	113.521	112.928	80.5791	106.962	250.393	328.143	320.206	326.358	250.614
ENSMUSG00000020589	Fam49a	0.00630104	0.00721543	1.0579	0.446285	2.15096	7.29859	0.185623	1.06739	1.05895	4.05013	3.37056	4.63658	11.62	5.76229
ENSMUSG00000064289	Tank	3.4e-06	1.06e-05	1.05801	0.133873	69.7002	72.9721	65.0639	57.6357	69.2849	282.122	166.074	131.407	205.99	211.722
ENSMUSG00000039652	Cpeb3	0.000170758	0.000289964	1.05803	0.234706	6.04535	7.68736	6.18648	14.5577	7.14074	17.6443	27.0974	26.8625	32.0203	17.8538
ENSMUSG00000111861	Cpeb3	0.000170758	0.000289964	1.05803	0.234706	6.04535	7.68736	6.18648	14.5577	7.14074	17.6443	27.0974	26.8625	32.0203	17.8538
ENSMUSG00000068917	Clk2	1.11e-06	4.14e-06	1.05816	0.151763	27.7724	40.1503	27.2983	38.7122	31.5526	89.9101	99.4799	89.0192	90.5533	107.679
ENSMUSG00000010453	Kansl3	2.66e-06	8.6e-06	1.05834	0.130452	98.7008	125.945	113.019	102.769	88.3253	295.485	473.91	284.119	264.287	244.727
ENSMUSG00000020752	Recql5	7.26e-07	2.92e-06	1.05882	0.113644	117.432	162.71	180.361	178.168	117.28	384.864	493.991	471.634	445.251	363.294
ENSMUSG00000039262	Prrc2b	0.000111616	0.000200986	1.05882	0.199248	12.8258	19.7985	14.3381	16.7955	12.6797	43.2537	56.2056	44.9154	68.3619	22.9831
ENSMUSG00000047879	Usp14	9.59e-08	5.94e-07	1.05899	0.104605	41.9878	43.5766	36.8234	36.5871	37.9481	103.336	133.696	140.293	108.029	92.8063
ENSMUSG00000042167	Tent2	4.53e-08	3.35e-07	1.05963	0.110546	50.503	46.6875	38.2707	44.1554	47.7003	144.702	145.048	124.119	129.452	116.843
ENSMUSG00000040720	Virma	2.31e-08	2.03e-07	1.05971	0.0857313	97.807	124.658	99.329	105.41	84.165	274.124	272.031	348.188	287.183	292.968
ENSMUSG00000031207	Msn	0.000867158	0.0011892	1.05973	0.383575	1.9972	1.09303	2.98797	0.47698	0	5.9633	2.40356	5.64814	2.53667	3.3704
ENSMUSG00000096433	Zfp994	1.25e-06	4.55e-06	1.05974	0.120456	34.6424	48.5773	41.351	35.0224	38.3336	120.447	84.431	128.779	97.5797	152.451
ENSMUSG00000020023	Tmcc3	1.93e-07	1.02e-06	1.06022	0.109254	25.4156	32.0828	32.3267	32.7725	40.4646	73.8294	98.1293	102.029	101.071	98.7485
ENSMUSG00000037315	Jade3	8.98e-07	3.49e-06	1.06032	0.125611	36.6283	40.9583	27.0041	28.7217	35.2811	91.1411	106.543	121.788	74.1218	98.7287
ENSMUSG00000023473	Celsr3	1.96e-06	6.63e-06	1.06111	0.278675	0.0849495	0.217123	1.1471	0.0271469	0.111559	2.06156	2.21635	1.10729	1.58795	1.42162
ENSMUSG00000107269	Celsr3	1.96e-06	6.63e-06	1.06111	0.278675	0.0849495	0.217123	1.1471	0.0271469	0.111559	2.06156	2.21635	1.10729	1.58795	1.42162
ENSMUSG00000050014	Apol10b	0.000571688	0.000827502	1.06131	0.30922	4.27267	2.33797	9.58924	5.09772	5.25876	15.1005	13.5812	11.9798	22.0781	13.8515
ENSMUSG00000037845	Fdxacb1	3.73e-05	7.87e-05	1.06177	0.218612	10.0336	13.2671	11.7202	9.43694	11.6686	24.5389	35.9589	48.9381	31.5983	29.3981
ENSMUSG00000022863	Btg3	0.00151625	0.00196032	1.06184	0.305237	18.8005	8.8929	16.2044	7.77006	23.8297	64.0325	50.3493	38.5301	24.9621	37.2781
ENSMUSG00000019988	Nedd1	0.000157477	0.000270852	1.06212	0.214878	6.17846	9.39497	9.58631	9.54434	11.4926	29.5571	47.1062	23.7288	29.6794	15.0368
ENSMUSG00000034525	Ice1	2.21e-05	5.08e-05	1.06235	0.225645	4.58552	7.51961	5.89585	5.66083	4.90253	15.5974	22.3864	15.8746	18.8854	14.5494
ENSMUSG00000031214	Ophn1	0.000597476	0.000859647	1.06287	0.247384	18.6487	24.812	55.7707	58.2574	33.5066	149.118	107.845	104.236	81.8226	78.7414
ENSMUSG00000018379	Srsf1	8.44e-06	2.25e-05	1.06347	0.148631	69.965	43.8368	50.6099	45.8795	68.3639	119.423	197.359	150.478	214.779	134.297
ENSMUSG00000098301	Srsf1	8.44e-06	2.25e-05	1.06347	0.148631	69.965	43.8368	50.6099	45.8795	68.3639	119.423	197.359	150.478	214.779	134.297
ENSMUSG00000028708	Mknk1	4.98e-06	1.45e-05	1.06384	0.172613	10.5697	16.8772	14.5771	12.6431	12.609	30.5861	50.6615	39.8967	43.035	35.9836
ENSMUSG00000035239	Neu3	0.00017126	0.000290588	1.06385	0.218297	6.467	8.23231	11.4499	13.2719	15.7775	20.5475	26.5735	35.2513	47.9149	33.2462
ENSMUSG00000021111	Papola	2.1e-08	1.9e-07	1.0645	0.0876626	168.11	214.81	149.203	147.401	154.758	477.387	532.337	457.784	488.463	447.636
ENSMUSG00000018412	Kansl1	1.18e-07	6.94e-07	1.06557	0.115251	171.552	190.681	167.008	135.548	151.043	409.727	515.546	547.484	477.149	421.806
ENSMUSG00000071266	Zfp946	6.11e-06	1.71e-05	1.066	0.143777	55.6444	54.7182	54.6376	69.3589	65.0741	225.057	108.082	205.288	153.782	207.39
ENSMUSG00000034940	Synrg	7.16e-08	4.74e-07	1.067	0.103917	43.7458	63.6627	53.1337	63.5597	53.3244	169.679	184.689	160.184	149.972	142.444
ENSMUSG00000033581	Igf2bp2	3.59e-07	1.64e-06	1.06715	0.10733	40.9819	32.1279	33.4926	44.7078	38.3077	139.7	97.828	93.3106	133.379	96.2992
ENSMUSG00000047648	Fbxo30	1.81e-06	6.23e-06	1.06721	0.127657	26.006	23.2867	34.5864	22.5701	27.1581	106.773	59.9478	88.916	67.5411	73.8107
ENSMUSG00000113416	Gm49328	0.0031046	0.00375371	1.06754	0.445951	2.06118	7.25042	2.34617	2.44227	1.91663	15.9101	5.51882	5.31021	6.97122	18.992
ENSMUSG00000045482	Trrap	4.56e-07	2e-06	1.06779	0.119843	110.782	91.1457	124.33	99.4827	79.3766	238.321	308.695	302.37	359.16	262.791
ENSMUSG00000001542	Ell2	2.54e-06	8.27e-06	1.06823	0.136096	12.6312	14.6459	16.4458	15.115	18.6534	56.4369	54.2162	45.667	47.9629	29.6875
ENSMUSG00000017548	Suz12	1.45e-07	8.11e-07	1.06828	0.112116	22.8104	22.2475	25.2165	22.7096	24.3766	80.5553	50.3361	74.4783	78.8456	66.5625
ENSMUSG00000036661	Dennd3	0.000114332	0.000205335	1.06864	0.201681	12.0389	10.8239	12.6576	8.88669	10.5421	34.9133	44.238	17.4173	52.8423	26.2499
ENSMUSG00000026918	Brd3	2.76e-07	1.34e-06	1.06899	0.117896	64.5917	77.6096	81.3044	88.1653	55.599	207.432	209.836	198.849	255.664	193.606
ENSMUSG00000022768	Ccdc116	7.95e-05	0.000150053	1.06901	0.228789	7.67049	11.4084	11.5717	18.9924	9.87831	42.2062	35.6817	36.2359	31.8541	26.6141
ENSMUSG00000019943	Atp2b1	9.48e-08	5.9e-07	1.06929	0.0929011	211.344	190.739	185.785	234.741	158.806	565.186	480.106	686.784	505.999	626.644
ENSMUSG00000021569	Trip13	0.00150117	0.00194266	1.06963	0.31687	9.61352	8.18288	13.8511	13.9946	7.36227	14.697	51.7816	29.9262	42.1565	28.7777
ENSMUSG00000020173	Cobl	9.08e-07	3.52e-06	1.06984	0.117573	698.108	764.264	663.417	622.557	986.438	2503.95	2552.57	2271.33	1962.28	1609.38
ENSMUSG00000031691	Tnpo2	1.64e-07	8.95e-07	1.06997	0.109554	85.8562	101.104	102.05	88.0775	67.867	286.952	270.062	217.941	289.195	232.636
ENSMUSG00000020897	Aurkb	0.00140833	0.00183361	1.07009	0.280323	8.95724	6.54011	4.8654	9.00803	7.35201	16.4253	31.3875	17.1271	50.0396	11.1872
ENSMUSG00000007613	Tgfbr1	4.45e-08	3.31e-07	1.07042	0.104936	42.3075	36.2132	41.2439	33.4373	45.1012	101.883	107.306	134.678	114.74	124.12
ENSMUSG00000025266	Gnl3l	5.05e-07	2.17e-06	1.07042	0.143544	10.9742	10.0314	12.2055	11.3919	10.1854	26.4892	39.3137	31.1455	31.281	37.6008
ENSMUSG00000031256	Cstf2	2.08e-07	1.08e-06	1.0709	0.120225	31.1366	38.0085	38.6547	40.967	42.5698	119.526	133.644	102.362	120.795	89.2217
ENSMUSG00000020263	Appl2	6.58e-07	2.69e-06	1.07099	0.122961	36.3138	36.4979	37.0419	29.3988	32.6036	100.383	79.3598	143.3	86.7911	105.421
ENSMUSG00000041440	Gk5	2.46e-07	1.22e-06	1.07103	0.130436	24.7185	28.8297	30.0226	23.3402	20.5245	78.6451	84.9827	69.4944	71.9839	69.29
ENSMUSG00000051285	Pcmtd1	5.25e-08	3.75e-07	1.07116	0.0995646	61.2273	49.0326	64.7188	51.9931	46.28	171.39	179.584	162.912	134.234	151.701
ENSMUSG00000023940	Sgo1	2.27e-06	7.52e-06	1.07119	0.243946	0.528715	0.811601	1.1607	1.22062	0.625249	2.76022	2.26058	5.77713	4.42881	2.80092
ENSMUSG00000031562	Dctd	0.00032028	0.000499931	1.07124	0.292815	3.97194	3.61271	3.94487	5.17774	4.59988	11.7563	18.6653	7.97338	25.9207	9.03937
ENSMUSG00000068036	Afdn	4.16e-08	3.14e-07	1.07157	0.0881471	142.591	141.544	127.378	113.44	104.631	329.798	446.153	330.244	342.865	393.958
ENSMUSG00000041688	Amot	8.2e-09	9.66e-08	1.07264	0.0843857	101.45	74.6063	97.7649	106.049	85.5474	270.737	255.836	279.969	282.804	265.98
ENSMUSG00000024780	Cdc37l1	1.45e-06	5.15e-06	1.07304	0.127093	71.2214	60.7858	81.0041	41.4633	64.2622	172.005	163.288	220.649	184.767	179.342
ENSMUSG00000031666	Rbl2	1.33e-06	4.8e-06	1.07315	0.129078	18.6586	19.8089	20.4241	22.3693	22.2351	74.47	84.6045	56.2094	56.1473	43.6853
ENSMUSG00000015971	Actr8	2.85e-07	1.37e-06	1.07317	0.131234	22.8039	24.0201	28.3158	28.666	21.0086	58.7303	74.9903	79.2108	80.7305	75.8422
ENSMUSG00000037997	Parp11	2.85e-05	6.27e-05	1.07328	0.18085	10.8702	21.7872	13.3901	13.2308	11.7468	43.6334	33.4923	31.39	62.6999	41.4109
ENSMUSG00000051228	Nyx	0.000295778	0.000466004	1.07331	0.22794	13.8862	13.3897	9.58924	12.2345	4.20701	32.8112	28.2969	33.3135	36.5169	21.0508
ENSMUSG00000034317	Trim59	0.000112978	0.000203241	1.07333	0.224795	4.9633	5.43457	3.40408	4.45131	4.277	7.14199	12.8689	12.3005	21.9442	21.343
ENSMUSG00000037890	Wdr19	0.0014788	0.00191669	1.07343	0.328758	7.70773	4.12894	12.8519	4.64545	2.39477	14.7571	20.6473	13.7365	17.7586	18.8028
ENSMUSG00000108818	Gm44869	0.000373702	0.000571485	1.0736	0.368454	1.06817	3.50695	2.13094	4.07817	3.15526	7.93533	6.16244	12.0096	9.52902	7.91363
ENSMUSG00000030641	Ddias	0.000439875	0.000658315	1.0742	0.345436	0.942564	2.89875	0.626901	0.753431	0.773647	4.12002	12.6699	2.96765	2.87838	2.16146
ENSMUSG00000050555	Hyls1	0.000450578	0.000672237	1.07431	0.252746	8.29922	13.373	8.70784	6.66163	15.7181	25.0179	31.7408	17.6258	52.8373	34.8219
ENSMUSG00000112449	Srp54b	3.46e-06	1.07e-05	1.07444	0.159271	19.0638	20.9148	21.6641	22.0282	20.9901	39.9089	60.46	65.7102	77.5619	75.5334
ENSMUSG00000075040	Zfp408	4.79e-05	9.71e-05	1.07448	0.259256	3.45553	5.49049	4.85592	4.79745	2.59364	9.95137	15.609	11.9156	14.0082	14.2714
ENSMUSG00000024044	Epb41l3	7.32e-09	8.95e-08	1.07454	0.0747009	1797.01	2229.19	2385.47	2102.01	2408.76	6888.96	6573.65	6543.37	6650.57	5293.46
ENSMUSG00000029270	Dipk1a	0.000170091	0.000289172	1.07473	0.288799	5.30206	4.67593	3.11591	4.83491	2.1035	8.6062	17.6276	12.4271	14.7473	9.49635
ENSMUSG00000027857	Tshb	1.16e-09	2.56e-08	1.07628	0.17123	0	0	0	0	0	0.684241	1.42154	0.897095	1.20407	0.753584
ENSMUSG00000023972	Ptk7	0.000150592	0.000260811	1.07683	0.255327	9.70662	8.88358	4.40089	7.58134	6.95084	15.8887	20.3627	26.7368	20.9148	30.3837
ENSMUSG00000047511	Olfr1396	7.53e-05	0.000143137	1.07693	0.368093	1.35345	2.22287	1.34952	0.646571	0.665987	2.81141	3.9153	7.11707	5.42453	3.62356
ENSMUSG00000032289	Thsd4	0.000146754	0.000255151	1.07713	0.209567	28.7567	46.4151	24.6676	33.5213	30.0134	114.353	51.933	105.74	79.2991	152.802
ENSMUSG00000029661	Col1a2	0.00100687	0.00136064	1.07732	0.322782	1.5419	4.64128	1.15339	4.08494	3.79541	14.4785	9.40156	14.0814	4.39774	6.5506
ENSMUSG00000020032	Nuak1	0.00010607	0.000192229	1.07767	0.331508	0.565288	1.85613	1.12953	0	1.66987	3.31883	4.39143	3.45668	4.51306	2.12091
ENSMUSG00000053390	Zfp952	1.52e-05	3.7e-05	1.07868	0.171856	14.4853	21.7321	13.243	14.0708	15.9595	41.4284	39.4547	57.9694	70.2147	34.3685
ENSMUSG00000117284	Gm7072	6.08e-06	1.71e-05	1.0788	0.145438	54.064	54.2898	36.6501	48.8266	55.4643	170.544	103.288	167.764	114.563	195.814
ENSMUSG00000031657	Heatr3	3.02e-05	6.58e-05	1.07902	0.1741	22.4315	11.6898	19.1785	19.3713	12.621	32.2104	67.5977	50.4682	48.3904	56.4299
ENSMUSG00000036526	Card11	0.000126146	0.00022364	1.07924	0.322235	1.06817	1.0101	1.22691	2.05847	2.1035	4.4372	9.488	2.77146	9.66424	3.16419
ENSMUSG00000035640	Cbarp	0.000559507	0.000812229	1.07954	0.330259	2.45359	2.19822	0.597034	1.15208	2.33767	6.6739	11.6282	4.62256	1.97235	7.71627
ENSMUSG00000015214	Mtmr1	2.2e-06	7.33e-06	1.07956	0.141133	11.381	12.8187	15.3062	15.3289	18.2573	45.289	35.9626	61.9636	42.0997	36.4277
ENSMUSG00000074582	Arfgef2	3.53e-09	5.51e-08	1.07962	0.0783888	186.826	203.84	188.08	164.058	156.136	592.533	496.985	478.707	545.013	532.624
ENSMUSG00000021676	Iqgap2	3.32e-09	5.29e-08	1.07989	0.0708648	133.515	150.081	181.454	156.12	175.088	456.871	500.608	506.201	460.955	416.455
ENSMUSG00000024759	Atl3	5.88e-08	4.08e-07	1.08048	0.105886	26.7852	26.7494	32.1058	37.083	31.1052	92.5084	94.8157	107.149	81.5463	81.1205
ENSMUSG00000005686	Ampd3	3.07e-06	9.67e-06	1.08057	0.169281	14.6608	21.2754	13.9858	16.8573	13.9185	60.2168	43.4896	52.5174	44.6424	41.0718
ENSMUSG00000026827	Gpd2	3.55e-08	2.78e-07	1.08177	0.0850076	293.618	243.762	274.265	257.425	276.664	818.713	681.993	688.726	1052.59	776.242
ENSMUSG00000074829	2010315B03Rik	8.1e-08	5.23e-07	1.08188	0.117555	19.7982	22.9205	16.2142	18.0795	20.2376	55.5168	56.6245	67.3015	51.5021	60.1465
ENSMUSG00000098810	2010315B03Rik	8.1e-08	5.23e-07	1.08188	0.117555	19.7982	22.9205	16.2142	18.0795	20.2376	55.5168	56.6245	67.3015	51.5021	60.1465
ENSMUSG00000031853	Map3k21	5.01e-09	6.9e-08	1.08207	0.0839245	108.953	107.546	101.22	118.267	102.02	282.145	350.232	323.337	364.22	279.351
ENSMUSG00000057530	Ece1	6.79e-06	1.88e-05	1.08219	0.164471	38.6885	36.3243	40.709	30.1335	24.3452	100.591	102.046	133	103.907	69.6169
ENSMUSG00000068823	Csde1	1.67e-10	7.81e-09	1.08228	0.0687537	565.537	560.042	607.282	552.592	623.294	1638.06	1796.69	1689.16	1706.33	1753.9
ENSMUSG00000028862	Map3k6	0.00010977	0.000198019	1.08252	0.292808	3.10361	5.76999	3.87027	2.22465	2.29253	15.5642	10.1426	9.37761	8.29675	10.8398
ENSMUSG00000033487	Fndc3a	4.44e-10	1.38e-08	1.08272	0.0705028	137.952	164.991	155.222	147.516	147.79	454.439	455.827	413.634	418.88	486.991
ENSMUSG00000021250	Fos	7.07e-07	2.86e-06	1.08301	0.115917	362.655	420.249	412.81	478.353	298.669	1014.17	1412.96	1406.22	1061.84	948.249
ENSMUSG00000025432	Avil	0.000930914	0.00126752	1.08367	0.366633	2.80894	3.19487	2.80201	2.23048	5.53208	13.7625	20.6629	11.8414	6.20048	5.50735
ENSMUSG00000038970	Lmtk2	3.53e-09	5.51e-08	1.08392	0.0674623	461.449	579.815	483.724	487.052	444.891	1625.61	1548.99	1433.72	1452.03	1212
ENSMUSG00000094483	Purb	1.64e-10	7.69e-09	1.08399	0.0654698	534.084	543.577	484.789	460.834	517.462	1534.16	1469.74	1496.59	1583.93	1422.87
ENSMUSG00000047909	Ankrd16	1.22e-06	4.48e-06	1.0842	0.151683	48.1571	35.8588	29.1096	34.3099	46.426	124.529	103.583	106.805	120.504	113.997
ENSMUSG00000050379	2006-09-01	0.000836395	0.0011514	1.08448	0.264148	18.7794	11.7064	5.33451	17.7995	11.7777	25.4039	61.5569	33.3101	28.9854	43.0873
ENSMUSG00000031712	Il15	6.94e-05	0.000133594	1.08457	0.192806	17.5128	36.9431	14.2339	24.3834	27.7355	61.3059	84.6069	75.3301	79.8846	48.8271
ENSMUSG00000069895	Atxn1l	3.42e-06	1.06e-05	1.08467	0.153694	72.8339	76.0639	85.4362	82.094	48.7235	187.712	290.595	185.321	210.414	206.548
ENSMUSG00000053091	Lins1	0.000587165	0.000846409	1.08552	0.254887	9.46308	6.07197	9.26974	4.92216	7.72392	17.2281	41.5822	12.9808	35.5701	17.3965
ENSMUSG00000036206	Sh3bp4	0.00196358	0.00247298	1.08583	0.317995	8.31157	4.24558	14.7064	11.6406	6.54775	19.1961	27.8062	25.9967	15.7688	51.1063
ENSMUSG00000005268	Prlr	1.91e-07	1.01e-06	1.08662	0.101453	202.178	206.185	206.115	215.057	253.076	823.399	599.191	648.82	472.104	713.611
ENSMUSG00000033499	Larp4b	1.76e-09	3.38e-08	1.08715	0.071712	274.798	306.613	279.559	273.364	285.555	808.584	892.091	982.741	850.232	704.13
ENSMUSG00000042216	Sgsm1	0.000106491	0.000192883	1.08774	0.226142	16.7062	6.37501	11.1104	8.4529	6.84228	23.4922	24.317	27.7158	31.6424	37.9775
ENSMUSG00000030970	Ctbp2	4.03e-07	1.8e-06	1.08801	0.109806	37.5635	50.2674	45.7809	45.3021	48.5778	107.115	152.009	106.632	169.215	154.751
ENSMUSG00000030091	Nup210	0.00225438	0.00280016	1.08809	0.305305	6.91322	18.3921	6.5187	11.4401	4.86308	12.378	45.4074	27.9048	26.0325	32.071
ENSMUSG00000052609	Plekhg3	4.17e-06	1.25e-05	1.08904	0.140892	52.0127	74.9063	82.6474	98.6559	80.8843	239.373	221.386	263.388	160.481	271.703
ENSMUSG00000063730	Hsd3b2	1.71e-06	5.91e-06	1.08913	0.127979	21.8386	19.8214	35.577	32.5277	31.7338	89.0134	91.9095	86.135	83.1835	66.8769
ENSMUSG00000070448	Vmn2r89	0.000167263	0.000285268	1.08934	0.274652	7.43227	6.22842	11.6782	6.09882	5.03605	18.2091	23.6595	26.0769	21.3883	20.4499
ENSMUSG00000020121	Srgap1	4.89e-05	9.86e-05	1.08994	0.282747	2.19429	3.50695	1.5319	2.72658	3.15526	6.08218	6.15246	12.2944	9.31112	10.452
ENSMUSG00000052299	Ltn1	1.07e-08	1.17e-07	1.09007	0.0829934	98.5064	81.4212	107.875	89.4377	79.9479	254.79	273.99	304.936	291.952	236.069
ENSMUSG00000058690	Ccser2	1.93e-07	1.02e-06	1.09015	0.101898	79.7915	72.2514	86.3088	66.5797	95.2733	288.068	219.037	205.106	287.792	201.58
ENSMUSG00000023800	Tiam2	1.44e-07	8.09e-07	1.09023	0.119091	36.1511	41.1426	50.2467	38.6319	41.4103	117.877	123.73	153.434	101.725	127.408
ENSMUSG00000000787	Ddx3x	2.51e-09	4.38e-08	1.09094	0.06636	139.624	124.325	129.516	126.756	140.551	439.5	349.187	435.742	331.578	427.766
ENSMUSG00000067916	Zfp991	0.00276668	0.00337696	1.09189	0.315987	15.8388	20.5362	25.4953	13.74	44.3315	114.929	106.062	49.3167	30.71	69.5823
ENSMUSG00000038751	Ptk6	5.15e-07	2.2e-06	1.09195	0.113532	55.6985	37.4074	35.1605	37.7231	48.563	150.116	115.803	122.849	103.759	148.147
ENSMUSG00000004952	Rasa4	6.3e-06	1.76e-05	1.09197	0.149393	24.5679	54.266	38.2342	53.6521	39.1395	125.721	112.779	129.435	130.569	109.691
ENSMUSG00000019944	Rhobtb1	0.00085613	0.00117519	1.09233	0.329636	2.94302	0.776127	5.36295	3.71011	4.95756	8.6788	7.88576	14.8437	11.2326	9.55882
ENSMUSG00000033760	Rbm4b	1.64e-06	5.71e-06	1.09251	0.134826	26.3776	36.4878	30.9497	36.2263	22.0521	79.0131	124.189	81.2603	86.8964	85.6552
ENSMUSG00000024993	Fam45a	4.32e-07	1.91e-06	1.09294	0.123504	28.8378	26.5553	24.639	24.8891	29.255	91.6823	67.1197	94.0996	60.3303	98.7657
ENSMUSG00000030534	Vps33b	3.51e-07	1.62e-06	1.09336	0.119341	80.0532	77.545	96.6512	62.0224	89.304	286.394	260.242	258.446	218.689	190.68
ENSMUSG00000027324	Rpusd2	0.001877	0.00237278	1.0934	0.310017	5.34084	1.16898	7.45829	7.1368	5.25876	13.2255	22.5956	12.9335	15.8817	11.0791
ENSMUSG00000027200	Sema6d	2.08e-09	3.81e-08	1.09343	0.0693346	212.725	182.837	205.969	188.533	153.412	596.358	541.087	539.96	531.484	597.769
ENSMUSG00000048163	Selplg	0.000257451	0.0004131	1.09349	0.364943	0.246785	2.03228	0	0.236842	1.82873	4.92683	2.95843	3.05604	2.12041	1.69736
ENSMUSG00000029501	Ankle2	1.31e-06	4.73e-06	1.09416	0.161606	54.4048	46.6691	49.1033	50.02	38.1144	121.469	135.108	135.83	145.685	180.176
ENSMUSG00000035683	Melk	3.73e-05	7.88e-05	1.09418	0.216689	4.08768	2.98554	3.88348	4.48006	3.64347	7.3347	21.5496	9.69852	15.4345	11.7453
ENSMUSG00000017978	Cadps2	8.73e-06	2.32e-05	1.09483	0.153596	81.3527	96.5745	61.3193	59.4195	130.137	231.31	289.206	255.61	246.054	215.702
ENSMUSG00000037343	Taf2	1.34e-05	3.34e-05	1.0949	0.187986	11.542	12.0635	13.1947	20.4282	14.1101	33.3262	44.1055	48.6939	57.7676	34.4391
ENSMUSG00000004896	Rrnad1	0.000483664	0.000715589	1.09538	0.247914	11.9757	20.6734	35.695	23.5525	11.787	41.7815	84.833	70.5671	42.4768	60.808
ENSMUSG00000022340	Sybu	0.00055647	0.000808453	1.09576	0.394325	4.02058	2.68604	1.33684	3.51359	3.62512	8.38586	9.76177	6.95697	14.0685	10.0925
ENSMUSG00000049119	Fam110b	0.00265102	0.00324495	1.09626	0.335969	7.37516	2.01944	1.71025	7.24233	2.51874	10.1562	6.77967	18.0942	8.68876	18.0719
ENSMUSG00000024081	Cebpz	8.86e-06	2.35e-05	1.09657	0.200988	4.12349	3.89632	5.53224	4.14738	5.46429	11.664	14.381	15.009	22.4939	12.1643
ENSMUSG00000043090	Zfp866	1.24e-06	4.53e-06	1.09663	0.127342	20.9747	41.1114	39.0875	35.071	35.1833	93.4961	93.2771	101.977	113.313	104.587
ENSMUSG00000026854	Usp20	3.04e-05	6.62e-05	1.09683	0.256251	3.12475	2.11009	3.71877	4.28696	3.09529	8.2132	14.3629	8.72286	14.2385	8.89805
ENSMUSG00000042772	Smg7	1.33e-07	7.61e-07	1.09723	0.0987259	58.6494	82.3223	75.84	68.6939	57.605	185.67	250.899	195.811	229.889	170.922
ENSMUSG00000005899	Smpd4	1.13e-05	2.89e-05	1.09748	0.158409	29.0676	24.7113	29.8064	39.593	22.0156	76.9286	105.319	98.6766	107.781	55.5032
ENSMUSG00000029130	Rnf32	4.32e-06	1.29e-05	1.09757	0.184289	14.9316	22.4167	15.6332	16.7849	22.2002	53.8636	49.4492	63.8918	59.0867	51.4402
ENSMUSG00000026024	Als2	1.49e-08	1.49e-07	1.09816	0.0869109	63.7174	73.7523	69.5597	70.4327	75.4938	226.641	191.135	208.395	267.219	178.851
ENSMUSG00000060227	Casc4	4.44e-06	1.32e-05	1.09935	0.16901	13.1651	24.2069	15.4282	14.9401	12.3103	49.499	54.3489	50.7669	43.8042	41.1499
ENSMUSG00000009905	Kdsr	1.31e-07	7.53e-07	1.09944	0.119593	45.8336	49.6374	48.1209	51.4676	47.9928	157.072	138.19	117.446	138.508	193.341
ENSMUSG00000023830	Igf2r	2.28e-08	2.01e-07	1.1002	0.0826414	91.0754	86.7238	94.9851	78.5802	66.2441	274.737	223.844	256.44	218.597	283.155
ENSMUSG00000025078	Nhlrc2	2.85e-07	1.37e-06	1.10022	0.114724	102.386	119.405	104.918	141.018	162.051	373.116	426.678	421.008	334.522	324.65
ENSMUSG00000052155	Acvr2a	2.94e-09	4.89e-08	1.10045	0.0777799	120.996	125.486	148.405	132.046	144.855	473.336	373.33	379.682	428.342	372.398
ENSMUSG00000030921	Trim30a	8.55e-05	0.000159597	1.10054	0.20057	3.67581	5.3527	10.7442	6.80796	8.67935	19.1033	17.0484	30.9898	18.7694	21.1687
ENSMUSG00000020516	Rps6kb1	3.65e-06	1.12e-05	1.1011	0.160989	15.9391	19.6662	11.3431	23.9017	18.1141	58.0821	57.486	55.3519	47.6896	47.4902
ENSMUSG00000019773	Fbxo5	0.00133445	0.00174936	1.10121	0.370541	3.62709	5.00542	3.01543	8.67725	2.38139	10.1747	11.2957	10.4398	26.2203	13.6269
ENSMUSG00000031904	Slc7a6	0.000400139	0.000606122	1.1013	0.270663	1.43582	4.21556	2.14827	6.54651	3.5398	6.26281	16.4591	10.2318	10.127	12.4578
ENSMUSG00000025017	Pik3ap1	0.00195228	0.00246003	1.10151	0.302546	19.2753	19.4587	11.8232	22.6313	4.75901	51.698	46.3931	44.7703	24.8884	51.3518
ENSMUSG00000015143	Actn1	2.22e-06	7.39e-06	1.10183	0.133158	27.3428	25.3799	22.3749	28.1541	19.9833	67.0118	70.4581	56.1229	114.41	76.1441
ENSMUSG00000003228	Grk5	2.59e-06	8.41e-06	1.10184	0.270761	1.25373	0.858745	1.54249	1.17238	1.22282	4.3311	4.82497	5.73008	3.31575	5.1627
ENSMUSG00000041220	Elovl6	9.99e-08	6.13e-07	1.10186	0.0962493	97.0221	91.0261	96.3934	86.8226	88.2069	259.631	295.211	244.49	386.581	226.321
ENSMUSG00000029086	Prom1	1.84e-05	4.36e-05	1.10201	0.168084	89.6526	90.4447	52.9354	99.7123	99.4693	166.856	235.884	300.469	333.671	272.147
ENSMUSG00000057101	Zfp180	4.92e-06	1.43e-05	1.10246	0.145216	44.8631	51.4352	61.7973	51.0209	34.7078	99.6336	198.71	142.547	155.361	147.792
ENSMUSG00000029135	Fosl2	1.51e-07	8.37e-07	1.10302	0.100538	310.486	347.708	343.431	346.233	276.769	1058.86	1240.4	1050.32	877.872	732.565
ENSMUSG00000039286	Fndc3b	2.07e-08	1.89e-07	1.1032	0.0970786	103.702	88.0203	113.09	81.6196	99.2293	308.531	248.323	286.13	298.317	323.449
ENSMUSG00000079109	Pms2	0.000103168	0.000187808	1.10339	0.230758	7.29595	17.5166	11.7009	11.529	13.3848	26.3464	29.8589	34.1781	53.5009	46.1717
ENSMUSG00000056220	Pla2g4a	0.00303426	0.00367552	1.10346	0.39124	6.23989	4.09811	9.60735	8.28991	6.14463	10.1114	40.4438	17.7892	22.7455	24.1577
ENSMUSG00000020075	Ddx21	2.25e-06	7.49e-06	1.10353	0.162876	7.21682	7.80845	6.55297	9.06896	8.38741	17.3954	29.1778	22.4452	30.0121	25.2582
ENSMUSG00000074102	Rbm15b	4.35e-06	1.29e-05	1.10422	0.143532	72.7935	66.3923	77.22	87.3056	58.5935	152.924	236.384	190.851	330.57	214.103
ENSMUSG00000074397	Foxr1	0.000143082	0.000249854	1.10439	0.28344	2.23382	2.87332	0.371274	1.06522	2.21141	5.18094	7.4137	4.01545	8.55006	4.14246
ENSMUSG00000026491	Ahctf1	2.37e-07	1.19e-06	1.10521	0.136903	37.4938	41.0184	34.0891	45.3102	40.2599	101.083	127.287	114.625	145.25	116.972
ENSMUSG00000035024	Ncapd3	2.94e-07	1.41e-06	1.10566	0.130073	48.6505	53.7923	41.5984	53.0281	63.8717	141.694	189.369	151.764	173.35	135.838
ENSMUSG00000024908	Ppp6r3	1.42e-09	2.93e-08	1.10572	0.0737113	241.955	257.577	291.848	264.888	263.094	840.146	846.195	892.221	690.64	733.193
ENSMUSG00000049439	Cyp20a1	1.46e-05	3.58e-05	1.1058	0.194098	9.71694	12.5951	12.8902	18.116	11.0434	27.479	47.4335	38.0044	48.1694	38.0842
ENSMUSG00000061589	Dot1l	2.34e-06	7.73e-06	1.10597	0.13446	82.551	76.8628	60.4843	75.001	59.6413	198.272	255.086	192.48	299.201	152.153
ENSMUSG00000029629	Phf14	1.11e-06	4.15e-06	1.10603	0.139435	75.5254	45.6826	53.5169	42.2412	56.9105	161.001	197.824	166.123	135.747	160.899
ENSMUSG00000003778	Brd8	9.76e-08	6.02e-07	1.10618	0.0994329	85.6765	96.0492	62.9804	87.4817	73.2428	236.496	230.592	274.635	281.657	202.902
ENSMUSG00000032198	Dock6	1.89e-05	4.44e-05	1.10645	0.169193	32.1602	77.3152	79.7179	48.803	61.4285	179.425	174.885	171.145	187.292	154.151
ENSMUSG00000025316	Banp	0.000996586	0.00134816	1.10659	0.276118	7.02904	11.6141	12.7302	23.4787	5.98676	20.4307	31.1868	37.7425	52.7534	34.6429
ENSMUSG00000009207	Lnpk	0.000187816	0.00031497	1.10829	0.222297	12.5148	7.01388	8.42176	11.5238	19.4049	34.2258	36.0386	56.0584	22.1871	32.2104
ENSMUSG00000048439	Nupl2	0.0001334	0.000235022	1.1085	0.282046	5.679	2.33123	4.24874	2.1628	2.59832	9.45287	6.66036	16.3196	12.1555	11.0354
ENSMUSG00000079429	Mroh2a	0.000612282	0.000877832	1.10861	0.279015	9.06214	7.43236	9.03737	11.7972	6.68845	34.4797	39.8501	27.5557	35.3594	11.0043
ENSMUSG00000050079	Rspry1	5.8e-09	7.52e-08	1.10927	0.0853466	123.214	92.2696	90.3672	102.933	95.5623	292.412	330.346	331.683	283.868	289.612
ENSMUSG00000014355	Anapc1	1.6e-07	8.74e-07	1.1096	0.132882	41.8658	43.4519	39.9454	42.777	50.5658	125.315	135.246	150.777	150.085	109.323
ENSMUSG00000036186	Dipk1b	0.000731733	0.00102318	1.11005	0.332476	3.61499	1.581	0.415441	1.29565	4.92282	4.35522	7.47702	6.56111	7.63604	8.32727
ENSMUSG00000096795	Zfp433	0.00850404	0.00954092	1.11013	0.454453	6.48672	13.9946	14.6907	10.0165	4.45666	31.9034	41.9048	26.2914	33.3625	16.0586
ENSMUSG00000067219	Nipal1	3.75e-07	1.7e-06	1.11021	0.129076	18.4116	18.2971	16.047	15.9467	15.7512	55.8986	49.9206	69.3661	38.277	52.05
ENSMUSG00000090641	Zfp712	0.000543662	0.000792688	1.11036	0.288508	2.13634	5.84491	9.58924	4.07817	5.25876	17.7499	19.5144	12.9335	10.5878	20.5754
ENSMUSG00000022096	Hr	0.00087022	0.00119264	1.11097	0.272073	19.4984	19.0926	14.9166	23.5089	18.1883	41.3708	134.214	82.2654	48.586	30.0718
ENSMUSG00000044393	Dsg2	1.89e-09	3.57e-08	1.11197	0.0675415	422.501	424.976	474.378	407.306	419.395	1449.29	1056.61	1334.95	1273.54	1457.52
ENSMUSG00000026028	Trak2	8.41e-07	3.31e-06	1.11215	0.144749	11.5787	15.0391	11.8165	13.6659	11.6661	46.8633	28.8777	38.0607	38.4988	49.008
ENSMUSG00000021820	Camk2g	8.05e-06	2.17e-05	1.11226	0.181523	9.31112	9.82312	7.34661	8.61453	8.51726	37.6306	27.4736	34.9308	18.6328	23.0008
ENSMUSG00000026707	Nsun6	1.38e-05	3.42e-05	1.1123	0.213621	20.3908	16.7341	21.6364	21.0692	18.4271	60.9898	74.3886	71.6007	54.7848	45.6245
ENSMUSG00000038122	Tbc1d32	2.09e-07	1.08e-06	1.11244	0.122121	44.275	49.7873	31.4538	43.444	43.458	130.72	128.852	141.093	143.568	104.019
ENSMUSG00000024713	Pcsk5	3.32e-10	1.14e-08	1.11267	0.0634246	534.21	455.679	466.027	486.406	472.72	1478.86	1605.38	1448.17	1569.97	1264.18
ENSMUSG00000038816	Ctnnal1	4.86e-05	9.81e-05	1.11291	0.205088	4.92696	4.43306	8.7638	7.0828	6.23935	18.2097	34.8447	16.9561	15.1738	17.7831
ENSMUSG00000052533	Nup188	2.04e-05	4.74e-05	1.11305	0.196133	8.47875	9.80276	11.4067	8.68566	4.6717	21.4739	28.7316	26.4129	31.4745	24.2256
ENSMUSG00000021338	Carmil1	4.1e-07	1.83e-06	1.11343	0.117979	60.7213	71.5936	48.0914	69.4063	89.0418	190.846	232.451	215.101	203.968	178.283
ENSMUSG00000062510	Nsl1	0.000614504	0.000880629	1.11357	0.329126	1.52567	3.53829	4.84071	1.98714	0.751694	12.0616	10.8562	4.8628	8.11524	4.90395
ENSMUSG00000033386	Frrs1	2.42e-06	7.94e-06	1.11379	0.150806	15.054	14.0481	22.7143	15.9576	15.4014	36.8384	67.4269	52.0119	56.1306	47.2808
ENSMUSG00000030315	Vgll4	9.27e-05	0.000170757	1.11388	0.204956	17.4913	33.3807	14.3513	27.8226	21.4989	50.089	91.5796	63.3096	97.0869	50.4995
ENSMUSG00000034575	Tent4a	3.63e-07	1.66e-06	1.1147	0.121556	34.0338	42.3827	30.4362	44.8033	41.5996	100.612	136.747	126.163	137.275	94.519
ENSMUSG00000029335	Bmp3	2.26e-06	7.51e-06	1.11482	0.135011	95.067	68.97	82.0412	126.159	114.302	270.415	324.64	301.519	353.605	222.395
ENSMUSG00000038301	Snx10	8.71e-06	2.31e-05	1.1149	0.184544	10.2211	10.8524	7.88724	5.58449	9.49452	23.2806	30.6806	23.9882	34.7637	25.0568
ENSMUSG00000020462	Cfap36	4.43e-05	9.1e-05	1.11543	0.235946	3.68199	4.48007	4.08072	6.26646	5.64124	10.9166	19.1173	10.854	19.3313	20.2793
ENSMUSG00000001300	Efnb2	3.07e-07	1.45e-06	1.11574	0.109448	77.7835	69.0441	86.136	108.197	65.1292	254.117	265.908	281.721	237.395	195.08
ENSMUSG00000022867	Usp25	1.89e-08	1.77e-07	1.11646	0.0987125	31.4542	35.0116	37.9975	35.5752	35.0172	119.068	107.505	129.71	96.8535	90.3407
ENSMUSG00000089901	Gm8113	1.03e-05	2.68e-05	1.11705	0.182103	8.54535	18.7037	12.7856	18.3518	15.7763	41.3788	43.8227	40.8651	46.6933	51.5723
ENSMUSG00000016933	Plcg1	1.02e-07	6.24e-07	1.11757	0.127312	27.8784	37.2677	31.342	27.3851	31.306	102.201	105.041	96.8136	93.3939	81.1509
ENSMUSG00000046806	Cyren	0.000624381	0.000893301	1.11762	0.343933	3.17595	3.89048	5.14692	10.2503	5.42364	18.3212	17.875	14.1765	15.5253	18.5668
ENSMUSG00000021670	Hmgcr	1.13e-07	6.73e-07	1.11766	0.121448	26.4862	25.7109	24.0993	21.5546	28.4928	71.5649	90.7398	62.244	86.9609	81.9155
ENSMUSG00000029178	Klf3	1.18e-08	1.26e-07	1.11801	0.0785822	120.038	137.69	123.335	118.888	109.81	353.069	465.868	398.607	360.068	306.033
ENSMUSG00000051306	Usp42	1.92e-05	4.5e-05	1.11912	0.17145	23.51	19.042	38.1338	18.1608	18.8117	64.0085	95.4322	66.6857	80.6777	51.6101
ENSMUSG00000040054	Baz2a	1.58e-09	3.14e-08	1.11914	0.0686057	347.343	337.155	378.179	314.968	321.836	1052.73	1168.73	1007.07	1137.38	862.065
ENSMUSG00000028809	Srrm1	7.83e-09	9.41e-08	1.1198	0.0910508	64.722	65.0366	61.9339	73.5375	65.0406	169.576	234.895	212.214	220.404	185.467
ENSMUSG00000031107	Rbmx2	0.000640509	0.000913074	1.12007	0.299356	5.00021	4.10532	2.49398	2.38917	4.30851	6.12842	6.62217	22.449	17.592	14.0414
ENSMUSG00000024170	Telo2	0.000169313	0.000288076	1.12053	0.254663	7.76378	13.7327	6.89063	9.95785	5.42032	25.6254	27.8909	31.4496	35.1007	16.7971
ENSMUSG00000040010	Slc7a5	0.000185649	0.000311739	1.12192	0.29316	3.91051	1.90467	2.31179	3.33658	1.85522	4.38449	9.24366	14.8118	6.55279	13.8148
ENSMUSG00000047804	Akap10	6.52e-07	2.67e-06	1.12241	0.119123	52.8291	59.0443	60.5444	73.8724	41.9834	153.794	171.816	179.893	230.633	150.719
ENSMUSG00000073406	H2-Bl	3.66e-06	1.12e-05	1.12278	0.143227	29.3414	36.2934	35.1046	26.8632	33.1048	91.5471	118.619	121.406	119.645	60.8801
ENSMUSG00000025086	Trub1	0.000479526	0.000710358	1.12292	0.253861	13.9996	6.651	6.54269	25.9953	12.0024	29.5345	34.1483	41.6459	39.8975	36.9631
ENSMUSG00000015002	Efr3a	3.29e-08	2.63e-07	1.12308	0.0892795	101.169	81.6262	92.5402	101.607	65.1998	242.169	280.214	275.554	281.851	269.048
ENSMUSG00000027107	Chrna1	0.000331382	0.000514721	1.12315	0.420455	2.13634	1.16912	1.06766	2.03909	3.62661	6.51633	8.90619	6.94563	6.08194	5.63942
ENSMUSG00000025134	Alyref	3.83e-06	1.16e-05	1.12333	0.143997	35.9272	23.3821	31.3016	47.5987	41.8749	102.527	122.609	89.4749	137.587	97.8907
ENSMUSG00000029700	Slc13a1	7.08e-05	0.000135784	1.12362	0.200214	105.569	93.6067	63.5501	121.512	51.9746	253.255	202.313	395.672	203.296	270.773
ENSMUSG00000054648	Zfp869	1.35e-06	4.85e-06	1.12394	0.12878	53.4231	43.5516	35.6754	35.4981	51.7604	128.495	106.537	169.101	113.458	166.584
ENSMUSG00000022983	Scaf4	7.99e-07	3.16e-06	1.12401	0.141014	29.6064	22.3914	17.3898	20.4271	17.1589	57.9906	73.6674	60.2683	74.8948	62.7475
ENSMUSG00000001632	Brpf1	3.36e-07	1.56e-06	1.12409	0.111303	78.9056	133.794	83.8622	90.558	69.6955	270.294	282.395	269.939	289.844	263.361
ENSMUSG00000029787	Avl9	6.98e-10	1.81e-08	1.1241	0.0832111	56.5117	60.005	52.4106	57.1205	59.0191	182.435	178.701	180.35	162.33	178.476
ENSMUSG00000028128	F3	0.00423509	0.00498393	1.12459	0.372419	2.64615	4.63506	0.93326	7.1469	2.76382	14.2464	18.566	13.6031	4.32518	7.85813
ENSMUSG00000034560	Washc4	3.75e-07	1.7e-06	1.12462	0.112648	76.4958	63.8447	86.6421	85.9903	64.4244	241.727	167.162	256.476	222.699	287.513
ENSMUSG00000040363	Bcor	1.83e-06	6.28e-06	1.12487	0.137467	54.1677	61.5497	47.3441	70.0113	50.9945	268.428	156.817	160.402	170.289	139.949
ENSMUSG00000030850	Ate1	3e-07	1.43e-06	1.1249	0.112174	29.7447	41.6277	35.4364	42.4368	34.5679	134.151	141.456	86.696	104.7	108.471
ENSMUSG00000036817	Sun1	3.43e-07	1.58e-06	1.12493	0.11912	25.2853	19.6825	21.5292	27.5788	25.1401	70.844	103.074	65.6186	76.1931	60.5533
ENSMUSG00000040253	Gbp7	8.98e-05	0.000166173	1.1259	0.206383	9.91556	20.8689	18.259	11.6506	14.2692	61.5578	27.9682	44.7953	38.0865	67.083
ENSMUSG00000028060	Khdc4	1.28e-07	7.41e-07	1.12636	0.100959	55.9138	84.6936	95.063	69.3573	64.4983	202.143	227.476	249.986	215.312	232.62
ENSMUSG00000029461	Fam168a	0.000117996	0.000210951	1.12692	0.225653	7.71355	16.5333	8.99801	8.61359	6.18865	21.5456	49.2422	27.8526	26.1622	26.855
ENSMUSG00000018995	Nars2	1.29e-05	3.24e-05	1.12744	0.191798	14.2672	27.4685	13.4752	14.0741	17.8457	47.8725	66.8506	46.594	58.1914	47.6034
ENSMUSG00000082361	Btc	3.44e-06	1.07e-05	1.12758	0.184659	14.5338	18.1797	13.806	20.058	16.1226	50.6218	52.1821	56.2703	40.0832	61.6447
ENSMUSG00000027014	Cwc22	7e-06	1.92e-05	1.12795	0.165957	29.1022	26.5305	33.8466	28.2981	26.3987	72.7355	82.4266	66.7407	150.25	96.8121
ENSMUSG00000021962	Dcp1a	3.23e-05	6.97e-05	1.12819	0.183415	24.1932	21.3482	40.2246	17.0569	32.9516	59.485	115.416	82.7802	81.3701	76.1833
ENSMUSG00000022160	Mettl3	4.02e-06	1.21e-05	1.12858	0.183138	15.6492	16.7191	16.7786	23.3663	17.2202	65.2047	66.0525	48.5106	42.9178	61.1415
ENSMUSG00000021431	Snrnp48	3.61e-06	1.11e-05	1.12904	0.173245	12.2394	14.3886	22.6766	12.7805	15.1083	44.7681	41.7288	51.59	57.7831	43.9222
ENSMUSG00000000915	Hip1r	1.11e-06	4.13e-06	1.12915	0.12672	41.4674	58.9004	70.3999	63.9018	62.4101	173.455	215.534	209.806	193.761	131.537
ENSMUSG00000037818	Abhd18	1.62e-08	1.59e-07	1.12916	0.0989768	45.9956	55.6294	44.7929	50.3882	43.5856	159.457	136.513	179.538	132.957	142.066
ENSMUSG00000115963	Abhd18	1.62e-08	1.59e-07	1.12916	0.0989768	45.9956	55.6294	44.7929	50.3882	43.5856	159.457	136.513	179.538	132.957	142.066
ENSMUSG00000003198	Zfp959	1.92e-05	4.5e-05	1.12936	0.22172	5.02889	5.25003	7.15997	7.72545	4.40487	19.5994	19.2407	21.1712	13.7572	22.211
ENSMUSG00000054659	Pm20d2	0.000218347	0.000358879	1.12946	0.286793	6.44461	4.48262	4.4541	4.88733	8.33306	11.2456	14.771	20.3663	26.6526	22.2583
ENSMUSG00000020649	Rrm2	6.56e-05	0.000126926	1.13079	0.215417	3.74909	8.21135	4.08012	6.52582	5.706	12.9424	20.9417	19.0164	27.6026	12.8463
ENSMUSG00000017688	Hnf4g	8.53e-09	9.92e-08	1.13082	0.0769143	690.474	770.302	905.977	890.195	1006.69	2792.93	2400.02	2778.07	2361.41	2808.93
ENSMUSG00000049504	Proser1	1.97e-07	1.03e-06	1.13116	0.141143	16.6338	20.6725	15.4837	17.6621	14.9218	46.2981	57.8988	56.95	52.9886	54.796
ENSMUSG00000032186	Tmod2	4.15e-05	8.61e-05	1.13154	0.325091	1.09635	0.168666	0.30731	0.294603	0	2.41597	1.56617	1.09831	1.07134	5.9824
ENSMUSG00000025437	Usp33	7.64e-08	4.99e-07	1.1318	0.0961874	56.5733	75.2257	55.4653	60.2252	78.6975	171.565	173.429	223.009	220.544	225.186
ENSMUSG00000032397	Tipin	2.89e-05	6.35e-05	1.13185	0.245953	2.42876	5.06088	4.07504	4.67559	2.15604	13.2255	11.9187	10.162	10.5878	14.085
ENSMUSG00000020719	Ddx5	3.35e-10	1.15e-08	1.13297	0.0672008	328.668	338.04	306.288	310.699	270.076	980.555	1023.59	964.429	860.841	994.225
ENSMUSG00000059486	Kbtbd2	5.91e-07	2.46e-06	1.13311	0.137756	43.2292	55.369	48.7244	52.4921	49.5489	107.176	175.055	183.427	147.426	178.567
ENSMUSG00000048528	Nkx1-2	0.00219758	0.00273511	1.13449	0.338412	4.27267	4.67593	1.06547	5.09772	5.25876	6.60381	19.587	23.68	10.8887	8.72402
ENSMUSG00000005610	Eif4g2	7.44e-10	1.9e-08	1.13472	0.0695272	405.189	370.136	330.873	358.327	385.755	1180.12	1294.26	1199.72	1098.42	996.509
ENSMUSG00000053289	Ddx10	3.96e-06	1.2e-05	1.13539	0.146088	18.1589	30.3935	37.2915	37.7231	22.0868	89.052	92.4366	77.6008	91.0551	91.7981
ENSMUSG00000116383	Apol10c-ps	0.00111483	0.00149161	1.13568	0.287838	14.7208	7.86973	27.1151	16.1447	5.06325	31.9873	35.6787	44.4055	46.4067	37.9863
ENSMUSG00000034612	Chst11	0.000916021	0.00124908	1.13612	0.2802	17.0907	10.5208	6.39282	9.17589	3.15526	25.5694	32.8663	26.7907	30.7046	18.2013
ENSMUSG00000040860	Crocc	0.0230852	0.0246357	1.13633	0.478233	4.27267	8.73192	6.6139	6.11726	1.31162	12.2969	39.1993	9.95349	37.5982	4.94946
ENSMUSG00000005540	Fcer2a	2.74e-05	6.07e-05	1.13684	0.290576	0.854745	1.40293	2.12227	2.03828	1.73669	3.43006	9.64263	6.44645	7.09364	4.86975
ENSMUSG00000040537	Adam22	1.81e-08	1.72e-07	1.13738	0.204085	0.435913	0.0779507	0	0.136457	0	1.39922	1.38015	1.4674	1.70167	1.14142
ENSMUSG00000058230	Arhgap35	1.17e-07	6.89e-07	1.13755	0.100956	137.087	122.571	142.103	118.026	83.8112	374.416	404.246	387.717	321.255	375.34
ENSMUSG00000000266	Mid2	6.33e-07	2.6e-06	1.13769	0.150232	19.2937	17.7579	17.4942	23.454	15.5429	58.9615	52.4754	58.1376	51.6162	76.1971
ENSMUSG00000026646	Suv39h2	0.010714	0.0118612	1.13788	0.414413	2.67317	5.85054	3.32553	7.65188	3.2827	3.04218	16.6987	18.8542	17.952	31.8107
ENSMUSG00000024590	Lmnb1	5.87e-05	0.000115364	1.13793	0.198312	58.2258	47.7995	51.135	59.2448	66.6839	157.462	239.002	140.306	306.44	105.846
ENSMUSG00000027242	Wdr76	3.38e-06	1.05e-05	1.13877	0.147959	13.8287	24.0405	27.226	17.9099	16.9751	63.4706	49.6799	61.5667	80.535	57.2057
ENSMUSG00000037686	Aspg	3.18e-06	9.98e-06	1.139	0.169458	12.5124	8.995	9.36308	11.6172	15.7954	39.8063	47.1303	31.7562	30.6787	36.5603
ENSMUSG00000033909	Usp36	4.73e-06	1.39e-05	1.13962	0.149479	35.6244	44.705	38.4558	37.4554	41.406	112.256	199.559	86.5328	145.402	104.87
ENSMUSG00000032192	Gnb5	0.000598574	0.000861035	1.13984	0.265364	11.7053	5.40183	3.9141	3.74602	12.4169	27.2414	25.2549	14.6539	23.4152	19.6123
ENSMUSG00000021549	Rasa1	3.03e-07	1.44e-06	1.14022	0.140503	17.0575	19.2248	19.1412	22.3866	15.7456	74.28	51.6564	58.9053	52.0506	61.6465
ENSMUSG00000050812	Ecpas	7.25e-08	4.78e-07	1.14142	0.112699	105.42	156.432	100.3	103.27	114.186	366.848	366.751	395.757	328.885	340.35
ENSMUSG00000054115	Skp2	2.28e-07	1.15e-06	1.14157	0.135492	18.5541	22.9635	21.4906	18.3113	22.983	56.6098	55.6192	67.0212	80.7906	73.8671
ENSMUSG00000005907	Pex1	2.88e-06	9.18e-06	1.14301	0.17393	22.2907	18.487	27.1074	15.3092	25.3235	58.463	72.318	80.6752	67.0181	62.3821
ENSMUSG00000055485	Soga1	1.46e-07	8.13e-07	1.14382	0.235211	0.0708411	0	0.141322	0.0679783	0.0697864	2.43548	0.548901	1.84764	1.02412	1.138
ENSMUSG00000038335	Tsr1	7.25e-06	1.98e-05	1.14383	0.180542	17.4926	20.109	18.1308	21.1951	9.97057	50.0771	66.0802	50.171	48.2305	56.9975
ENSMUSG00000036155	Mgat5	1.11e-09	2.47e-08	1.14414	0.069912	126.307	105.825	132.742	125.042	118.719	376.222	412.562	378.871	426.338	325.082
ENSMUSG00000037172	E330009J07Rik	4.41e-07	1.94e-06	1.1443	0.122437	18.8867	24.7581	20.5686	19.7259	26.5423	62.7667	66.9713	101.603	62.2742	62.4774
ENSMUSG00000049488	Tmem67	0.00354518	0.00423195	1.14456	0.344174	6.23576	10.3736	6.31079	5.95204	2.67296	29.0343	17.1768	25.7957	6.4768	32.1011
ENSMUSG00000061458	Nol10	3.48e-05	7.42e-05	1.14457	0.207125	6.4252	9.35816	12.3271	13.344	11.6245	25.6772	34.6823	24.3125	45.9778	41.818
ENSMUSG00000006307	Kmt2b	7.49e-06	2.04e-05	1.14498	0.157931	12.9511	20.8038	22.8383	18.2452	11.3746	69.4178	52.255	59.7993	48.654	41.2222
ENSMUSG00000027284	Cdan1	5.31e-05	0.000105769	1.14507	0.230018	8.18463	5.83989	13.6942	13.0262	13.5135	35.4271	32.8295	39.3795	33.1897	27.7256
ENSMUSG00000048661	Lemd3	1.25e-07	7.25e-07	1.14534	0.102354	69.6773	77.3753	53.148	51.8365	57.5084	185.015	249.778	188.363	182.817	169.464
ENSMUSG00000043872	Zmym1	0.000889202	0.00121686	1.14547	0.281355	4.27267	14.9392	11.7202	14.2916	10.5175	18.6203	35.6277	60.1374	31.3511	33.2846
ENSMUSG00000026915	Strbp	1.96e-08	1.82e-07	1.14577	0.100915	30.7975	36.0589	34.1438	42.6457	38.962	96.6112	118.99	116.981	132.966	113.605
ENSMUSG00000039307	Hexdc	2.43e-09	4.28e-08	1.14585	0.0878358	75.5416	74.653	72.1432	84.8782	76.3517	226.996	273.466	256.484	247.836	210.247
ENSMUSG00000036391	Sec24a	7.24e-09	8.89e-08	1.14592	0.0766682	306.772	307.686	369.774	323.404	345.481	1100.35	1092.73	960.798	1247.61	837.247
ENSMUSG00000027346	Gpcpd1	1.08e-06	4.04e-06	1.14601	0.128266	105.994	122.593	138.761	127.862	171.221	451.581	543.554	297.248	447.003	377.652
ENSMUSG00000020300	Cpeb4	1.8e-10	8.12e-09	1.14665	0.0674678	409.561	444.272	493.355	416.144	409.577	1312.63	1373.93	1479.63	1304.72	1363.2
ENSMUSG00000053460	Ggcx	0.000103916	0.000188925	1.14743	0.232679	4.27267	4.58323	3.78349	11.6601	5.15959	22.0738	14.9622	15.1497	23.2394	16.607
ENSMUSG00000103019	Ggcx	0.000103916	0.000188925	1.14743	0.232679	4.27267	4.58323	3.78349	11.6601	5.15959	22.0738	14.9622	15.1497	23.2394	16.607
ENSMUSG00000030509	Asb7	2.57e-06	8.33e-06	1.14759	0.140875	25.8848	28.299	18.0808	24.8342	19.7557	65.4772	110.773	80.6497	62.9699	58.9808
ENSMUSG00000017204	Gsdma	0.000826629	0.00113977	1.14796	0.339641	5.34084	3.50695	3.19641	4.07817	1.05175	9.69873	12.3249	11.0858	5.71825	19.7841
ENSMUSG00000020564	Atxn7l1	2.07e-06	6.94e-06	1.14893	0.148076	46.5216	40.1399	34.5856	31.266	29.7141	133.945	123.212	77.4666	140.358	109.598
ENSMUSG00000026110	Mgat4a	2.65e-09	4.57e-08	1.14935	0.070176	955.644	881.338	965.187	921.07	925.422	3041.35	3147.22	2670.76	3543.73	2399.8
ENSMUSG00000062761	Zfp512	1.2e-05	3.05e-05	1.14991	0.204989	6.72821	6.51791	5.9361	7.02885	5.60508	13.0119	27.4193	23.5616	25.2194	19.6868
ENSMUSG00000056758	Hmga2	1.16e-05	2.96e-05	1.15	0.172429	14.9544	15.1968	23.4404	13.2788	14.7245	34.7739	57.676	56.8644	75.5867	42.2366
ENSMUSG00000022195	6030458C11Rik	2.21e-07	1.13e-06	1.15138	0.118858	33.7975	39.4816	57.4061	41.6074	35.33	120.227	137.783	116.744	153.771	125.016
ENSMUSG00000037730	Mynn	1.05e-06	3.95e-06	1.15153	0.160788	72.5998	77.6244	68.2139	62.2739	83.5404	250.13	200.957	208.582	197.267	313.435
ENSMUSG00000038084	Opa1	8.4e-09	9.83e-08	1.15183	0.0810219	141.705	181.519	185.532	157.723	195.755	533.377	454.001	553.45	608.874	578.326
ENSMUSG00000018548	Trim37	3.62e-05	7.68e-05	1.15205	0.200689	9.90648	13.0548	10.7731	14.2878	10.3901	25.2801	41.7473	28.1104	68.1596	37.4942
ENSMUSG00000070427	Il18bp	0.000485364	0.000717859	1.15289	0.261916	12.3297	17.9611	12.2925	5.03169	9.75958	22.0789	58.7568	42.6952	33.7218	27.214
ENSMUSG00000027598	Itch	1.13e-10	6.31e-09	1.15327	0.0659472	235.187	252.94	284.976	240.877	251.862	845.386	756.784	831.417	798.363	778.735
ENSMUSG00000030786	Itgam	0.000210839	0.000348175	1.15328	0.310587	7.17875	3.49183	3.38651	3.80744	6.28301	13.9666	11.3609	20.0991	17.8996	16.5941
ENSMUSG00000074909	Ranbp6	2.24e-07	1.14e-06	1.1535	0.138409	22.511	24.6378	18.0871	23.2873	27.0912	66.7739	68.6293	69.8123	75.2299	90.611
ENSMUSG00000001280	Sp1	3.54e-07	1.62e-06	1.15518	0.123192	22.252	18.3676	21.2826	21.6997	20.9374	68.2631	71.507	51.9038	96.4996	56.5093
ENSMUSG00000026615	Eprs	1.71e-09	3.33e-08	1.15525	0.0767852	117.804	114.252	108.189	116.966	129.578	320.45	432.738	368.861	409.037	345.24
ENSMUSG00000048537	Phldb1	0.000795406	0.00110305	1.15585	0.279606	15.7872	9.01534	7.73019	16.245	10.8141	20.4642	84.8617	39.3184	41.436	25.6617
ENSMUSG00000035569	Ankrd11	1.05e-09	2.4e-08	1.1559	0.0740312	353.148	307.958	347.355	312.716	290.325	1046.69	1077.45	1042	1105.99	858.524
ENSMUSG00000029389	Ddx55	7.55e-06	2.05e-05	1.15646	0.206478	11.6673	10.1896	14.434	9.54355	9.60249	27.5273	40.4945	33.5101	39.4096	40.5082
ENSMUSG00000031488	Rab11fip1	1.24e-09	2.7e-08	1.15647	0.0680308	200.945	253.081	280.061	238.661	264.806	758.572	823.961	841.535	780.563	716.478
ENSMUSG00000024743	Syt7	0.000178931	0.000302063	1.15657	0.232466	8.57976	19.1008	34.6938	14.7877	13.4145	53.3709	48.7859	64.3715	46.0592	53.4455
ENSMUSG00000051469	Zfp24	5.24e-08	3.75e-07	1.15697	0.106494	39.8356	32.5022	33.4856	44.7051	47.2172	134.439	105.299	137.573	120.156	132.99
ENSMUSG00000095105	Edaradd	0.00520201	0.00603418	1.15697	0.384015	2.13634	1.16898	3.19641	7.1368	8.41402	8.81703	9.24366	18.4764	24.3519	7.91363
ENSMUSG00000040339	Fam102b	1.93e-08	1.8e-07	1.15715	0.0886988	85.9906	90.4867	81.3749	62.0822	69.4721	270.745	229.819	255.292	212.014	270.036
ENSMUSG00000033808	Tmem87a	5.57e-09	7.33e-08	1.15761	0.0950835	78.8269	69.5763	81.8789	78.5872	69.2988	245.162	236.168	276.279	203.306	251.063
ENSMUSG00000000759	Tubgcp3	2.9e-06	9.22e-06	1.15802	0.147618	35.5605	28.0556	30.8986	26.9938	35.8082	76.525	70.0226	129.848	117.628	125.701
ENSMUSG00000029587	Zfp12	1.49e-05	3.63e-05	1.15812	0.20287	16.0225	10.5208	14.7365	16.3303	10.5175	41.1088	47.2052	40.8754	64.0589	31.2495
ENSMUSG00000053581	Zfand2a	1.01e-06	3.85e-06	1.15829	0.160067	10.3043	8.56408	12.0126	9.18598	8.97789	36.6583	30.7603	41.3617	28.725	25.4235
ENSMUSG00000024287	Thoc1	0.000375789	0.000574405	1.15971	0.253977	30.344	30.2939	28.9534	16.6323	8.24337	69.2513	60.0298	77.3421	56.227	73.6326
ENSMUSG00000036246	Gmip	1.63e-05	3.91e-05	1.16036	0.174489	28.7448	21.2588	16.1267	21.1376	16.1325	40.9511	87.8607	57.5849	85.4064	68.4385
ENSMUSG00000022514	Il1rap	0.011116	0.0122759	1.16037	0.423247	0.74108	8.11068	7.22227	7.07543	2.18906	16.7608	24.3441	9.61009	13.7892	8.47956
ENSMUSG00000070544	Top1	3.09e-09	5.07e-08	1.1604	0.0776438	97.478	90.2005	86.2214	77.7064	78.2389	225.717	280.454	310.309	292.518	270.844
ENSMUSG00000020656	Grhl1	0.000168179	0.000286599	1.16093	0.297883	7.41691	4.55014	4.21748	6.08718	4.16319	19.381	24.2213	10.9877	18.8235	17.1221
ENSMUSG00000032512	Wdr48	5.61e-08	3.96e-07	1.16119	0.131421	42.317	46.4891	36.5757	39.5198	35.4517	122.396	122.912	132.472	130.125	134.864
ENSMUSG00000037455	Slc18b1	8.67e-08	5.5e-07	1.16126	0.116731	54.4935	59.0866	51.1894	65.9093	64.897	220.672	199.87	216.12	146.904	172.287
ENSMUSG00000073420	Btnl5-ps	4.83e-10	1.44e-08	1.16159	0.065637	333.416	340.772	419.647	354.511	399.358	1214.32	1198.88	1233.54	1222.42	1028.57
ENSMUSG00000044348	Slc25a53	0.0142512	0.0155436	1.16176	0.443934	7.60036	1.20613	1.52551	4.60866	14.7628	15.4225	15.9249	23.0738	12.9572	8.26655
ENSMUSG00000030231	Plekha5	3.36e-09	5.33e-08	1.16177	0.0931726	113.826	128.45	127.991	134.14	113.091	389.473	386.978	460.567	387.234	356.871
ENSMUSG00000024491	Rbm27	6.46e-09	8.16e-08	1.16182	0.102616	80.4699	90.1393	98.9281	94.6587	88.3537	289.657	311.073	276.835	317.515	257.423
ENSMUSG00000007035	Msh5	0.00217652	0.00271098	1.16183	0.385105	1.95069	3.39061	4.21554	2.94766	12.4279	14.2906	15.6224	7.99063	17.1744	18.1669
ENSMUSG00000052085	Dock8	3.4e-06	1.06e-05	1.1621	0.148071	8.69078	9.32716	10.8372	11.3638	10.1689	44.9016	43.7947	26.9722	35.0009	21.5567
ENSMUSG00000026785	Pkn3	0.000962147	0.00130497	1.16215	0.312326	3.43964	3.99181	7.36328	6.96848	3.5908	9.23303	29.9789	21.8016	22.4797	8.83606
ENSMUSG00000050199	Lgr4	7.54e-10	1.92e-08	1.16238	0.06893	201.272	186.197	170.149	179.042	181.081	553.982	715.168	569.071	585.93	528.012
ENSMUSG00000044447	Dock5	1.77e-07	9.5e-07	1.16261	0.107744	92.6304	136.926	114.091	78.0259	94.7841	335.109	328.189	316.085	377.256	277.857
ENSMUSG00000062040	Zfp27	1.46e-05	3.57e-05	1.1629	0.210732	11.8703	7.52436	10.9738	15.7465	12.4942	34.0687	50.8495	32.1457	36.8565	36.723
ENSMUSG00000026405	C4bp	0.000478726	0.000709255	1.16314	0.329499	3.26482	3.85453	2.42754	2.33793	5.88484	12.7045	8.96957	11.9764	25.2944	6.75121
ENSMUSG00000054717	Hmgb2	3.44e-06	1.07e-05	1.16318	0.161604	25.7997	22.1538	18.5731	28.2793	15.1998	50.3823	76.0177	83.2677	66.8201	77.9795
ENSMUSG00000008730	Hipk1	6.06e-10	1.66e-08	1.16324	0.0720636	137.078	133.754	126.643	130.454	151.435	418.539	472.228	412.973	493.367	387.251
ENSMUSG00000007880	Arid1a	2.72e-07	1.32e-06	1.16334	0.112674	189.857	205.783	222.471	213.228	132.234	625.451	736.266	534.254	643.674	524.614
ENSMUSG00000026792	Lrsam1	8.44e-06	2.25e-05	1.16344	0.199661	6.66889	11.4238	10.7155	9.66323	7.58128	29.6329	34.3679	27.578	37.9118	22.8498
ENSMUSG00000001627	Ifrd1	5.5e-09	7.3e-08	1.16349	0.0906792	74.9724	80.8855	88.8426	67.2985	76.4938	255.103	243.922	295.824	222.726	232.485
ENSMUSG00000036879	Phkb	2.76e-07	1.34e-06	1.16359	0.124594	29.4585	29.1925	30.5329	28.5133	20.003	68.5952	106.881	90.0432	82.7168	98.2808
ENSMUSG00000029482	Aacs	4.65e-05	9.47e-05	1.16362	0.255432	5.34401	4.37989	3.50399	3.52928	3.22213	14.3041	13.2861	13.3237	22.4303	8.40303
ENSMUSG00000029097	Trmt44	3.92e-06	1.19e-05	1.16371	0.185014	16.1319	20.9262	16.6861	19.9717	15.8837	76.5691	50.6857	71.1583	43.3991	55.1983
ENSMUSG00000028382	Ptbp3	1.61e-10	7.63e-09	1.16377	0.0649936	257.757	267.595	275.763	239.534	275.767	977.379	799.294	826.083	816.362	807.946
ENSMUSG00000022519	Srl	6.08e-07	2.51e-06	1.16387	0.251717	0.185893	0.20417	0.433978	0.179485	0.244635	2.26578	2.62019	1.76759	0.689308	2.80247
ENSMUSG00000038987	Cfap157	0.00201999	0.00253741	1.16405	0.321334	17.9751	5.12939	7.73121	5.7318	3.41437	44.6096	14.6625	17.6403	26.0139	20.8956
ENSMUSG00000000838	Fmr1	2.58e-09	4.46e-08	1.16415	0.0839226	82.8606	107.116	101.223	94.7235	95.3425	313.217	325.903	349.639	270.273	288.788
ENSMUSG00000024283	Wac	6.62e-08	4.46e-07	1.16444	0.0975208	61.86	96.5666	77.9142	75.3045	59.12	264.977	251.464	228.484	227.56	206.889
ENSMUSG00000024201	Kdm4b	0.000376	0.000574659	1.1649	0.255132	74.1857	62.8918	64.2126	69.9167	61.0422	238.822	211.741	103.695	492.976	171.578
ENSMUSG00000074221	Zfp568	7.17e-07	2.9e-06	1.16511	0.128699	23.8901	41.1096	29.8546	25.7142	21.2022	84.0525	105.122	90.6801	93.6127	76.9905
ENSMUSG00000021254	Gpatch2l	3.83e-07	1.73e-06	1.1652	0.122435	43.0635	50.5885	37.1815	45.1528	49.1827	132.539	187.467	129.568	109.941	179.005
ENSMUSG00000046541	Zfp526	7.45e-06	2.03e-05	1.16527	0.180562	14.9544	9.35186	21.3094	16.3127	11.5693	39.5467	51.6931	51.7338	40.6268	50.3882
ENSMUSG00000022636	Alcam	1.48e-07	8.25e-07	1.16528	0.117065	32.2107	30.8248	41.012	46.3534	38.9148	126.115	111.861	136.752	96.9516	139.5
ENSMUSG00000022911	Arl13b	8.19e-06	2.2e-05	1.16574	0.174948	17.1859	14.4711	21.7984	18.1075	16.4883	39.4334	73.2143	84.0346	56.5118	44.2165
ENSMUSG00000045210	Vcpip1	1.03e-10	6.01e-09	1.16761	0.0699458	204.02	181.192	191.785	210.026	199.833	671.43	628.364	622.432	603.815	649.513
ENSMUSG00000026669	Mcm10	5.42e-05	0.000107691	1.16802	0.201685	18.7783	9.34247	15.6556	19.45	9.24547	38.2692	62.6293	34.0722	60.4727	39.2179
ENSMUSG00000021189	Atxn3	3.07e-06	9.67e-06	1.16835	0.152414	13.8854	12.9774	10.5985	11.1573	15.5276	53.1108	33.2526	32.3503	61.0044	37.3702
ENSMUSG00000018411	Mapt	0.0085158	0.00955081	1.1688	0.520458	0.50261	0	1.11045	7.70789	0.132601	2.75768	3.55142	2.62474	6.84059	4.27941
ENSMUSG00000032216	Nedd4	9.75e-11	5.82e-09	1.16891	0.0703071	170.424	164.927	169.583	165.559	170.389	499.841	580.552	559.791	562.455	513.453
ENSMUSG00000069743	Zfp820	1.07e-06	4e-06	1.16922	0.165211	12.9356	16.1793	16.5893	14.3028	21.0261	56.3624	54.2161	61.2568	50.5303	42.5468
ENSMUSG00000071350	Setdb2	2.36e-05	5.37e-05	1.16988	0.229702	9.72067	13.6578	13.3146	14.6992	18.249	50.9278	32.2607	52.4255	51.2135	42.3704
ENSMUSG00000014426	Map3k4	3.1e-07	1.46e-06	1.16998	0.140868	11.9576	16.9567	15.2666	17.3147	12.4197	46.0742	59.2238	48.9997	47.8221	40.6811
ENSMUSG00000061533	Cep128	0.00139213	0.00181425	1.17017	0.320607	21.7097	6.04103	17.574	13.5158	5.9136	23.1281	52.1516	31.9718	48.8818	40.6196
ENSMUSG00000022124	Fbxl3	3.18e-07	1.49e-06	1.17024	0.11521	90.0213	100.914	95.884	69.3101	106.178	351.464	322.476	311.91	210.69	304.941
ENSMUSG00000045005	Fzd5	5.21e-07	2.22e-06	1.17047	0.121342	272.308	287.346	311.356	309.37	320.595	921.358	1254.97	929.476	1207.55	651.736
ENSMUSG00000024558	Mapk4	3.9e-05	8.16e-05	1.17055	0.23024	9.37976	10.2652	4.67799	8.05819	11.0827	35.3141	23.8398	33.1409	25.832	24.1152
ENSMUSG00000001089	Luzp1	6.42e-10	1.72e-08	1.17059	0.0718454	271.902	302.235	347.505	325.944	305.154	1134.02	975.997	946.201	1038.65	914.525
ENSMUSG00000032536	Trak1	3.27e-08	2.62e-07	1.17084	0.0912444	204.301	236.768	244.68	212.258	185.44	653.713	815.392	708.456	805.167	538.57
ENSMUSG00000020074	Ccar1	3.96e-09	5.86e-08	1.17193	0.0993995	48.9725	45.4741	39.2997	42.2951	43.7202	138.212	152.384	149.787	128.108	146.026
ENSMUSG00000033209	Ttc28	0.00447445	0.00523804	1.17215	0.44301	1.36557	1.17486	1.36196	1.21355	0.864561	9.96667	3.72175	14.1326	0.668384	5.82021
ENSMUSG00000062202	Btbd9	1.58e-08	1.56e-07	1.17234	0.101456	63.1522	84.9834	67.006	58.0629	71.3721	222.026	212.582	228.453	251.043	198.403
ENSMUSG00000064138	Fam172a	1.08e-07	6.5e-07	1.17266	0.117788	24.6275	28.4644	23.1612	24.5511	33.4813	89.6163	77.0025	106.234	72.0749	94.8472
ENSMUSG00000033623	Pcgf3	3.08e-07	1.46e-06	1.17362	0.127918	16.5133	15.6677	14.8199	14.8302	16.5344	34.952	56.539	51.2119	67.1183	54.5289
ENSMUSG00000033228	Scaf11	1.68e-08	1.62e-07	1.17435	0.0855308	139.438	212.394	206.504	196.427	165.145	598.431	590.692	526.801	645.259	591.603
ENSMUSG00000091491	Vmn2r97	1.27e-06	4.63e-06	1.17447	0.133791	82.8466	76.2381	84.6737	63.1482	90.4241	187.505	289.033	232.151	378.553	232.699
ENSMUSG00000048379	Socs4	3.93e-09	5.84e-08	1.17468	0.0923109	107.706	102.453	117.56	94.7668	115.495	345.628	384.71	361.712	363.502	293.365
ENSMUSG00000022185	Acin1	1.15e-08	1.24e-07	1.17497	0.0870429	63.776	73.4173	86.0077	85.172	59.8792	224.441	267.467	239.664	237.503	219.165
ENSMUSG00000027669	Gnb4	0.0016205	0.00208039	1.1754	0.367305	4.30287	9.13889	4.16814	2.05348	2.11837	12.8277	9.62686	20.1652	7.69894	22.0404
ENSMUSG00000030447	Cyfip1	1.13e-08	1.22e-07	1.17591	0.0822954	320.929	272.873	331.472	303.921	263.559	900.229	1179.33	1031.2	980.948	778.858
ENSMUSG00000041763	Tpp2	3.33e-07	1.55e-06	1.17641	0.119108	110.171	109.09	80.9714	109.306	69.7905	351.919	272.445	255.915	310.273	356.243
ENSMUSG00000042308	Setd1a	0.000274154	0.000436124	1.17651	0.247456	7.3345	8.48619	15.174	10.13	8.71305	43.1759	46.0252	38.0453	34.5045	13.6392
ENSMUSG00000061028	Clasrp	3.35e-06	1.04e-05	1.17663	0.148671	35.2442	48.8753	34.3175	47.1287	26.1158	93.6104	150.077	114.802	155.054	109.51
ENSMUSG00000040446	Rprd1a	1.25e-07	7.25e-07	1.1767	0.13843	21.5918	19.3359	16.9399	23.3643	25.2149	69.3808	72.9724	67.1917	73.3555	65.1056
ENSMUSG00000029377	Ereg	1.63e-06	5.7e-06	1.17729	0.137686	64.0901	54.9422	57.5354	67.2899	53.6394	181.631	154.035	266.984	140.818	257.688
ENSMUSG00000053641	Dennd4a	2.04e-05	4.75e-05	1.17733	0.209641	27.0934	18.1981	16.7182	14.6542	19.3618	67.1545	90.9835	69.6127	48.3267	44.9554
ENSMUSG00000040481	Bptf	2.39e-07	1.2e-06	1.17733	0.112553	44.0253	53.4453	39.8435	70.4493	49.4101	166.03	170.986	171.234	188.613	132.765
ENSMUSG00000015647	Lama5	0.000140604	0.000246375	1.17742	0.358843	1.65809	0.907674	1.63574	0.080955	1.47767	8.23249	4.79212	2.91959	3.54683	3.70051
ENSMUSG00000026828	Galnt5	1.56e-05	3.78e-05	1.17755	0.187824	7.47718	12.6015	11.7202	19.4337	18.896	44.9535	39.7494	43.7603	47.2795	45.5229
ENSMUSG00000020994	Pnn	5.88e-06	1.66e-05	1.17756	0.158161	37.3738	48.2968	45.5639	50.2198	36.2917	108.236	175.431	105.689	221.381	126.596
ENSMUSG00000036875	Dna2	2.5e-05	5.64e-05	1.17758	0.185941	22.5912	40.3508	17.0521	35.534	21.4225	67.6373	72.4887	109.051	105.298	81.3314
ENSMUSG00000046185	Zfp84	9.02e-08	5.67e-07	1.17759	0.139765	24.5679	24.5486	25.5713	28.5472	28.3973	86.8372	87.466	99.8436	83.9929	75.587
ENSMUSG00000054843	Atrnl1	3.28e-10	1.13e-08	1.17767	0.0744031	148.475	165.996	137.446	137.638	136.728	494.635	430.344	472.995	490.215	471.652
ENSMUSG00000060090	Rp2	3.31e-09	5.29e-08	1.17809	0.0805288	77.9993	67.4308	68.4776	70.3655	74.6482	292.984	227.517	230.782	196.31	232.006
ENSMUSG00000070780	Rbm47	5.1e-11	4.35e-09	1.17872	0.0671636	640.637	590.509	641.518	613.163	627.912	2028.39	1876.15	2092.06	2120.54	2013.01
ENSMUSG00000048701	Ccdc6	1.91e-08	1.78e-07	1.17881	0.102383	27.1419	28.6661	29.2147	30.6048	28.5416	95.2578	114.737	91.3774	104.846	73.0235
ENSMUSG00000039704	Lmbrd2	6.28e-10	1.7e-08	1.17943	0.0859616	83.9241	76.8243	81.994	73.8672	76.1133	257.161	254.61	279.428	241.563	250.247
ENSMUSG00000027263	Tubgcp4	1.68e-08	1.62e-07	1.17986	0.105953	44.9071	38.7066	44.0907	51.2343	36.4382	135.981	125.786	159.336	134.548	148.239
ENSMUSG00000029247	Paics	1.54e-06	5.44e-06	1.18003	0.162957	13.0894	17.82	10.2334	15.6653	16.3747	40.719	50.2389	61.6843	47.3135	42.2972
ENSMUSG00000035151	Elmod2	6.72e-09	8.38e-08	1.18021	0.0869386	87.0099	86.2856	103.392	113.384	106.198	289.876	324.955	344.414	373.79	286.66
ENSMUSG00000006527	Sfmbt1	2.67e-08	2.26e-07	1.18104	0.116155	44.6777	36.3575	37.0928	34.4673	40.1554	150.648	115.191	131.413	123.721	113.455
ENSMUSG00000045962	Wnk1	1.03e-08	1.14e-07	1.18146	0.10119	55.9887	68.8025	67.1905	67.7963	56.7768	197.893	206.591	250.857	186.282	197.112
ENSMUSG00000035726	Supt16	1.54e-07	8.48e-07	1.18271	0.10799	63.1262	57.4221	54.0955	73.6266	41.1474	175.71	210.478	160.746	207.633	183.716
ENSMUSG00000027217	Tspan18	0.000333215	0.000517134	1.18302	0.330763	1.05789	0.409183	3.65788	1.77434	0.457191	6.2549	8.79564	4.56252	3.54222	3.19767
ENSMUSG00000070304	Scn2b	0.000722978	0.00101258	1.18353	0.33285	5.91112	6.44747	2.32695	2.22868	6.89095	11.6711	21.7339	17.578	18.1133	9.86122
ENSMUSG00000038879	Nipal2	1.89e-06	6.44e-06	1.18416	0.169247	20.1114	23.6314	13.524	24.9351	18.0594	54.0793	61.4345	72.7667	67.0415	72.8663
ENSMUSG00000021972	Hmbox1	3.37e-06	1.05e-05	1.18467	0.149766	36.2623	66.3308	68.8968	58.3625	55.0187	196.241	220.726	194.804	194.622	125.023
ENSMUSG00000050945	Zfp438	0.000825585	0.00113845	1.18478	0.318347	6.40901	4.67593	6.39282	4.93226	2.1035	25.1652	20.7066	9.23819	9.52902	24.0189
ENSMUSG00000030905	Crym	0.00016744	0.00028549	1.18602	0.234527	11.4566	23.2811	22.8573	7.80465	24.1732	71.4077	55.3936	54.8529	48.7881	46.1863
ENSMUSG00000033991	Ttc37	4.71e-06	1.38e-05	1.18609	0.166833	23.8765	11.037	18.3773	14.5097	14.6113	50.4146	71.0648	57.7991	44.7844	46.6065
ENSMUSG00000025764	Jade1	3.74e-08	2.89e-07	1.18616	0.119407	18.5422	20.7753	15.9145	18.2235	17.3729	60.6199	53.8893	73.3802	63.3887	52.8908
ENSMUSG00000028086	Fbxw7	2.43e-07	1.21e-06	1.18653	0.134383	24.5775	31.2404	31.8914	21.8252	28.1078	76.9184	101.009	87.3375	112.237	79.304
ENSMUSG00000027194	Ttc17	2.06e-08	1.88e-07	1.18661	0.111782	115.024	149.091	148.95	147.978	132.197	450.063	406.073	508.324	409.705	501.63
ENSMUSG00000000976	Heatr6	5.66e-06	1.61e-05	1.1868	0.196897	5.24002	5.32743	6.10682	7.72681	4.31897	18.3248	19.1182	24.1532	23.6063	14.5757
ENSMUSG00000033014	Trim33	4.4e-08	3.29e-07	1.18721	0.118258	52.7041	42.8034	50.6595	47.9798	44.4805	151.787	163.362	187.36	166.699	123.599
ENSMUSG00000039789	Zfp597	5.5e-05	0.000109025	1.18798	0.205473	21.3634	12.8588	8.68864	16.3127	10.5175	64.9416	46.9654	53.6401	37.0192	29.4313
ENSMUSG00000047789	Slc38a9	5.5e-05	0.000109037	1.18798	0.224177	6.27023	6.95783	18.4893	8.54166	12.4167	33.4451	31.5806	37.3647	34.9453	28.6063
ENSMUSG00000028683	Eif2b3	0.00435483	0.00511323	1.18802	0.369096	8.83271	11.315	1.84603	8.83526	8.46465	12.2832	19.2875	24.2938	51.7291	24.6132
ENSMUSG00000022120	Rnf219	4.06e-05	8.45e-05	1.18828	0.236336	4.25923	5.95442	6.06186	3.33116	6.09979	10.4321	20.6734	17.0986	19.3525	23.4784
ENSMUSG00000050965	Prkca	3.54e-08	2.77e-07	1.18887	0.0933968	79.7874	93.049	111.265	101.627	98.8655	244.117	354.956	341.351	368.955	295.504
ENSMUSG00000054823	Nsd3	1.05e-09	2.39e-08	1.18917	0.0815417	98.2699	108.274	86.8867	106.724	90.4619	303.02	344.744	344.961	327.4	294.305
ENSMUSG00000027109	Sp3	4.77e-09	6.67e-08	1.18972	0.0763273	278.792	288.517	298.197	273.361	272.404	1134.93	859.601	977.991	730.031	988.707
ENSMUSG00000040383	Aqr	2.9e-08	2.4e-07	1.18997	0.107912	70.9275	60.556	76.4528	68.896	54.479	189.761	209.654	208.217	266.678	219.842
ENSMUSG00000029173	Sepsecs	1.76e-09	3.39e-08	1.19031	0.0859207	105.144	108.182	103.401	86.3137	105.607	293.12	363.933	336.817	362.688	321.688
ENSMUSG00000038039	Gcc2	9.39e-08	5.86e-07	1.19177	0.122364	39.3349	35.1587	37.825	30.7563	34.976	136.684	122.268	122.259	85.7683	130.538
ENSMUSG00000107275	Gcc2	9.39e-08	5.86e-07	1.19177	0.122364	39.3349	35.1587	37.825	30.7563	34.976	136.684	122.268	122.259	85.7683	130.538
ENSMUSG00000020783	Ncbp3	6.46e-09	8.16e-08	1.19183	0.0994968	35.1399	32.8843	30.242	31.9123	31.1622	92.2295	128.876	105.48	114.496	98.9298
ENSMUSG00000042625	Safb2	3.5e-06	1.08e-05	1.19228	0.151347	43.5469	49.9303	55.081	52.8114	55.3338	130.942	238.268	201.352	201.639	110.892
ENSMUSG00000036167	Pphln1	2.05e-05	4.76e-05	1.19232	0.184001	49.1461	30.7824	25.7832	17.2367	23.5451	94.4936	111.685	94.2595	92.4356	71.5129
ENSMUSG00000116953	9030025P20Rik	0.000310367	0.000486155	1.19262	0.263014	6.38977	25.0864	23.7274	17.9023	15.7507	59.8027	60.3178	66.8812	42.6891	46.0284
ENSMUSG00000042035	Igsf3	1.91e-09	3.59e-08	1.19307	0.0730233	132.85	129.759	113.8	121.458	127.486	421.255	472.146	424.65	437.312	324.981
ENSMUSG00000021461	Fancc	3.92e-05	8.2e-05	1.19325	0.229742	10.0336	10.656	13.2146	5.84859	7.76726	20.2748	40.9815	33.3368	34.0596	32.2389
ENSMUSG00000020246	Hcfc2	1.04e-06	3.92e-06	1.19338	0.160253	22.4394	33.5901	30.9061	31.2389	22.1206	100.899	83.5408	72.6083	103.03	106.195
ENSMUSG00000040850	Psme4	9.63e-08	5.96e-07	1.19349	0.10876	24.8703	20.3795	22.2716	18.4747	29.0165	69.3869	82.7758	88.0344	82.6774	61.056
ENSMUSG00000051359	Ncald	5.07e-05	0.000101739	1.19378	0.229319	6.33904	3.06149	8.75935	8.02243	4.86486	15.7284	19.4705	25.1727	22.358	20.7037
ENSMUSG00000063870	Chd4	3.38e-08	2.68e-07	1.1941	0.0933664	58.6248	82.7259	59.9543	74.2074	58.2602	207.223	258.883	244.115	207.81	185.813
ENSMUSG00000019256	Ahr	6.07e-06	1.71e-05	1.19457	0.187426	4.91703	10.3325	7.061	7.90253	5.4221	20.2792	31.1679	24.013	23.851	21.5683
ENSMUSG00000031200	Mtcp1	0.000253085	0.00040685	1.1948	0.280285	3.4621	6.79648	8.64261	6.95649	9.17267	25.9841	19.2687	32.5908	30.3746	13.5086
ENSMUSG00000037029	Zfp146	2.01e-06	6.79e-06	1.19498	0.151539	19.516	14.4712	21.9762	17.4438	12.3971	46.5824	60.0071	47.9663	80.4484	54.3663
ENSMUSG00000057367	Birc2	6.81e-08	4.56e-07	1.19499	0.110563	28.6332	37.2527	38.3489	30.1465	37.1808	146.684	96.942	120.201	111.997	99.1889
ENSMUSG00000037410	Tbc1d2b	4.87e-05	9.83e-05	1.19596	0.203932	26.5756	29.9242	26.5682	16.7004	21.397	140.566	97.613	49.3707	69.6299	68.0929
ENSMUSG00000025220	Oga	2.29e-09	4.12e-08	1.19596	0.0805795	155.052	140.984	184.655	150.968	142.149	507.596	538.571	586.275	482.441	447.986
ENSMUSG00000039298	Cdk5rap2	4.24e-05	8.77e-05	1.19611	0.255687	4.94656	4.51204	4.93446	5.7868	3.76988	12.4828	23.7334	11.4419	21.6812	18.407
ENSMUSG00000036097	Slf2	1.99e-08	1.84e-07	1.19638	0.0989935	55.3884	66.2275	56.1114	77.5171	55.8335	191.725	236.297	228.253	180.967	194.056
ENSMUSG00000026788	Zbtb43	7.13e-08	4.73e-07	1.19646	0.119936	37.2242	32.5774	38.1461	41.2184	33.8234	121.18	115.745	157.21	126.599	96.0295
ENSMUSG00000041836	Ptpre	1.3e-07	7.47e-07	1.19648	0.107391	48.349	50.1674	52.6659	44.9676	70.4807	203.14	177.959	199.005	173.248	133.133
ENSMUSG00000036561	Ppp6r2	1.53e-07	8.44e-07	1.19701	0.111813	91.3227	103.206	104.853	132.255	80.8966	396.373	356.911	355.901	258.884	328.074
ENSMUSG00000066042	Med18	9.4e-05	0.00017294	1.19863	0.287638	4.55744	2.49157	4.87101	6.00285	2.74792	12.8804	12.2246	14.9203	20.6672	11.874
ENSMUSG00000028633	Ctps	0.000116195	0.000208162	1.19988	0.240811	4.67463	2.38871	3.41883	4.15983	5.2173	7.02817	15.9025	11.513	24.1742	16.6919
ENSMUSG00000039055	Eme1	9.19e-06	2.43e-05	1.20124	0.281354	1.12356	1.65284	1.4204	2.43312	1.66284	4.33617	8.44516	6.44188	7.41261	6.7746
ENSMUSG00000043671	Dpy19l3	0.000776391	0.00108035	1.20158	0.336774	2.27325	1.73514	0.631365	6.73421	2.96305	7.23299	9.61504	6.19044	9.45835	13.2081
ENSMUSG00000111331	CT010495.1	0.00409535	0.00483088	1.20183	0.465531	1.61425	8.24459	6.43754	1.5584	3.35855	8.52397	15.709	9.16375	22.4692	12.2748
ENSMUSG00000095864	Vmn1r77	0.000341187	0.000527988	1.20228	0.399721	3.23643	1.18063	3.22825	2.05939	2.12446	5.34295	12.4484	10.9591	8.5554	7.67356
ENSMUSG00000030677	Kif22	0.00012831	0.000226825	1.20276	0.247443	6.98292	5.51196	6.13055	5.76194	4.13081	13.8003	34.61	12.6548	31.3725	16.3067
ENSMUSG00000002221	Paxip1	5.04e-05	0.000101182	1.20288	0.205944	13.3009	17.2405	5.32735	15.0864	13.6728	48.686	43.0723	33.6845	40.7858	42.1469
ENSMUSG00000000823	Zfp512b	1.46e-05	3.58e-05	1.20299	0.212096	7.27103	6.81556	6.66535	7.89993	4.25498	32.1545	16.4201	26.6106	18.9016	22.4253
ENSMUSG00000058835	Abi1	1.33e-09	2.82e-08	1.20369	0.083585	390.802	380.612	437.113	419.474	366.189	1469.8	1468.61	1326.68	1144.67	1257.51
ENSMUSG00000001911	Nfix	0.00173511	0.00221132	1.20382	0.358978	0.766336	2.79645	3.82135	5.35448	1.25754	6.19863	9.69179	4.50873	16.2531	12.8236
ENSMUSG00000024613	Tcof1	8.42e-06	2.25e-05	1.20384	0.168208	22.158	14.9231	23.8018	33.3562	16.7826	65.8871	76.7764	61.045	102.791	62.1606
ENSMUSG00000047735	Samd9l	1.58e-07	8.69e-07	1.20387	0.110275	182.537	197.329	187.682	207.025	207.945	824.472	575.727	610.386	488.653	852.979
ENSMUSG00000024421	Lama3	2.27e-05	5.2e-05	1.20408	0.188056	237.659	272.384	324.402	297.294	155.492	1150.21	690.122	868.06	548.613	1065.02
ENSMUSG00000042272	Sestd1	6.68e-07	2.72e-06	1.20414	0.128125	42.054	73.9084	56.0616	57.2324	72.6025	183.679	241.939	235.599	178.002	164.933
ENSMUSG00000022602	Arc	0.00260807	0.00319962	1.20416	0.34536	6.40926	5.84515	4.26206	10.1958	1.05179	12.3417	24.6508	18.4771	13.7617	15.8279
ENSMUSG00000023965	Fbxl17	1.46e-05	3.58e-05	1.20452	0.178933	67.5376	95.2966	104.602	49.167	50.7506	209.386	196.031	249.713	214.243	324.152
ENSMUSG00000020275	Rel	4.96e-06	1.44e-05	1.20452	0.183282	16.0225	10.5208	12.7856	18.3518	14.7245	50.4615	56.9208	63.1158	33.0662	45.354
ENSMUSG00000026893	Gca	6.29e-05	0.000122681	1.20494	0.240599	24.5928	17.9025	32.662	16.9016	21.2888	57.9241	82.3697	123.01	77.5862	50.9183
ENSMUSG00000034422	Parp14	2.25e-09	4.05e-08	1.20605	0.0717506	193.96	235.313	288.209	244.932	232.421	888.478	766.838	740.106	827.113	752.175
ENSMUSG00000035121	Neil2	9.8e-06	2.56e-05	1.20637	0.180623	8.8406	15.4176	9.16524	7.93578	7.28202	24.2277	44.8523	39.7602	29.2933	28.7075
ENSMUSG00000041238	Rbbp8	1.73e-07	9.32e-07	1.20646	0.147483	21.2307	26.9312	25.1685	28.2537	23.4402	89.5651	77.1031	98.3451	87.4563	71.7243
ENSMUSG00000060771	Tsga10	0.000640525	0.000913074	1.20667	0.29983	3.99345	1.74823	7.16988	3.8126	10.4449	14.0327	17.9303	15.0524	21.7549	15.9551
ENSMUSG00000032570	Atp2c1	3.07e-08	2.5e-07	1.2068	0.105639	50.126	44.5299	47.8208	44.0762	66.378	164.93	169.734	167.233	196.745	146.609
ENSMUSG00000043991	Pura	2.21e-10	8.96e-09	1.20702	0.0729271	150.612	164.827	167.279	139.677	158.815	559.095	486.237	530.051	554.37	487.283
ENSMUSG00000024294	Mib1	1.85e-08	1.75e-07	1.20735	0.0898408	87.4583	84.9446	88.3281	83.475	102.261	305.558	340.73	291.518	353.038	223.122
ENSMUSG00000050064	Zfp697	1.23e-06	4.49e-06	1.20738	0.14945	40.9548	34.4841	23.0365	37.2725	21.8318	95.9969	108.843	96.7488	101.335	114.843
ENSMUSG00000045659	Plekha7	6.79e-10	1.78e-08	1.20755	0.0914386	109.604	113.121	109.27	109.793	98.0369	359.587	364.984	360.728	366.848	357.519
ENSMUSG00000038121	Fam210a	1.2e-08	1.27e-07	1.20781	0.102211	103.784	125.963	111.554	102.2	135.943	339.779	460.613	391.723	378.949	371.494
ENSMUSG00000030469	Zfp719	1.56e-05	3.77e-05	1.20784	0.243346	2.13473	0.935891	1.27775	1.64025	1.26209	9.19642	3.8297	6.46673	3.27873	9.12846
ENSMUSG00000039826	Trub2	5.79e-07	2.41e-06	1.2082	0.139855	21.9649	31.174	23.0084	23.7702	21.7819	73.6747	66.1709	83.3795	119.879	75.6447
ENSMUSG00000025314	Ptprj	1.45e-08	1.46e-07	1.2084	0.0867163	165.341	155.1	140.52	123.205	149.404	628.856	463.546	471.445	408.122	503.605
ENSMUSG00000034177	Rnf43	8.82e-07	3.44e-06	1.20918	0.136764	76.5641	91.2174	102.977	98.301	66.9511	266.732	399.094	261.698	333.33	219.766
ENSMUSG00000020156	Pwwp3a	1.87e-05	4.41e-05	1.20926	0.228732	10.4043	13.0177	21.4804	15.0564	14.8052	40.624	56.5461	41.0211	60.7247	54.1563
ENSMUSG00000042390	Gatad2b	2.01e-08	1.85e-07	1.20947	0.0932305	36.6697	49.4667	46.3066	41.7266	42.2197	153.336	159.935	153.432	159.25	108.795
ENSMUSG00000038822	Hace1	5.6e-07	2.35e-06	1.20971	0.140041	36.4113	34.0259	24.5584	24.5467	39.0605	94.481	126.536	93.0722	123.931	94.8862
ENSMUSG00000052144	Ppp4r2	5.37e-09	7.19e-08	1.21034	0.089235	99.1486	114.059	117.202	92.2908	113.589	373.861	318.592	312.41	383.166	420.885
ENSMUSG00000037536	Fbxo34	1.49e-08	1.49e-07	1.2104	0.109033	25.2802	26.5382	29.6724	32.0924	34.9141	93.5493	104.133	90.5736	113.708	100.289
ENSMUSG00000061175	Fnip2	7.83e-05	0.000148153	1.21048	0.218293	53.4689	78.3149	66.84	47.9754	49.5359	330.044	158.705	216.905	103.878	246.838
ENSMUSG00000021458	Aopep	5.36e-08	3.82e-07	1.21064	0.10523	53.7232	68.7889	56.9566	63.3347	74.3963	175.844	242.446	223.569	254.89	178.606
ENSMUSG00000040021	Lats1	3.45e-10	1.16e-08	1.21089	0.0748208	67.693	80.1041	71.1697	73.0733	84.366	263.967	254.71	264.429	257.79	226.38
ENSMUSG00000116422	Lats1	3.45e-10	1.16e-08	1.21089	0.0748208	67.693	80.1041	71.1697	73.0733	84.366	263.967	254.71	264.429	257.79	226.38
ENSMUSG00000038533	Cbfa2t2	6.41e-05	0.000124511	1.21104	0.213265	6.18513	11.7879	16.7222	11.1858	8.78669	35.4597	47.6998	33.1471	49.4063	21.9893
ENSMUSG00000026979	Psd4	0.000764691	0.00106559	1.21184	0.291585	7.84625	9.97545	7.11577	9.0684	11.7389	30.2712	60.2092	12.1923	52.6911	25.9647
ENSMUSG00000003436	Dll3	0.00374241	0.00444978	1.21197	0.465238	4.53878	1.6478	0.300193	1.01954	0	2.70239	2.84436	7.31324	9.22095	2.96444
ENSMUSG00000033949	Trim36	5.17e-07	2.21e-06	1.21227	0.133161	20.9663	21.5091	18.815	23.5597	21.223	80.1087	100.418	76.2356	65.5686	49.1052
ENSMUSG00000040328	Olfr56	2.87e-05	6.31e-05	1.21228	0.26087	6.51355	3.16845	4.32362	5.52905	4.98817	17.2784	18.0151	17.2254	14.7794	19.2598
ENSMUSG00000047766	Lrrc49	0.000162925	0.000278782	1.21243	0.254758	11.1072	14.2922	17.4113	8.48089	4.69015	37.0462	32.3981	35.5391	28.5858	47.0293
ENSMUSG00000020530	Ggnbp2	3.89e-09	5.82e-08	1.21246	0.0766624	181.975	210.018	189.205	187.448	154.599	613.167	529.267	724.546	565.793	682.815
ENSMUSG00000023015	Racgap1	2.75e-06	8.84e-06	1.21334	0.165938	10.2603	6.38506	8.1419	10.2764	9.41645	22.0401	34.4017	27.7556	44.313	29.12
ENSMUSG00000035234	Abraxas1	7.93e-06	2.14e-05	1.2138	0.202212	12.1743	11.823	16.1912	18.5315	15.6136	47.607	47.5145	79.2546	40.778	44.9433
ENSMUSG00000061410	Zcchc14	7.29e-07	2.93e-06	1.21436	0.130409	32.6069	43.491	40.3553	41.9702	30.8495	120.728	164.221	136.569	145.182	85.6178
ENSMUSG00000040111	Gramd1b	2.01e-09	3.72e-08	1.21455	0.07506	599.689	619.306	691.385	507.776	579.892	2346.86	1973.03	2119.2	1748.43	1917.66
ENSMUSG00000106499	Gm9403	0.000251469	0.000404754	1.21477	0.337662	2.13765	3.50695	3.19641	6.11726	4.20795	14.9976	11.3044	17.0033	17.3033	8.7734
ENSMUSG00000038215	Cep44	0.00135418	0.00177104	1.21517	0.316556	2.66634	17.6495	9.47765	13.5413	9.63134	29.9226	41.4416	39.872	23.8158	27.842
ENSMUSG00000026077	Npas2	1.05e-07	6.39e-07	1.21653	0.117969	22.8531	24.6402	20.2779	21.1421	13.9707	73.3507	67.9839	69.9906	61.3749	75.3901
ENSMUSG00000035992	Fnip1	9.79e-08	6.04e-07	1.21691	0.106085	101.054	127.226	115.197	107.352	103.989	522.268	372.392	390.394	288.525	336.623
ENSMUSG00000026153	Fam135a	8.44e-10	2.05e-08	1.21698	0.082499	218.158	221.808	187.301	183.585	207.361	732.506	634.005	727.941	621.665	727.294
ENSMUSG00000023886	Smoc2	2.41e-05	5.47e-05	1.2171	0.191361	13.0917	8.38542	14.3918	10.9378	11.4573	34.5934	65.7976	36.2781	50.8503	24.0986
ENSMUSG00000010175	Prox1	2.79e-05	6.17e-05	1.21729	0.267991	2.58152	3.76727	2.57486	3.2032	3.81271	10.6448	11.1788	18.7131	7.86668	13.0753
ENSMUSG00000041741	Pde3a	2.19e-08	1.96e-07	1.21839	0.0911434	138.442	168.981	173.344	139.104	196.989	580.332	604.879	530.275	608.286	438.848
ENSMUSG00000049044	Rapgef4	0.00029755	0.0004684	1.21882	0.333404	1.46347	2.06427	1.12482	0.192821	3.31102	3.72477	9.44238	6.28247	4.23539	6.59668
ENSMUSG00000045038	Prkce	9.68e-09	1.09e-07	1.21914	0.103014	37.8823	43.6666	35.7792	38.6094	36.3105	136.3	105.883	146.171	123.411	148.108
ENSMUSG00000026812	Tsc1	6.24e-08	4.28e-07	1.21919	0.101493	48.8549	58.8074	51.4901	44.8517	36.0263	179.005	179.417	176.47	133.219	145.973
ENSMUSG00000020464	Pnpt1	1.98e-06	6.71e-06	1.21931	0.145614	22.4303	33.4185	26.1034	41.0691	30.0644	107.865	108.804	70.4423	134.13	102.75
ENSMUSG00000049321	Zfp2	0.000415961	0.000627305	1.21944	0.323095	7.91029	3.42103	6.9093	2.23847	2.30827	12.7234	15.005	19.3889	12.5781	15.1656
ENSMUSG00000040782	Cop1	6.86e-08	4.59e-07	1.22003	0.10945	95.1863	71.3375	99.5548	91.0765	105.063	236.082	309.509	356.964	319.914	352.444
ENSMUSG00000030521	Mphosph10	1.75e-05	4.17e-05	1.22007	0.220654	12.5635	18.3161	20.8834	14.2736	11.5693	36.0463	70.9097	47.6416	59.9424	54.5456
ENSMUSG00000039477	Tnrc18	1.48e-05	3.61e-05	1.22023	0.181486	27.9365	42.7074	42.2012	47.0688	24.2053	126.863	182.604	117.095	121.189	81.97
ENSMUSG00000024639	Gnaq	1.42e-07	8.02e-07	1.22073	0.131559	27.3067	29.4372	17.6525	27.1339	27.9367	80.6022	83.5194	89.5811	99.0382	86.467
ENSMUSG00000022299	Slc25a32	8.55e-05	0.000159597	1.22098	0.222519	5.16317	9.12869	4.73335	4.93102	4.74285	13.4283	25.2605	12.6988	20.8005	35.5912
ENSMUSG00000107007	Slc25a32	8.55e-05	0.000159597	1.22098	0.222519	5.16317	9.12869	4.73335	4.93102	4.74285	13.4283	25.2605	12.6988	20.8005	35.5912
ENSMUSG00000022255	Mtdh	8.87e-09	1.03e-07	1.22132	0.090737	73.9017	101.307	84.5408	76.8759	96.8376	321.83	245.541	307.897	320.463	276.878
ENSMUSG00000118510	AC131980.1	2.06e-05	4.79e-05	1.22132	0.214364	11.7499	11.6898	6.39282	10.1954	9.46577	41.44	42.11	44.3433	23.2932	25.3236
ENSMUSG00000022016	Akap11	3.71e-08	2.88e-07	1.22145	0.115381	71.7042	102.383	64.5621	86.0357	82.3265	294.302	267.326	263.709	295.258	251.659
ENSMUSG00000042605	Atxn2	1.39e-06	4.99e-06	1.22171	0.140466	50.0642	78.9559	56.2228	60.0811	38.3223	148.287	209.247	221.708	165.582	208.775
ENSMUSG00000029663	Gngt1	0.00319122	0.00384876	1.22212	0.490465	6.02258	2.1975	2.00682	3.82742	5.93023	12.622	19.6739	10.825	19.3436	8.79626
ENSMUSG00000040648	Ppip5k2	2.3e-10	9.14e-09	1.22215	0.0657184	311.62	314.371	337.521	302.75	373.021	1110.61	1158.08	1163.34	1184.01	955.063
ENSMUSG00000000078	Klf6	3.98e-10	1.26e-08	1.2223	0.0664476	185.42	175.338	184.135	179.528	144.619	590.856	560.359	666.126	533.658	601.719
ENSMUSG00000048000	Gigyf2	3.78e-09	5.73e-08	1.22247	0.0965812	66.596	62.3911	70.3626	57.0695	63.5338	190.901	235.515	251.639	218.209	199.241
ENSMUSG00000031255	Sytl4	0.000491047	0.00072483	1.22257	0.278686	2.84963	11.3011	4.97681	7.3667	11.7814	17.543	34.5895	22.9055	31.3863	19.492
ENSMUSG00000033855	Ston1	0.000104511	0.000189746	1.22285	0.251586	13.6688	19.4484	9.49443	29.739	16.8415	59.0892	63.8001	80.7722	41.6409	50.5512
ENSMUSG00000035898	Uba6	3.09e-08	2.52e-07	1.22367	0.109789	30.6862	29.9337	43.2503	36.9396	35.4691	106.594	110.432	121.389	118	147.484
ENSMUSG00000024589	Nedd4l	6.71e-09	8.38e-08	1.22398	0.0878646	161.289	195.485	188.764	154.773	209.567	502.346	686.66	651.166	633.668	622.958
ENSMUSG00000068587	Mgam	1.25e-07	7.29e-07	1.22398	0.109452	7027.25	5787.27	5981.65	6762.88	9011.66	29054.7	22713.3	22407.3	25049	18209.4
ENSMUSG00000035248	Tut7	2.6e-07	1.28e-06	1.22416	0.118054	305.118	404.068	378.308	293.921	226.572	1279.65	939.925	1125.21	941.203	1116.46
ENSMUSG00000024664	Fads3	5e-05	0.000100362	1.22442	0.258045	6.85556	6.11581	5.82048	8.62311	10.7247	22.9997	33.865	21.4753	36.4237	21.4099
ENSMUSG00000037492	Zmat4	0.00033447	0.000518771	1.22465	0.28341	11.9955	13.067	10.6211	10.3225	19.7432	99.0885	44.6138	28.8017	49.1534	28.3359
ENSMUSG00000019790	Stxbp5	1.18e-06	4.36e-06	1.22498	0.138467	38.8273	43.4386	48.1949	76.315	52.6728	190.28	162.22	223.753	154.005	145.553
ENSMUSG00000028034	Fubp1	1.27e-07	7.34e-07	1.22499	0.113599	135.25	101.301	98.5888	117.145	122.664	422.355	386.545	307.902	523.299	342.563
ENSMUSG00000024528	Srfbp1	3.46e-06	1.07e-05	1.225	0.209023	5.34906	6.55534	5.9778	7.13253	7.37432	26.3421	18.8957	21.5334	24.1624	25.4619
ENSMUSG00000079083	Jrkl	5.68e-07	2.37e-06	1.22502	0.144926	19.227	28.0556	26.6368	16.3127	26.2938	71.4179	67.7868	86.839	78.3497	92.5894
ENSMUSG00000017639	Rab11fip4	4.43e-08	3.3e-07	1.22552	0.127275	54.3098	56.8475	45.1779	42.1513	50.0204	159.377	185.536	148.327	165.269	192.739
ENSMUSG00000035133	Arhgap5	2.3e-10	9.14e-09	1.22567	0.0696672	370.728	380.212	384.146	327.853	432.537	1359.63	1189.65	1343.46	1233.86	1319.79
ENSMUSG00000069227	Gprin1	3.14e-07	1.47e-06	1.22597	0.157114	24.7961	21.2188	17.2768	19.6317	15.9885	58.976	74.6407	66.4743	69.5002	70.5797
ENSMUSG00000042894	Olfr1260	3.29e-05	7.07e-05	1.22646	0.265284	0.989338	0.618712	1.23819	3.32853	0.637949	3.56901	7.80095	4.52236	6.07142	4.71194
ENSMUSG00000041471	Shld2	0.000938488	0.00127649	1.22703	0.313689	3.80669	3.32321	2.2723	5.68826	3.40816	8.41929	17.1278	16.0317	31.3769	5.65314
ENSMUSG00000004018	Fancl	0.000818252	0.0011302	1.22712	0.297995	6.16721	5.64598	14.3715	20.3673	9.8102	25.019	33.0268	45.7271	63.6965	23.3568
ENSMUSG00000031174	Rpgr	8e-06	2.16e-05	1.22751	0.213676	11.9503	8.00877	8.34235	8.7929	10.2937	25.8399	38.4125	39.5731	40.9576	25.0435
ENSMUSG00000022246	Rai14	3.17e-07	1.48e-06	1.22772	0.120829	44.9847	64.7092	47.6807	53.726	47.5752	207.337	171.443	228.441	126	166.31
ENSMUSG00000011960	Ccnt1	3.92e-05	8.21e-05	1.22848	0.204275	18.141	26.9479	35.1818	11.5226	29.7603	67.4652	70.8502	85.0185	78.5548	93.7426
ENSMUSG00000012350	Ehf	1.01e-07	6.17e-07	1.22861	0.107411	32.3579	28.6494	21.9423	40.1216	28.0514	107.08	92.637	93.1379	118.997	103
ENSMUSG00000051224	Tceanc	1.5e-05	3.66e-05	1.22907	0.24993	2.77065	2.75773	3.26536	4.57836	4.46383	10.9464	14.5406	10.0396	16.9405	14.4095
ENSMUSG00000037692	Ahdc1	2.32e-06	7.66e-06	1.22958	0.157457	11.413	15.3841	12.4909	13.2858	10.0094	30.1864	49.7976	57.5341	53.779	33.7621
ENSMUSG00000066877	Nck2	3.13e-06	9.84e-06	1.23044	0.154335	31.842	41.2392	36.593	49.136	52.2885	173.767	192.975	133.241	145.13	93.3528
ENSMUSG00000004880	Lbr	9.9e-06	2.58e-05	1.23106	0.175126	16.5599	19.5711	12.9754	16.0193	18.7448	46.5784	77.8701	44.1721	94.2557	43.7588
ENSMUSG00000001761	Smo	2.46e-05	5.56e-05	1.23129	0.194046	12.3134	9.62566	14.565	15.1133	12.1241	28.0927	72.0312	30.8351	57.639	47.6036
ENSMUSG00000058503	Fam133b	2.96e-08	2.43e-07	1.23173	0.118784	37.1142	39.4724	27.8239	36.7469	33.5275	106.541	116.821	142.645	122.959	114.483
ENSMUSG00000022960	Donson	7.52e-05	0.00014302	1.2319	0.221082	20.203	60.154	38.6882	33.0252	19.425	90.7114	125.755	122.388	90.4002	120.417
ENSMUSG00000042129	Rassf4	2.58e-05	5.77e-05	1.23199	0.255352	1.40329	1.89395	1.58249	1.51314	1.64848	5.27112	8.27194	6.45149	14.133	3.27297
ENSMUSG00000003134	Tbc1d8	0.00111457	0.00149142	1.23224	0.312301	35.9646	19.7716	18.1297	18.3518	82.5684	76.877	146.236	116.946	92.6696	81.7768
ENSMUSG00000037174	Elf2	6.09e-09	7.8e-08	1.23293	0.0932367	84.4608	100.676	99.9789	106.662	80.768	300.59	382.129	344.219	284.905	315.15
ENSMUSG00000027176	Cstf3	2.67e-05	5.95e-05	1.23333	0.196184	14.2566	8.37069	8.33513	12.9427	10.0125	35.1655	56.3886	47.6921	21.0267	36.5048
ENSMUSG00000046603	Tcaim	2.17e-05	4.99e-05	1.23333	0.245632	10.3002	6.2027	10.256	9.56218	7.97181	23.8107	36.3634	27.0478	36.0363	34.5707
ENSMUSG00000046404	Yod1	3.81e-09	5.75e-08	1.23338	0.101266	49.7805	54.2502	48.1506	47.0328	55.4199	187.04	176.785	201.003	158.593	158.715
ENSMUSG00000027086	Fastkd1	6.06e-07	2.51e-06	1.23356	0.15558	20.6008	13.8282	24.0622	19.3061	22.3834	59.2784	66.3626	69.7883	86.761	65.006
ENSMUSG00000049957	Ccdc137	8.89e-05	0.000164875	1.23366	0.225889	7.82938	12.0034	4.70256	6.36084	3.3788	18.221	29.4276	27.9194	23.6774	17.3804
ENSMUSG00000029291	Rufy3	2.95e-08	2.43e-07	1.2343	0.0951954	63.1014	86.2426	64.312	74.6653	55.4548	250.3	226.794	264.189	249.926	190.102
ENSMUSG00000037007	Zfp113	1.35e-05	3.35e-05	1.23435	0.225844	4.14654	5.95233	4.80336	7.45461	3.74418	23.3372	17.4069	17.8973	14.103	21.9225
ENSMUSG00000032340	Neo1	7.99e-10	1.97e-08	1.23442	0.0832722	69.9916	87.1715	89.6111	87.5104	85.1299	305.852	297.36	282.158	299.959	259.015
ENSMUSG00000093916	Gm379	0.00038895	0.000591385	1.23534	0.399553	1.89026	2.06687	4.25371	3.59665	3.63271	13.9824	9.33353	12.764	9.79013	11.7294
ENSMUSG00000001119	Col6a1	0.00179485	0.00227872	1.23546	0.349545	1.27479	6.97622	3.81451	4.86942	1.88285	5.46214	22.0959	14.3002	16.5504	9.8784
ENSMUSG00000033632	AW554918	1.75e-05	4.16e-05	1.23547	0.217578	10.9367	10.6812	8.87176	12.6332	5.15109	31.8686	40.4182	29.5149	38.8703	26.8752
ENSMUSG00000020015	Cdk17	0.00111731	0.00149447	1.23639	0.317298	2.72208	6.83706	2.98649	5.47762	2.94859	10.7851	7.84261	22.5814	10.2515	34.6929
ENSMUSG00000042851	Zc3h6	0.000205723	0.000340507	1.23643	0.27225	12.2817	10.7502	4.90085	5.21298	7.31361	44.2708	28.888	28.3184	26.9541	15.6196
ENSMUSG00000014850	Msh3	9.32e-06	2.45e-05	1.23643	0.174712	40.7059	23.862	42.6765	18.0278	34.3551	110.642	110.123	114.986	115.377	81.8438
ENSMUSG00000027364	Usp50	0.00026681	0.000425798	1.23656	0.41251	3.22948	2.2071	1.0675	1.10142	1.04436	5.5738	5.08931	6.54297	12.0888	5.79797
ENSMUSG00000031971	Ccsap	0.00010435	0.000189588	1.23709	0.265556	6.81633	3.72978	11.937	6.50556	7.83019	23.8483	34.4391	24.1047	28.163	17.6809
ENSMUSG00000021585	Cast	2.34e-07	1.18e-06	1.23729	0.117998	125.488	159.023	172.695	173.801	185.618	670.927	504.701	552.545	414.736	704.201
ENSMUSG00000042557	Sin3a	2.35e-05	5.35e-05	1.23735	0.193967	90.7943	217.833	127.652	138.006	99.7241	692.426	384.439	437.807	430.38	341.787
ENSMUSG00000078878	Gm14305	0.0250367	0.0266176	1.23785	0.529986	11.1855	25.0388	14.8255	14.2061	1.13135	62.1368	19.0705	38.5536	20.8183	51.9095
ENSMUSG00000061665	Cd2ap	1.96e-11	2.65e-09	1.23786	0.0655745	545.859	604.714	577.221	548.047	576.093	2002.63	1972.51	1996.09	1952.43	1910.91
ENSMUSG00000026718	Stam	2.92e-07	1.4e-06	1.23792	0.12943	24.5447	18.648	17.2955	18.2314	20.0702	73.535	51.8269	57.8744	76.5061	91.5773
ENSMUSG00000067203	H2-K2	0.000808038	0.00111782	1.23793	0.300105	1.77675	8.66402	9.64646	9.23329	4.34007	21.3322	24.2748	17.5702	17.6191	26.9628
ENSMUSG00000031527	Eri1	1.46e-05	3.58e-05	1.23905	0.184062	17.1685	12.8134	15.1786	17.5221	11.5266	36.0691	56.0712	78.7753	68.4496	34.1686
ENSMUSG00000026970	Rbms1	0.000475108	0.000704296	1.23921	0.297033	6.60788	5.49332	7.41247	8.06342	3.71013	28.6912	16.7626	12.2855	17.9656	49.6333
ENSMUSG00000002814	Top3a	0.000253025	0.00040684	1.23964	0.258102	4.40968	15.0355	9.65096	9.90789	18.971	54.3667	37.7537	38.2288	28.9888	31.6972
ENSMUSG00000029290	Zfp326	3.35e-07	1.55e-06	1.23994	0.14471	21.9511	33.8199	28.3618	23.4495	30.5651	101.558	87.9076	118.187	99.7477	75.4209
ENSMUSG00000035868	Zfp983	1.23e-05	3.11e-05	1.23998	0.209381	7.1082	13.3238	11.8186	9.87534	9.75193	44.7473	35.8291	49.3978	33.7646	23.6596
ENSMUSG00000052056	Zfp217	1.12e-05	2.87e-05	1.24048	0.184607	5.08288	4.56655	6.56678	6.74148	5.25495	18.2264	22.9157	24.4888	30.8083	11.4937
ENSMUSG00000074865	Zfp934	9.02e-05	0.000166864	1.24049	0.236996	23.4316	17.7225	8.45977	11.6494	13.7735	32.8303	60.8092	62.9675	67.4659	37.4712
ENSMUSG00000079620	Muc4	0.000225208	0.000368664	1.24088	0.289776	8.99331	4.74885	9.94388	4.79771	6.79124	23.6934	30.614	26.1755	36.7721	12.793
ENSMUSG00000022201	Zfr	6.67e-08	4.49e-07	1.24095	0.110943	41.1692	48.8308	46.3196	57.799	35.6524	193.695	158.431	137.559	166.515	140.617
ENSMUSG00000016496	Cd274	0.000236009	0.000384018	1.24104	0.338391	3.21032	2.34739	4.31447	5.13392	4.2598	10.1286	9.20581	17.7852	19.0311	17.8382
ENSMUSG00000022545	Ercc4	1.41e-06	5.05e-06	1.24124	0.168678	9.15088	9.71877	14.256	11.0397	8.83865	49.6541	40.7931	38.2166	33.6487	27.898
ENSMUSG00000020694	Tlk2	1.18e-07	6.94e-07	1.24141	0.132844	45.1945	65.448	55.6457	70.4526	69.6989	205.457	213.608	190.437	249.505	198.161
ENSMUSG00000030471	Zdhhc13	1.55e-07	8.53e-07	1.24145	0.126853	37.586	27.1668	38.9033	37.252	37.706	115.527	91.5483	135.684	144.341	140.594
ENSMUSG00000038836	Agbl3	0.0162096	0.0175673	1.24148	0.486366	2.1363	14.4353	1.94153	1.97099	15.8365	13.3378	31.3595	24.2338	11.0199	14.8355
ENSMUSG00000046785	Epm2aip1	5.38e-07	2.28e-06	1.24158	0.129152	30.9769	39.7454	24.5058	19.0677	33.6561	94.7325	100.259	109.728	94.4672	104.184
ENSMUSG00000015134	Aldh1a3	0.000242412	0.000392508	1.24177	0.381345	0.587876	1.53906	2.2375	2.46231	2.75523	8.04022	10.9182	4.76394	9.37121	5.24495
ENSMUSG00000033400	Agl	2.91e-08	2.4e-07	1.24196	0.12489	27.2064	29.7752	31.7231	28.2107	26.0641	103.59	99.5225	99.5081	119.31	81.7301
ENSMUSG00000028152	Tspan5	0.000205603	0.000340353	1.24219	0.251979	7.87925	5.35568	6.79051	5.2032	7.3087	35.9697	48.8336	16.7954	17.0222	14.0555
ENSMUSG00000026546	Cfap45	0.00425372	0.00500313	1.24258	0.449517	0.340369	0.878455	3.33669	3.83104	0.166649	11.0452	4.45437	7.0757	4.6962	2.3447
ENSMUSG00000046994	Mars2	9.72e-07	3.72e-06	1.24291	0.156057	24.5679	21.0417	20.2439	14.2736	25.2421	65.353	71.8951	68.4999	99.7293	64.1004
ENSMUSG00000020362	Cnot6	5.09e-10	1.49e-08	1.24328	0.0748503	102.306	116.764	105.743	107.691	109.785	329.281	373.619	440.443	407.939	344.008
ENSMUSG00000043411	Usp48	6.22e-07	2.56e-06	1.244	0.151341	22.7064	18.6253	18.0379	30.2984	21.1421	60.2717	87.3454	92.3794	80.3998	68.2276
ENSMUSG00000021182	Ccdc88c	2.64e-07	1.29e-06	1.24414	0.120172	18.726	27.4873	23.0399	22.0687	24.7485	65.4196	98.1656	83.0948	104.85	62.8893
ENSMUSG00000112808	Gm4739	3.36e-05	7.2e-05	1.24442	0.203247	30.0794	49.1865	42.1011	76.2947	38.2119	104.345	194.028	147.306	225.793	141.599
ENSMUSG00000031639	Tlr3	3.53e-06	1.09e-05	1.24447	0.183749	7.21583	6.49239	10.4436	7.16176	9.80839	27.0814	36.6735	19.5439	33.223	33.4048
ENSMUSG00000020653	Klf11	2.99e-05	6.53e-05	1.24569	0.213458	5.10542	6.34958	4.81734	5.95658	4.86811	16.5062	35.3786	27.6271	15.2886	12.7392
ENSMUSG00000033904	Ccp110	0.00096599	0.00130978	1.24582	0.384038	7.55159	5.0925	4.43907	10.3605	4.58217	21.1855	15.6802	24.9234	33.5315	20.0127
ENSMUSG00000028698	Pik3r3	0.000197096	0.000328452	1.24599	0.338554	0.956491	1.91271	2.38478	1.33576	0.688189	5.43736	4.10829	11.9784	2.67274	9.8639
ENSMUSG00000098905	Zfp953	8.47e-07	3.32e-06	1.24643	0.146696	27.7724	23.0233	22.3749	14.2736	25.2421	89.2097	86.1597	61.3141	72.0489	83.9411
ENSMUSG00000027220	Syt13	0.00023022	0.00037592	1.24653	0.309521	4.27267	8.18938	2.13094	5.09772	4.20701	17.7612	21.7101	11.1677	15.9722	18.2762
ENSMUSG00000015127	Unkl	1.59e-05	3.84e-05	1.24656	0.235831	8.56292	5.21488	8.25792	7.65956	4.51312	28.737	19.758	24.9257	24.6851	24.4105
ENSMUSG00000041112	Elmo1	2.88e-08	2.39e-07	1.24666	0.10856	40.9826	51.5574	41.7911	38.9601	46.0659	191.708	149.597	158.611	119.57	154.612
ENSMUSG00000017756	Slc12a7	2.45e-09	4.3e-08	1.2469	0.0918252	182.305	164.521	174.088	166.472	212.846	665.105	644.303	606.564	683.995	536.087
ENSMUSG00000063884	Ptcd3	2.06e-07	1.07e-06	1.24745	0.119024	46.841	26.7006	38.5285	38.1729	32.3071	148.915	138.289	119.784	131.468	98.574
ENSMUSG00000094936	Rbm4	2.2e-07	1.13e-06	1.24792	0.123413	49.4963	48.5369	58.3619	71.4444	37.6306	176.95	155.986	183.872	184.933	213.27
ENSMUSG00000059897	Zfp930	3.62e-06	1.11e-05	1.24793	0.204465	9.18392	13.4734	14.2806	10.3604	9.85332	37.7281	45.69	46.3637	31.3747	43.2126
ENSMUSG00000094622	Gm3055	0.00455911	0.00533233	1.24853	0.471361	1.24124	2.04542	1.28445	2.71703	0	1.21124	3.8205	8.74762	8.06781	10.6672
ENSMUSG00000023050	Map3k12	1.22e-06	4.48e-06	1.24857	0.174777	12.2412	11.6529	17.1988	14.8592	9.11132	41.1374	52.2617	47.5527	40.309	47.7984
ENSMUSG00000003929	Zfp81	4.05e-05	8.43e-05	1.24887	0.242506	2.1666	2.84623	2.59291	4.07817	4.26641	12.3438	8.26645	22.6012	8.47024	12.7952
ENSMUSG00000037896	Rcor1	3.31e-08	2.64e-07	1.24891	0.097445	75.7969	91.5055	103.663	81.3115	77.7092	292.693	345.382	302.263	346.963	225.44
ENSMUSG00000050240	Hic2	1.38e-07	7.81e-07	1.24955	0.154471	15.929	15.7727	13.6187	15.9308	17.1779	46.2212	60.3432	60.9034	55.3568	57.6185
ENSMUSG00000032815	Fanca	0.00133992	0.00175528	1.25005	0.325151	9.97871	1.55286	5.91364	5.60786	4.09394	10.5907	19.8141	19.0028	32.1733	13.4715
ENSMUSG00000030399	Ckm	1.92e-05	4.5e-05	1.2504	0.33028	0.443863	0	1.06547	0	1.05175	1.8373	3.16956	3.45737	3.05897	1.96307
ENSMUSG00000079511	Gm42688	0.0052541	0.00609134	1.25061	0.468715	2.75446	8.28689	9.97648	5.34494	4.19564	24.8951	28.3442	39.4227	10.1115	13.2681
ENSMUSG00000044149	Nkrf	2.6e-05	5.82e-05	1.2516	0.24187	7.47718	8.18288	5.32735	9.17589	8.41402	22.9243	29.7851	18.4764	33.881	38.7768
ENSMUSG00000017677	Wsb1	3.54e-08	2.78e-07	1.25234	0.0983979	55.3834	68.4163	49.118	54.1698	44.1644	182.334	196.824	228.914	151.206	194.27
ENSMUSG00000034007	Scaper	3.16e-07	1.48e-06	1.25283	0.154126	35.979	34.0031	34.2581	35.8896	28.9852	133.942	97.0074	157.506	99.8651	118.128
ENSMUSG00000025626	Phf6	6.89e-06	1.9e-05	1.25287	0.171247	25.1008	19.3916	30.1913	33.8333	28.9701	146.786	70.3707	118.988	71.0612	92.6056
ENSMUSG00000022020	Naa16	5.33e-05	0.000105958	1.25304	0.215908	25.969	11.3389	28.9852	19.2258	20.4181	65.0718	49.428	105.248	98.2509	58.1523
ENSMUSG00000042677	Zc3h12a	0.000105843	0.000191843	1.25392	0.23445	15.2748	32.0458	25.4438	18.8465	13.1612	40.5276	95.1124	106.594	74.2442	58.7241
ENSMUSG00000051427	Ccdc157	0.0143238	0.0156163	1.25397	0.479635	7.88915	14.6343	2.4354	9.18672	0.60104	15.922	21.7718	21.0096	15.0092	16.7141
ENSMUSG00000022019	Tdrd3	4.14e-06	1.24e-05	1.2543	0.16682	22.3045	38.7536	22.1772	22.4226	17.3678	61.731	88.0887	111.944	86.1496	81.4253
ENSMUSG00000014444	Piezo1	0.000472557	0.000700916	1.25447	0.304539	8.09189	22.5824	14.5157	10.3657	6.07068	58.561	28.7648	58.3279	37.1206	28.9426
ENSMUSG00000036890	Gtdc1	4.26e-06	1.27e-05	1.25468	0.172016	10.0049	11.6295	17.0314	8.21294	12.8256	31.1143	56.4563	50.2311	35.674	41.1199
ENSMUSG00000038214	Bend3	5.85e-05	0.000115106	1.25476	0.218608	14.7124	9.66144	13.5936	10.6768	12.1689	33.4955	57.0042	24.4162	81.088	40.6802
ENSMUSG00000058093	Zfp729b	8.53e-07	3.34e-06	1.2551	0.152729	16.3647	26.1488	23.7147	33.5688	21.7375	93.1516	86.1592	77.5268	70.2357	97.3103
ENSMUSG00000019966	Kitl	1.71e-09	3.33e-08	1.25526	0.0963494	37.7412	34.7023	41.4363	43.9825	37.4659	133.99	131.68	143.654	151.947	129.286
ENSMUSG00000041225	Arhgap12	9.28e-09	1.06e-07	1.2554	0.0861236	68.1714	95.601	84.7274	76.5911	68.7938	273.874	239.239	310.623	245.643	316.929
ENSMUSG00000027957	Slc35a3	3.98e-10	1.26e-08	1.25548	0.0760333	79.3346	70.1771	71.0259	74.4381	79.0592	235.362	251.393	288.935	301.956	245.806
ENSMUSG00000054814	Usp46	1.4e-05	3.45e-05	1.2556	0.214265	17.7975	17.0774	12.9535	20.0754	18.2672	57.999	96.7842	66.2562	61.248	37.4428
ENSMUSG00000021891	Mettl6	8.42e-07	3.31e-06	1.25669	0.159482	10.0755	11.238	12.6913	14.0741	19.131	38.329	56.6258	48.773	49.5936	45.3346
ENSMUSG00000014496	Ankrd28	2.34e-08	2.05e-07	1.2578	0.118645	16.2427	18.3513	15.9969	17.1738	22.236	69.4942	68.0642	70.8186	58.8056	55.0168
ENSMUSG00000027993	Trim2	3.68e-10	1.2e-08	1.25799	0.0714723	191.712	226.061	170.4	199.82	187.397	663.999	726.94	687.172	744.753	609.134
ENSMUSG00000089872	Rps6kc1	9.82e-06	2.57e-05	1.25829	0.178842	70.7533	72.8595	65.8466	76.2198	71.8849	190.636	158.45	399.261	357.886	238.404
ENSMUSG00000025194	Abcc2	9.4e-09	1.07e-07	1.25839	0.0864405	167.823	206.587	150.63	152.285	205.523	646.646	558.709	690.84	533.079	670.522
ENSMUSG00000009376	Met	3.95e-08	3.02e-07	1.25876	0.107203	90.2646	76.0529	89.3451	90.4271	62.54	290.941	257.093	308.074	239.639	347.634
ENSMUSG00000064127	Med14	3.79e-10	1.23e-08	1.25891	0.0881465	64.7221	66.4671	67.3901	64.477	68.8617	216.548	235.283	247.742	224.103	253.167
ENSMUSG00000000708	Kat2b	2.89e-07	1.39e-06	1.25927	0.168365	11.1008	9.07523	9.96604	8.47554	10.7145	35.3205	36.7763	31.8315	34.5967	41.4055
ENSMUSG00000035969	Rusc2	0.000182472	0.0003072	1.25976	0.251774	9.77735	8.78398	6.95265	11.0963	6.35583	37.5113	24.7986	50.7181	13.637	43.6612
ENSMUSG00000029714	Gigyf1	0.000240493	0.000389798	1.26068	0.260804	53.0691	42.1153	40.2484	40.7623	15.9844	116.325	183.971	166.06	131.748	72.3313
ENSMUSG00000028309	Rnf20	2.52e-07	1.24e-06	1.26169	0.127133	45.9575	33.8632	37.7385	35.6483	30.9166	151.062	146.167	104.568	161.689	100.009
ENSMUSG00000035455	Fignl1	1.77e-05	4.2e-05	1.26185	0.227088	13.6945	13.5154	7.35533	12.525	12.92	29.8878	61.4532	49.1325	41.5056	37.753
ENSMUSG00000038369	Ncoa6	2.77e-08	2.31e-07	1.26208	0.113695	70.2312	84.6636	94.2248	67.7893	69.0506	291.34	256.088	225.758	316.394	277.246
ENSMUSG00000025077	Dclre1a	0.000208744	0.000344936	1.26256	0.256596	15.719	31.317	9.49674	16.7343	14.3751	58.0456	112.035	39.2048	58.4778	46.7819
ENSMUSG00000038145	Snrk	3.6e-08	2.81e-07	1.26277	0.110903	28.1783	34.2977	36.7005	26.5498	24.1628	104.197	120.904	97.0875	118.701	91.9889
ENSMUSG00000068663	Clec16a	1.51e-07	8.38e-07	1.26303	0.143676	90.0347	60.2768	77.1711	83.645	59.07	273.051	263.072	244.054	233.137	287.007
ENSMUSG00000028414	Fktn	7.76e-08	5.05e-07	1.2631	0.142735	17.9458	15.206	13.8579	16.0301	18.8098	50.499	64.8697	65.3325	58.7531	55.969
ENSMUSG00000047466	8030462N17Rik	2.11e-07	1.09e-06	1.26313	0.15112	15.0243	10.6048	10.0919	14.8097	15.4184	49.5393	45.6668	49.8642	46.9977	44.0427
ENSMUSG00000116473	8030462N17Rik	2.11e-07	1.09e-06	1.26313	0.15112	15.0243	10.6048	10.0919	14.8097	15.4184	49.5393	45.6668	49.8642	46.9977	44.0427
ENSMUSG00000045071	E130308A19Rik	1.82e-05	4.32e-05	1.26327	0.217639	12.695	9.95278	19.5045	9.95619	15.0694	44.4816	30.0932	51.6954	65.1372	52.2378
ENSMUSG00000024974	Smc3	1.1e-07	6.59e-07	1.26327	0.148428	9.08669	10.0872	7.73484	10.6905	10.1445	35.1514	40.1554	32.0854	30.5521	37.0771
ENSMUSG00000038569	Rad9b	0.00334526	0.00401363	1.26354	0.484776	6.93837	2.45537	6.27756	3.04782	5.6797	19.6098	26.7666	12.4951	19.5463	12.1761
ENSMUSG00000026715	Serpinc1	0.000148278	0.000257387	1.26365	0.329954	3.85953	4.2111	2.32085	1.898	1.30844	12.3463	13.4911	11.8452	8.71651	6.31366
ENSMUSG00000038495	Otud7b	1.66e-07	9.02e-07	1.2637	0.124075	18.2515	15.6345	19.1522	18.1204	15.7301	48.9513	84.7709	49.181	70.039	66.9529
ENSMUSG00000026987	Baz2b	4.18e-07	1.86e-06	1.26375	0.12802	33.1341	53.3614	38.3991	43.0239	58.5265	157.246	176.761	181.893	164.654	118.763
ENSMUSG00000074746	Pdzd8	1.77e-10	8.04e-09	1.2643	0.0734428	170.907	174.178	177.934	146.814	159.866	637.471	631.65	549.672	572.8	551.58
ENSMUSG00000006740	Kif5b	4.78e-10	1.44e-08	1.26461	0.0669053	176.236	197.599	183.776	175.802	211.416	775.614	646.008	699.153	561.657	680.166
ENSMUSG00000049076	Acap2	3.26e-09	5.22e-08	1.26484	0.0823733	96.3155	99.3324	96.3439	86.2403	106.435	443.322	344.551	301.08	340.236	307.312
ENSMUSG00000006445	Epha2	2.17e-07	1.11e-06	1.26503	0.119713	52.314	46.1337	41.6726	49.8683	51.3621	134.295	198.886	247.725	154.583	145.95
ENSMUSG00000029422	Rsrc2	7.75e-09	9.32e-08	1.26558	0.0981824	64.2918	90.0118	75.9149	84.8939	76.8641	293.179	328.432	272.604	263.492	237.542
ENSMUSG00000027306	Nusap1	3.68e-06	1.12e-05	1.266	0.170611	15.6297	10.8287	11.4602	16.396	24.7539	57.6593	54.7534	54.5043	66.2581	43.8472
ENSMUSG00000021327	Zkscan3	2.41e-08	2.1e-07	1.26647	0.095703	86.9554	96.3113	87.7377	110.561	78.4622	257.356	402.669	332.737	297.034	357.016
ENSMUSG00000033565	Rbfox2	5.78e-08	4.04e-07	1.26765	0.147816	14.8372	14.9057	14.4715	13.9299	16.8095	55.3572	55.1959	49.4986	59.4165	53.1405
ENSMUSG00000059460	Olfr286	5.97e-09	7.67e-08	1.26771	0.208724	0	0	0	0.204262	0	1.51243	1.30774	1.41821	1.51183	1.27445
ENSMUSG00000040721	Zfhx2	7.13e-06	1.95e-05	1.2683	0.17401	10.0554	11.4639	15.0444	12.0021	10.7258	34.367	72.4196	49.8277	42.4889	27.93
ENSMUSG00000032342	Mto1	4.47e-06	1.32e-05	1.26901	0.181762	12.6549	9.41179	16.0041	15.7178	8.01556	33.7697	46.264	44.9879	39.8156	57.1065
ENSMUSG00000039137	Whrn	7.81e-05	0.00014776	1.26902	0.228769	23.1825	29.9477	29.781	47.2555	22.4868	68.1311	134.542	121.886	174.223	68.4014
ENSMUSG00000021690	Jmy	2.95e-07	1.41e-06	1.26931	0.123997	54.8879	45.4023	47.7454	58.4937	46.503	178.526	245.059	208.203	169.711	123.759
ENSMUSG00000069495	Epc2	2.74e-06	8.81e-06	1.27119	0.157158	47.6725	48.2033	36.1071	55.4013	34.4556	203.059	192.184	182.135	127.089	105.251
ENSMUSG00000097148	Gm3839	0.000439741	0.00065819	1.27197	0.350659	7.38812	4.32315	3.0541	6.5204	5.36321	14.571	26.6264	14.0547	30.0376	17.2094
ENSMUSG00000036339	Tmem260	1.28e-07	7.38e-07	1.272	0.113939	52.0311	35.388	43.1989	34.4823	46.9419	125.653	195.743	150.626	164.314	127.714
ENSMUSG00000041879	Ipo9	2.96e-06	9.38e-06	1.27209	0.180572	9.00846	14.1154	10.7214	16.4147	12.977	65.8024	33.8353	42.7424	44.8031	45.6133
ENSMUSG00000002486	Tchp	0.000332498	0.000516206	1.27216	0.274245	8.85622	21.2173	11.4837	6.76439	5.23203	51.4117	38.7511	28.7341	21.8336	43.6064
ENSMUSG00000052336	Cx3cr1	0.00412217	0.00486031	1.27232	0.425182	3.20451	4.69409	2.55611	0	2.10978	5.54514	11.4383	10.1103	6.97934	7.25962
ENSMUSG00000021709	Erbin	1.83e-10	8.2e-09	1.27277	0.0670944	1003.7	1095.6	960.872	964.784	1030.26	4160.8	3399.88	3755.61	3100.91	3707.25
ENSMUSG00000027715	Ccna2	1.35e-05	3.35e-05	1.27353	0.187528	46.6472	43.7987	32.9094	34.2905	37.2941	99.7682	173.941	109.375	250.387	110.375
ENSMUSG00000079419	Ms4a6c	0.000679684	0.00096139	1.27357	0.404346	0.685542	0	3.09475	2.29931	0.675103	5.1412	8.71054	3.7556	4.31437	3.33748
ENSMUSG00000033769	Exoc6b	1.13e-08	1.22e-07	1.27419	0.0919817	85.7769	95.2802	74.7029	99.4292	80.6761	343.072	372.99	323.629	282.991	249.441
ENSMUSG00000035093	Secisbp2l	5.35e-10	1.52e-08	1.27458	0.0725684	99.7338	96.9249	96.7166	78.6924	86.1741	367.412	331.438	326.408	280.063	340.259
ENSMUSG00000095932	Vmn1r49	1.87e-08	1.77e-07	1.27505	0.211387	0	0	0.207816	0	0.205169	1.28451	1.21755	2.17512	1.87179	1.38374
ENSMUSG00000020024	Cep83	3.57e-06	1.1e-05	1.27523	0.180942	10.8056	19.7062	17.644	24.3422	20.2296	57.0187	68.4956	57.8919	61.8069	86.3774
ENSMUSG00000029287	Tgfbr3	4.78e-05	9.69e-05	1.27544	0.236572	5.26092	5.37462	4.1977	2.68066	5.8706	25.317	23.1888	19.4179	9.94763	14.3914
ENSMUSG00000007617	Homer1	6.76e-09	8.41e-08	1.27566	0.113504	40.5664	31.3972	38.2073	38.9132	40.0593	147.307	140.13	121.514	139.868	133.58
ENSMUSG00000026971	Itgb6	5.16e-06	1.49e-05	1.27576	0.168921	54.9983	47.668	52.1643	44.785	33.5792	188.635	248.834	140.803	104.718	182.087
ENSMUSG00000038170	Pde4dip	4.88e-10	1.45e-08	1.27578	0.074365	123.969	158.38	136.621	139.068	153.794	586.157	499.15	524.118	491.806	454.038
ENSMUSG00000027641	Rbl1	2.23e-08	1.98e-07	1.27582	0.110526	40.9354	52.216	45.0797	46.9347	33.8476	141.796	175.64	137.898	173.454	157.942
ENSMUSG00000037375	Hhat	9.37e-06	2.47e-05	1.27652	0.207688	11.1484	10.761	9.47419	8.28861	9.66395	32.5484	42.4909	52.8785	41.9004	20.9969
ENSMUSG00000078185	Chml	1.37e-06	4.92e-06	1.27661	0.187756	7.11927	7.78901	8.89124	10.1808	6.38149	27.3328	36.9746	24.5544	33.9865	28.1238
ENSMUSG00000062901	Klhl24	7.11e-07	2.88e-06	1.2768	0.136751	12.8729	20.5778	17.3824	17.78	18.6256	95.6958	59.004	63.3267	47.6615	58.8189
ENSMUSG00000032743	D430042O09Rik	1.3e-07	7.46e-07	1.27709	0.135561	65.8967	74.1901	71.567	81.8092	58.0115	231.252	212.613	342.936	261.628	229.121
ENSMUSG00000038010	Ccdc138	2.32e-07	1.17e-06	1.27716	0.148409	18.6736	24.9512	18.9026	21.1944	24.3836	61.618	101.943	82.2142	80.727	70.4346
ENSMUSG00000054889	Dsp	8.13e-09	9.62e-08	1.27718	0.0864494	1249.11	1318.58	1472.34	1352.9	1135.01	6155.8	4313.3	4495.93	3948.89	4694.12
ENSMUSG00000021156	Zmynd11	1.04e-05	2.71e-05	1.27731	0.182768	47.5965	82.0751	78.2121	48.7354	38.3226	218.252	274.303	152.613	229.426	167.166
ENSMUSG00000039671	Zmynd8	4.59e-09	6.52e-08	1.27737	0.102723	36.6066	43.3792	43.626	44.0511	32.6702	134.378	143.943	145.623	159.275	138.148
ENSMUSG00000037847	Nmrk1	1.3e-05	3.24e-05	1.27739	0.228596	5.5245	6.91587	9.52494	12.1527	6.26821	28.6592	31.1685	25.6946	25.2099	36.1374
ENSMUSG00000024120	Lrpprc	1.5e-08	1.49e-07	1.27763	0.101968	28.6105	27.3285	33.9933	27.58	29.4984	84.9734	126.794	110.031	124.092	92.9305
ENSMUSG00000069755	Zfp125	4.94e-05	9.94e-05	1.27777	0.258637	5.22609	10.4264	6.32045	3.80927	8.14835	29.4271	28.6499	19.5302	26.364	19.6638
ENSMUSG00000030532	Hddc3	1.96e-07	1.03e-06	1.27815	0.136986	24.6633	31.45	28.6599	28.1231	36.5989	96.5465	125.755	125.673	119.521	79.5068
ENSMUSG00000029027	Dffb	0.0001199	0.000213883	1.27926	0.242829	5.08849	13.1503	6.32883	11.1849	12.384	31.1248	57.6466	20.601	34.0352	34.594
ENSMUSG00000031012	Cask	6.59e-08	4.45e-07	1.27989	0.13867	46.5803	46.9702	46.7667	42.5237	35.412	152.042	164.123	166.998	180.87	128.19
ENSMUSG00000024999	Noc3l	1.13e-06	4.19e-06	1.28004	0.160846	18.1589	12.2281	15.9821	21.3651	12.621	46.0996	63.7809	59.0919	75.3966	49.3962
ENSMUSG00000022797	Tfrc	3.26e-07	1.52e-06	1.28069	0.126418	76.1467	62.1004	49.4136	61.7632	66.7229	168.466	312.344	194.518	247.164	236.614
ENSMUSG00000090799	Klhl33	2.93e-05	6.42e-05	1.28133	0.263691	1.74295	4.07832	3.06524	4.3852	4.07985	14.2017	12.2072	11.9353	18.8455	10.5425
ENSMUSG00000029863	Casp2	2.98e-07	1.42e-06	1.28162	0.131936	15.4439	19.6129	19.8049	16.6279	12.8371	52.8171	78.5991	68.0845	66.4865	46.0795
ENSMUSG00000029790	Cep41	0.000763753	0.00106451	1.28378	0.389417	0.993882	0.181481	2.79862	0.317753	1.28038	6.01189	5.6796	1.88876	2.53212	9.78848
ENSMUSG00000027397	Slc20a1	1.62e-05	3.91e-05	1.28433	0.19308	47.9898	62.9252	40.2497	31.2891	56.5072	177.631	232.167	209.713	162.084	98.1102
ENSMUSG00000030726	Pold3	5.42e-06	1.55e-05	1.28546	0.171126	16.4065	15.1455	24.8322	22.3015	13.3261	53.3455	79.0918	96.9743	63.8384	48.1133
ENSMUSG00000034949	Zfr2	0.000202848	0.000336522	1.28566	0.260357	4.74062	7.1105	8.86277	20.3194	10.1267	27.1464	25.6963	47.9752	45.1874	31.3891
ENSMUSG00000028933	Xrcc2	0.000100033	0.00018259	1.28675	0.288886	2.39669	0.87553	1.59263	1.52525	2.35774	5.60825	19.2863	5.93293	6.63129	4.91801
ENSMUSG00000028212	Ccne2	3.34e-06	1.04e-05	1.28679	0.235444	3.29954	3.01593	1.89566	2.08649	2.50538	9.76256	12.1956	8.15965	10.3835	12.1143
ENSMUSG00000040524	Zfp609	3.62e-06	1.11e-05	1.28709	0.192786	5.78866	5.93609	6.13092	6.78132	5.0366	15.6995	33.9104	22.2526	28.1599	18.0607
ENSMUSG00000063623	C230062I16Rik	0.000245744	0.000397102	1.28742	0.38221	1.21802	1.74547	1.24969	4.30019	3.58468	7.51816	8.68067	9.48308	10.7087	9.53556
ENSMUSG00000037016	Frem2	0.00191036	0.00241072	1.28742	0.441814	2.71157	0.257587	0.90156	1.24578	0.231713	14.1488	5.41772	4.93727	2.55486	1.38959
ENSMUSG00000034617	Mtrr	6.47e-05	0.000125448	1.28787	0.279554	1.68177	2.13933	1.46796	2.21754	4.49127	14.5493	13.5811	6.1692	6.4952	9.23327
ENSMUSG00000029504	Ddx51	7.49e-05	0.000142588	1.28807	0.289588	4.01064	1.6964	3.65511	2.40378	1.44028	5.96756	12.1082	15.9532	10.0753	9.74333
ENSMUSG00000020962	Gtf2a1	3.02e-05	6.58e-05	1.28812	0.207836	44.1295	52.4665	52.8814	46.5174	48.6943	128.729	222.598	287.309	230.442	94.9635
ENSMUSG00000028874	Fgr	0.000312694	0.00048915	1.28863	0.308425	3.20451	3.50695	5.20855	8.15635	4.20701	10.84	15.4061	30.8674	28.1792	12.8708
ENSMUSG00000019647	Sema6a	7.94e-09	9.51e-08	1.2887	0.0870239	272.103	380.346	379.494	399.608	370.844	1569.54	1299.18	1285.15	1233.4	1137.75
ENSMUSG00000034602	Mon2	8.08e-08	5.22e-07	1.28878	0.116218	145.966	101.097	105.038	89.3485	100.115	356.988	445.199	432.25	419.882	307.505
ENSMUSG00000013418	B4galnt2	1.07e-09	2.42e-08	1.29065	0.0712703	361.041	358.878	435.777	388.446	413.339	1534.16	1509.8	1373.72	1595.58	1138.77
ENSMUSG00000024431	Nr3c1	2.14e-10	8.83e-09	1.29085	0.0660199	133.872	151.072	156.73	151.627	169.054	594.039	617.135	555.583	539.687	475.296
ENSMUSG00000033453	Adamts15	0.00090928	0.00124093	1.29129	0.318148	6.37359	6.4005	7.15206	22.3902	5.49116	44.6001	51.2253	17.7175	33.9678	21.1385
ENSMUSG00000023919	Cenpq	6.92e-05	0.000133215	1.29159	0.272798	12.1727	4.73466	6.42189	6.14296	4.85034	29.5889	25.6991	21.8697	31.8223	17.7607
ENSMUSG00000040717	Il17rd	2.92e-07	1.4e-06	1.29209	0.163344	12.7105	7.95067	10.142	10.755	10.0856	39.0389	44.5908	33.4877	42.418	34.2987
ENSMUSG00000025280	Polr3a	2.65e-06	8.55e-06	1.2921	0.189939	5.34001	6.03651	7.3879	7.42291	4.74993	16.2809	33.0155	22.8726	23.267	25.1314
ENSMUSG00000020114	Cand1	1.48e-08	1.49e-07	1.29215	0.124011	21.7182	23.4154	26.283	22.1558	21.3908	79.99	77.2091	94.6982	96.9844	77.2654
ENSMUSG00000034329	Brip1	0.000213796	0.000352476	1.29271	0.288908	4.22781	3.87401	2.14345	0.98025	0.914518	12.5042	10.2838	8.93638	5.325	9.02297
ENSMUSG00000026398	Nr5a2	2.28e-09	4.1e-08	1.29295	0.0870072	60.7181	65.8463	65.8135	76.6381	56.2441	247.787	204.249	273.682	218.929	247.006
ENSMUSG00000078899	Gm4631	6.9e-09	8.55e-08	1.29297	0.0976274	39.5384	49.2573	39.4828	47.933	52.868	135.777	179.387	186.162	170.185	168.775
ENSMUSG00000040325	Dcaf1	9.18e-05	0.00016945	1.29371	0.237782	51.0798	73.4609	64.8984	159.694	73.5742	311.361	437.231	229.26	316.217	191.592
ENSMUSG00000084128	Esrp2	2.72e-07	1.32e-06	1.2947	0.133355	15.1982	15.2909	19.3825	16.7523	17.0336	54.6519	75.3309	56.0998	87.0514	46.098
ENSMUSG00000019961	Tmpo	5.14e-08	3.69e-07	1.29473	0.105669	89.5839	147.668	116.037	122.185	130.777	375.868	498.375	418.286	525.223	392.12
ENSMUSG00000027522	Stx16	1.96e-06	6.63e-06	1.29482	0.161041	13.1034	18.7927	25.9537	15.957	16.6866	51.423	79.1027	66.6522	86.5682	52.1644
ENSMUSG00000025571	Tnrc6c	1.63e-06	5.69e-06	1.29518	0.151438	95.5133	95.9759	108.769	105.739	60.9209	241.368	406.785	409.314	384.022	275.754
ENSMUSG00000039210	Gpatch2	2.06e-07	1.07e-06	1.29598	0.121989	43.2895	46.9476	63.3162	57.8665	62.6242	174.354	262.482	189.617	232.463	155.865
ENSMUSG00000022387	Brd1	2.6e-08	2.22e-07	1.29712	0.0987586	82.6417	110.427	100.051	105.21	84.6887	345.164	401.932	423.086	346.782	267.06
ENSMUSG00000005417	Mprip	9.98e-08	6.13e-07	1.29723	0.113313	153.916	147.055	150.584	170.141	141.428	483.901	494.505	540.886	858.259	490.094
ENSMUSG00000031434	Morc4	9.2e-05	0.000169683	1.29723	0.242451	5.34624	5.23384	3.73771	14.184	4.22967	22.8955	29.8429	17.182	23.556	20.933
ENSMUSG00000078517	Emc1	1.74e-07	9.35e-07	1.29739	0.119981	70.4164	67.4319	71.3381	63.9963	89.0471	199.525	284.296	254.254	378.459	238.102
ENSMUSG00000061859	Patj	7.81e-10	1.95e-08	1.29761	0.0860723	395.691	423.797	395.233	373.542	330.738	1292	1551.66	1521.27	1393.85	1272.03
ENSMUSG00000019978	Epb41l2	5.59e-07	2.34e-06	1.29808	0.174583	17.4384	22.2613	23.6949	19.3315	17.0505	82.7449	92.8963	60.77	68.98	67.9379
ENSMUSG00000021782	Dlg5	1.11e-06	4.15e-06	1.29952	0.145942	28.2589	30.4788	43.6813	31.3405	22.4867	142.312	135.371	122.509	89.7092	88.2803
ENSMUSG00000087385	Frg2f1	6.22e-05	0.000121539	1.29952	0.278426	10.1703	10.5258	9.96743	5.0175	8.93847	35.5637	32.3748	38.4201	21.1091	42.1772
ENSMUSG00000015757	Ppil4	4.49e-08	3.33e-07	1.29957	0.105311	27.8668	39.759	36.3028	34.7661	30.2378	115.53	124.172	163.251	129.662	97.5769
ENSMUSG00000031010	Usp9x	1.82e-10	8.17e-09	1.29959	0.0759131	359.599	380.198	379.04	381.893	419.45	1623.35	1282.49	1347.13	1342.21	1470.69
ENSMUSG00000035236	Scai	4.71e-06	1.38e-05	1.29983	0.187866	25.5698	21.5957	25.7545	29.0062	46.4699	113.333	95.4568	128.702	76.2692	128.068
ENSMUSG00000008976	Gabpa	7.04e-08	4.69e-07	1.30004	0.136428	18.3602	19.3255	25.2958	20.0054	21.7777	90.5777	66.6762	93.9229	69.8379	71.6366
ENSMUSG00000084350	Znf41-ps	0.00151158	0.00195527	1.30026	0.395818	8.16347	6.48654	4.70701	13.4398	13.0757	26.7183	22.7616	29.5844	29.678	68.6035
ENSMUSG00000032481	Smarcc1	2.28e-08	2.01e-07	1.30035	0.113856	33.2197	34.4914	47.8022	40.4613	37.9139	148.215	152.673	155.224	149.992	111.427
ENSMUSG00000032267	Usp28	1.73e-05	4.13e-05	1.30035	0.221392	6.59746	6.62922	7.8573	4.61673	3.48392	16.6145	22.6785	30.7829	26.9707	16.3484
ENSMUSG00000021990	Spata13	1.46e-06	5.18e-06	1.30136	0.150358	21.5638	21.8711	27.1392	19.3207	17.1841	78.3153	83.5846	109.905	87.5735	49.1928
ENSMUSG00000043067	Dpy19l1	2.47e-05	5.58e-05	1.30174	0.240968	12.9279	10.9306	5.42432	6.97538	8.21768	25.0767	42.2841	40.8903	29.4094	28.8496
ENSMUSG00000036959	Bcorl1	5.78e-07	2.41e-06	1.30264	0.138347	35.2024	44.47	53.7175	64.7432	48.2287	181.361	210.516	224.721	158.169	135.508
ENSMUSG00000033444	Specc1l	5.35e-10	1.52e-08	1.30273	0.0702735	228.679	282.655	291.037	242.712	207.273	955.22	895.61	905.349	949.44	874.231
ENSMUSG00000034518	Hmgxb4	0.00014978	0.000259611	1.30312	0.254172	2.48324	5.38753	9.50806	5.52934	7.14541	11.5558	23.1656	26.8719	25.5446	26.4154
ENSMUSG00000001441	Npepps	4.58e-08	3.37e-07	1.30442	0.105212	103.186	102.817	100.349	98.8827	124.445	335.215	546.733	417.285	374.61	316.354
ENSMUSG00000033454	Zbtb1	1.61e-08	1.59e-07	1.30447	0.11868	29.9087	31.5647	36.4324	26.5081	38.9148	123.312	114.092	115.54	114.207	137.568
ENSMUSG00000031327	Chic1	1.89e-09	3.57e-08	1.30497	0.0987223	51.0081	62.685	55.1365	56.2221	58.4362	182.724	216.319	242.435	198.89	213.993
ENSMUSG00000030536	Iqgap1	2.55e-11	2.98e-09	1.30592	0.0722547	170.871	177.275	176.726	176.626	165.824	650.332	651.345	629.142	655.614	621.309
ENSMUSG00000034066	Farp2	1.91e-07	1.01e-06	1.30596	0.121934	112.206	122.456	175.309	191.652	117.76	594.113	559.155	534.549	468.071	454.228
ENSMUSG00000056014	A430033K04Rik	5.25e-05	0.000104635	1.30631	0.231776	8.49997	2.30991	6.72897	6.10459	9.16499	24.5421	24.5427	23.3233	22.8701	22.4439
ENSMUSG00000026726	Cubn	4.06e-09	5.94e-08	1.30675	0.0824802	3602.83	2863.17	3195.52	3101.58	3258.57	15025.5	11716.6	12507.6	10693.3	9739.75
ENSMUSG00000039630	Hnrnpu	1.08e-09	2.44e-08	1.30726	0.0959125	60.3789	61.0116	64.4134	67.4239	78.936	238.788	236.513	257.198	249.486	247.103
ENSMUSG00000111145	Hnrnpu	1.08e-09	2.44e-08	1.30726	0.0959125	60.3789	61.0116	64.4134	67.4239	78.936	238.788	236.513	257.198	249.486	247.103
ENSMUSG00000026867	Gapvd1	1.34e-09	2.83e-08	1.30831	0.0929318	82.7319	80.3389	87.9382	78.8911	74.1152	252.461	298.352	338.263	331.986	286.534
ENSMUSG00000020715	Ern1	2.82e-07	1.36e-06	1.30839	0.127227	24.0081	25.991	25.0715	24.5606	25.5851	85.4517	125.733	106.38	106.508	60.1644
ENSMUSG00000026333	Gin1	1.4e-05	3.46e-05	1.30859	0.193487	23.2117	23.0298	24.9608	24.846	9.7624	65.1871	65.8145	100.889	82.602	69.4022
ENSMUSG00000023411	Nfatc4	1.97e-05	4.6e-05	1.30976	0.211473	10.0103	10.2445	8.1694	19.0925	6.27228	28.2118	43.302	39.5235	48.0021	36.6617
ENSMUSG00000045624	Esf1	3.93e-06	1.19e-05	1.30991	0.199761	3.89804	4.92919	4.33742	3.74163	3.54542	13.7214	21.3927	11.7958	24.7589	13.8261
ENSMUSG00000020826	Nos2	0.0286239	0.0302798	1.31042	0.577579	7.85711	15.287	4.26188	7.50059	8.59592	24.1568	10.0754	32.6464	14.7787	242.099
ENSMUSG00000074643	Cpne1	3.6e-06	1.1e-05	1.31065	0.170128	16.0293	20.4564	11.5953	18.7031	12.6044	49.7501	60.4364	80.0398	74.0361	39.7365
ENSMUSG00000014778	Fhod1	1.16e-05	2.95e-05	1.31116	0.18981	17.9945	32.7721	22.6312	16.9828	12.3509	60.7859	108.26	74.9994	72.5365	60.6937
ENSMUSG00000036242	Armh4	5.97e-05	0.000117228	1.31168	0.236926	14.9544	11.6898	7.45829	13.2541	14.7245	37.8502	46.9381	58.9487	78.5796	25.383
ENSMUSG00000087403	Kantr	1.6e-06	5.6e-06	1.3117	0.285499	0.521742	0.572197	0.715465	0.717801	0.367225	5.13733	4.07681	3.68807	3.11394	2.03952
ENSMUSG00000037033	Clca3b	1.1e-05	2.82e-05	1.31208	0.188805	114.294	57.2801	101.22	142.736	108.33	348.262	459.588	270.106	507.385	336.465
ENSMUSG00000029313	Aff1	2.25e-10	9.04e-09	1.31278	0.0780416	82.4696	90.638	78.1026	83.9418	70.0921	318.856	323.167	294.795	278.749	294.226
ENSMUSG00000062175	Tgif2	0.000492075	0.000726127	1.31355	0.32868	1.27474	1.99578	0.939198	3.14695	1.61504	3.81191	17.8292	4.38546	13.4296	6.00717
ENSMUSG00000078779	Zfp59	5.56e-06	1.59e-05	1.31404	0.223925	9.10263	6.37547	9.90481	5.53025	8.14789	29.3462	30.0203	22.96	33.7771	34.3944
ENSMUSG00000113450	Gm49359	2.25e-06	7.47e-06	1.31522	0.175548	18.8385	18.8293	19.1785	16.3127	19.1998	99.297	82.8526	41.78	61.9792	79.078
ENSMUSG00000028030	Tbck	6.27e-10	1.7e-08	1.31579	0.0908373	73.9818	63.9243	63.6734	68.5479	71.859	276.214	230.227	235.283	275.13	266.387
ENSMUSG00000068114	Ccdc134	0.0013701	0.0017885	1.31616	0.343435	3.25319	2.79929	1.6227	7.0057	4.80561	5.53991	12.719	21.9154	28.5037	14.0415
ENSMUSG00000030849	Fgfr2	6.62e-07	2.7e-06	1.31634	0.168363	47.3967	45.5447	39.3091	34.9131	42.1591	155.71	217.27	174.317	140.383	113.76
ENSMUSG00000096910	Zfp955b	0.000114868	0.000206155	1.31658	0.262459	7.56162	9.26717	18.0331	17.1019	7.90872	33.9983	32.6172	73.9227	33.9564	52.7739
ENSMUSG00000054763	Defb42	7.98e-08	5.17e-07	1.31669	0.228697	0.24712	0	0	0.264235	0	1.26839	2.57145	1.07822	1.97276	1.93453
ENSMUSG00000024426	Atat1	2.97e-05	6.49e-05	1.31684	0.212022	15.5819	20.5904	6.69718	17.8231	13.41	48.5486	48.6638	79.5211	49.8536	45.8318
ENSMUSG00000021936	Mapk8	5.87e-08	4.08e-07	1.31697	0.112444	42.2807	55.5642	77.1697	51.537	51.9205	213.901	213.049	213.746	169.959	219.54
ENSMUSG00000053819	Camk2d	5.29e-10	1.52e-08	1.31727	0.0791442	335.096	260.854	352.134	305.125	268.099	1158.88	1161.65	1107.11	1061.71	1160.94
ENSMUSG00000034252	Senp6	3.39e-08	2.68e-07	1.31728	0.120407	78.2562	71.8054	72.3812	53.1669	52.2377	223.791	240.234	224.529	278.037	251.187
ENSMUSG00000063849	Ppcdc	1.35e-07	7.66e-07	1.31754	0.134788	19.1718	27.1211	21.1019	16.783	30.0605	80.3094	92.4826	90.6998	81.1153	79.9885
ENSMUSG00000036422	Pcdh8	0.0438336	0.0457018	1.31789	0.641123	5.5641	0	9.51886	18.1044	7.67004	12.8605	27.2959	16.66	17.3022	29.1042
ENSMUSG00000051378	Kif18b	0.000108479	0.000196147	1.31863	0.270031	6.28488	3.75225	2.84983	4.91136	3.37577	7.53712	18.697	19.2526	26.1077	17.7497
ENSMUSG00000039509	Nup133	3.12e-05	6.76e-05	1.31898	0.216647	16.0927	9.7726	26.7534	25.4967	15.8384	54.8639	63.6289	71.6222	102.273	54.334
ENSMUSG00000015950	Ncf1	0.00690412	0.00785055	1.32002	0.492361	0.556938	0.60962	3.74217	5.14509	0	7.09165	9.26418	7.42029	4.4581	3.04662
ENSMUSG00000031864	Ints10	9.52e-07	3.66e-06	1.321	0.153977	26.2814	35.0695	28.7677	39.0711	51.8131	115.114	119.233	147.058	118.636	174.719
ENSMUSG00000038225	Primpol	9.44e-05	0.000173528	1.32107	0.243621	23.9398	10.1868	13.5542	9.43955	9.22478	55.7223	53.0038	27.7934	77.4098	39.0443
ENSMUSG00000032777	Gtf3c1	2.34e-09	4.17e-08	1.32124	0.0896482	100.997	98.2256	115.364	92.1014	86.173	331.361	364.976	432.242	403.757	324.345
ENSMUSG00000006010	Odr4	4.42e-07	1.94e-06	1.32128	0.134631	55.6629	35.1197	38.1571	64.1952	39.4905	163.603	139.073	210.186	182.296	167.302
ENSMUSG00000021770	Samd8	1.55e-10	7.48e-09	1.32171	0.0742687	91.792	89.6775	103.769	82.2451	94.7438	359.838	354.572	349.732	370.868	304.189
ENSMUSG00000014547	Wdfy2	2.68e-08	2.26e-07	1.3219	0.123256	26.5543	28.1883	30.896	28.091	20.5865	95.8616	91.2172	120.159	92.5452	109.38
ENSMUSG00000025907	Rb1cc1	4.97e-09	6.87e-08	1.32413	0.0939268	87.3878	83.4718	74.6336	70.3999	75.8647	351.588	331.423	303.129	236.678	267.2
ENSMUSG00000051335	Gfod1	0.000294587	0.000464383	1.32441	0.281122	11.1216	10.3464	7.76548	9.55722	7.66565	30.2759	29.958	48.6633	83.8568	16.0399
ENSMUSG00000074794	Arrdc3	1.09e-07	6.54e-07	1.32441	0.119678	27.2349	41.4728	41.3373	40.711	46.6363	158.326	143.012	116.994	181.884	145.059
ENSMUSG00000022601	Zbtb11	2.56e-09	4.44e-08	1.32501	0.107966	34.9801	35.3392	40.0251	37.6154	37.8631	124.251	150.87	135.057	161.011	136.873
ENSMUSG00000022324	Matn2	4.74e-06	1.39e-05	1.32519	0.196572	13.4772	16.1824	7.27144	12.9009	16.6819	43.1768	57.0741	58.426	51.8452	40.0821
ENSMUSG00000067424	Zfp563	1.02e-05	2.66e-05	1.32524	0.267813	1.21433	2.83164	1.61495	1.64912	2.96933	8.64711	9.78346	7.12954	7.3887	11.505
ENSMUSG00000026134	Prim2	0.000288586	0.000456005	1.32669	0.280869	22.5022	17.8055	21.9988	27.6944	5.71457	66.7004	65.34	53.0102	87.973	59.7336
ENSMUSG00000005774	Rfx5	8.58e-06	2.28e-05	1.32689	0.230232	4.58424	5.42865	4.81372	3.28621	4.12203	22.8738	25.5806	12.9798	14.9443	16.3046
ENSMUSG00000024070	Prkd3	2.22e-05	5.08e-05	1.32744	0.206712	7.386	11.05	16.3706	9.11873	4.6934	33.4773	32.4134	42.7651	29.713	39.5624
ENSMUSG00000032035	Ets1	0.000137043	0.000240818	1.32805	0.289062	3.37444	6.59896	2.94492	3.22361	1.24594	8.69163	15.521	13.6621	17.3424	12.1686
ENSMUSG00000038884	Shfl	0.00117695	0.00156521	1.32841	0.392935	0	2.27197	1.8498	2.50762	1.53688	7.75246	10.0565	3.17881	9.69691	4.18062
ENSMUSG00000029475	Kdm2b	1.82e-06	6.24e-06	1.3285	0.162818	13.007	16.9169	24.9796	15.5069	17.0958	50.9444	86.576	79.8592	71.8067	49.2495
ENSMUSG00000050737	Ptges	4.95e-08	3.58e-07	1.32967	0.202639	0	0	0	0	0	1.18653	1.55284	0.967742	0.814422	3.10957
ENSMUSG00000027784	Ppm1l	1.33e-05	3.32e-05	1.3297	0.292548	0.491364	0.538235	1.04908	0.336459	0.691323	2.29259	7.85991	4.80053	3.9086	1.74728
ENSMUSG00000086965	Rtl10	0.000516792	0.000757599	1.33089	0.39907	3.20451	1.16898	0	2.03909	1.05175	5.00665	8.21659	5.54291	6.81361	3.95681
ENSMUSG00000022353	Mtss1	6.49e-07	2.66e-06	1.33116	0.141203	26.3262	40.11	37.1046	30.6143	31.9758	126.929	172.55	149.643	84.9741	113.199
ENSMUSG00000036885	Arhgef26	1.93e-09	3.61e-08	1.33125	0.0963747	58.4352	63.2618	65.9105	71.6124	63.2153	270.978	285.171	233.429	207.768	235.494
ENSMUSG00000029670	Ing3	1.43e-06	5.12e-06	1.33171	0.17476	17.6075	18.4892	15.4094	22.5526	13.5815	50.2347	84.216	52.0258	69.6635	86.8806
ENSMUSG00000022105	Rb1	2.69e-07	1.31e-06	1.33176	0.131827	15.5066	13.4917	16.7357	12.1409	17.3791	77.1827	58.2347	63.5211	39.0049	58.4394
ENSMUSG00000022297	Fzd6	3.13e-07	1.47e-06	1.33177	0.24046	0.719777	0.876004	0.558401	0.383251	0.889853	4.52082	3.49793	4.62665	3.12011	4.06394
ENSMUSG00000107137	Fzd6	3.13e-07	1.47e-06	1.33177	0.24046	0.719777	0.876004	0.558401	0.383251	0.889853	4.52082	3.49793	4.62665	3.12011	4.06394
ENSMUSG00000059939	9430015G10Rik	2.46e-05	5.56e-05	1.33205	0.239679	5.53395	7.93351	3.49591	5.00313	3.45345	15.3117	20.2587	32.1142	16.3114	18.6925
ENSMUSG00000030451	Herc2	6.95e-05	0.000133677	1.33265	0.236933	93.6252	48.1313	27.4546	73.0665	70.429	189.792	279.866	198.321	288.058	170.329
ENSMUSG00000025531	Chm	7.74e-06	2.1e-05	1.33304	0.18455	52.7966	48.4649	51.8845	51.3932	46.5847	217.013	108.412	323.964	155.922	217.474
ENSMUSG00000046667	Rbm12b1	1.67e-05	4e-05	1.33306	0.229458	9.4297	6.1834	11.9635	7.14611	5.8976	25.9039	46.4276	23.7809	39.7314	25.7305
ENSMUSG00000038963	Slco4a1	4.53e-05	9.26e-05	1.33375	0.241157	15.9455	4.67566	9.5436	10.013	8.41353	37.6745	47.6957	43.5188	26.091	28.7911
ENSMUSG00000046605	B3gntl1	1.59e-05	3.85e-05	1.33385	0.245801	4.17553	4.48692	7.56952	6.40717	9.2	30.7078	24.6641	20.8447	20.9024	27.1828
ENSMUSG00000053835	H2-T24	1.23e-05	3.11e-05	1.33394	0.227862	5.79834	4.44202	8.76431	9.69178	8.57883	21.6189	29.3828	26.2573	40.7997	28.2918
ENSMUSG00000042473	Tbc1d8b	1.29e-09	2.78e-08	1.33464	0.083916	76.6073	83.1903	96.1139	89.1554	81.3256	399.277	307.153	315.376	333.548	278.247
ENSMUSG00000040680	Kremen2	0.000332913	0.000516788	1.33493	0.35043	1.06817	3.50695	2.13094	4.07817	6.31051	12.8493	13.6601	15.9239	9.88912	12.158
ENSMUSG00000035914	Cd276	0.00443938	0.00520215	1.33633	0.41802	1.16416	4.45991	1.74189	3.89197	6.37292	7.67827	7.2837	8.31291	40.9137	18.677
ENSMUSG00000022604	Cep97	0.00266213	0.00325701	1.33639	0.463505	4.33394	9.47376	4.32233	12.4308	4.26439	23.8349	30.4454	19.3852	29.6014	24.8539
ENSMUSG00000057551	Zfp317	8.19e-09	9.66e-08	1.33645	0.122035	25.6952	27.8817	25.0262	26.2915	23.4496	93.7453	83.816	101.338	113.082	105.233
ENSMUSG00000037681	Esyt3	2.51e-08	2.16e-07	1.33665	0.201021	0	0.117014	0.213007	0	0	0.960013	2.58828	1.28157	1.84457	1.83267
ENSMUSG00000027799	Nbea	4.89e-07	2.12e-06	1.33668	0.184757	13.4198	13.8388	12.5223	14.2311	13.0007	47.4548	50.7158	64.4803	41.632	60.9253
ENSMUSG00000023011	Faim2	6e-07	2.49e-06	1.33795	0.240122	0	0.266497	0	0.320276	0.479484	1.9562	1.86364	4.27075	1.92224	1.34537
ENSMUSG00000022861	Dgkg	3.3e-06	1.03e-05	1.33835	0.210166	6.34974	9.35186	12.0704	7.86481	8.50023	43.2791	28.7364	28.799	32.1666	41.5049
ENSMUSG00000074527	Gm14296	8.7e-07	3.4e-06	1.33846	0.173309	16.2998	21.3781	10.8112	13.2195	17.9514	57.5849	67.4594	62.5386	67.8181	49.4073
ENSMUSG00000038764	Ptpn3	4.33e-08	3.23e-07	1.33862	0.110113	18.9973	22.7814	27.9191	23.3963	22.2849	108.602	84.5624	71.0335	109.452	77.1348
ENSMUSG00000020608	Smc6	1.5e-05	3.66e-05	1.33885	0.199572	18.5274	11.1862	6.62945	17.0657	9.24573	48.7691	50.1084	42.1444	56.6695	35.5612
ENSMUSG00000023952	Gtpbp2	2.15e-08	1.94e-07	1.33915	0.10003	110.83	101.659	83.1065	76.1373	87.3618	411.911	410.48	337.383	281.419	320.312
ENSMUSG00000063450	Syne2	4.24e-09	6.15e-08	1.34009	0.103295	71.7105	59.6527	77.6278	68.3737	58.4041	249.62	273.165	258.75	290.293	216.354
ENSMUSG00000048327	Ckap2l	6.89e-06	1.9e-05	1.34049	0.217481	8.54535	5.84491	11.7202	13.2541	9.46577	29.0962	48.2725	41.5718	35.9985	34.82
ENSMUSG00000041202	Pla2g2d	0.00109224	0.00146396	1.34123	0.390363	1.62396	3.55748	2.42968	0.775355	0	5.03795	4.45368	9.81266	5.28652	7.53902
ENSMUSG00000033502	Cdc14a	2.13e-08	1.92e-07	1.34146	0.108325	58.9987	60.3601	55.7889	51.1844	45.6512	236.044	228.96	242.571	191.73	156.384
ENSMUSG00000023206	Il15ra	5.42e-06	1.56e-05	1.34182	0.213549	7.81228	11.4346	11.0793	13.1093	13.8581	33.079	55.8334	61.4975	42.434	36.048
ENSMUSG00000027651	Rprd1b	4.39e-07	1.94e-06	1.34216	0.136664	62.9411	75.8872	71.5312	80.149	65.8554	354.031	212.01	329.527	326.108	188.401
ENSMUSG00000004356	Utp20	0.000178274	0.00030111	1.3422	0.26901	4.02565	4.40684	4.47267	3.07751	3.65395	6.8018	15.8221	17.2509	37.2187	16.3918
ENSMUSG00000040459	Arglu1	2.53e-07	1.25e-06	1.34302	0.12911	45.7752	61.2041	47.313	58.6061	41.0401	189.46	271.502	212.4	172.357	144.893
ENSMUSG00000042700	Sipa1l1	1.74e-07	9.35e-07	1.34347	0.124233	57.1551	59.0989	66.0952	58.1794	36.0358	179.751	236.488	233.607	230.954	174.704
ENSMUSG00000025862	Stag2	4.16e-09	6.05e-08	1.34408	0.0900053	57.2318	69.3942	65.4669	54.1024	61.3053	215.727	203.16	296.436	217.058	261.318
ENSMUSG00000050244	Heatr1	1.14e-05	2.92e-05	1.34431	0.244208	5.70983	4.08757	2.31358	3.63781	2.50003	14.644	13.6394	18.5492	12.7624	14.7675
ENSMUSG00000024989	Cep55	0.000468618	0.000696109	1.34447	0.303031	12.1337	10.2573	7.58699	9.02304	2.1398	22.5415	34.2041	21.1082	38.937	33.185
ENSMUSG00000061616	Olfr12	3.51e-05	7.48e-05	1.34448	0.33439	0	0.724649	1.3208	0.677593	1.30383	2.74858	3.32677	6.58186	4.03276	4.43051
ENSMUSG00000033253	Szt2	5.65e-07	2.36e-06	1.345	0.179077	7.69438	10.1176	9.30865	7.37795	6.93389	30.9034	40.396	35.0131	35.6572	24.7447
ENSMUSG00000037851	Iars	2.44e-07	1.21e-06	1.34566	0.1449	18.8851	15.5138	16.6402	26.1982	17.8223	59.0993	62.9197	78.1161	93.9198	77.0289
ENSMUSG00000054256	Msi1	8.49e-05	0.000158656	1.34578	0.268369	4.16045	1.31659	3.27724	2.65655	3.93225	9.26386	23.8924	9.67623	14.7447	9.62587
ENSMUSG00000033166	Dis3	1.16e-05	2.95e-05	1.34842	0.207903	20.6777	35.7747	21.3709	31.0847	25.7647	106.151	119.461	62.3273	163.294	89.2022
ENSMUSG00000068923	Syt11	0.00288613	0.00351184	1.34853	0.392787	6.30757	1.55454	8.76039	10.7319	5.28555	9.16598	26.7239	24.8438	47.8159	21.6453
ENSMUSG00000025154	Arhgap19	8.3e-07	3.27e-06	1.34882	0.161091	9.26845	7.41396	11.0217	9.53769	14.3906	31.257	52.3807	35.6164	47.7846	38.0982
ENSMUSG00000018501	Ncor1	2.23e-07	1.14e-06	1.34885	0.128018	108.952	151.976	153.759	181.816	94.0048	575.53	557.354	500.717	511.318	456.419
ENSMUSG00000069727	Zfp975	1.57e-05	3.81e-05	1.34949	0.229778	11.2066	4.94733	6.36958	9.69161	5.92169	27.4251	19.4844	31.7548	38.4741	34.3149
ENSMUSG00000006262	Mob1b	1.45e-10	7.14e-09	1.34958	0.0746709	174.084	150.993	167.57	143.734	185.858	582.232	649.557	637.793	671.499	626.2
ENSMUSG00000032816	Igdcc4	0.000188134	0.000315463	1.34968	0.270772	14.0268	15.6334	6.96087	5.34206	20.3589	44.3509	42.261	42.3665	68.2352	31.6529
ENSMUSG00000030016	Zfp638	5.1e-08	3.67e-07	1.35025	0.148566	32.9911	38.2657	29.8049	37.4691	37.6127	163.804	130.23	140.122	125.171	127.764
ENSMUSG00000031951	Tmem231	0.000232891	0.000379564	1.35034	0.350543	3.71619	2.7552	3.70612	6.31695	7.31671	22.8854	13.8422	16.9478	22.0944	19.4031
ENSMUSG00000029502	Golga3	5.57e-09	7.33e-08	1.35134	0.0971177	51.9578	59.9233	60.3418	73.5221	45.9672	242.198	219.736	229.359	201.202	229.643
ENSMUSG00000090115	Usp49	6.52e-05	0.000126263	1.3515	0.246178	4.16596	4.56216	4.48294	7.96154	2.91496	23.3622	23.5544	11.9052	31.0277	12.5358
ENSMUSG00000022422	Dscc1	0.000192815	0.000322228	1.35165	0.377917	3.68776	2.69038	1.22619	2.34586	3.15526	8.16341	17.0663	10.788	9.83569	11.1357
ENSMUSG00000058298	Mcm9	0.000159977	0.000274352	1.35171	0.265793	22.6923	18.9425	58.6579	47.5444	53.6396	174.663	200.927	140.158	93.4323	127.709
ENSMUSG00000042354	Gnl3	1.06e-06	4e-06	1.35291	0.18497	22.2163	16.2554	14.3514	13.2327	12.9905	54.9377	77.9985	71.6347	52.6136	53.9285
ENSMUSG00000024236	Svil	6.84e-06	1.89e-05	1.35388	0.1849	68.9945	134.65	123.608	137.007	158.746	489.925	590.236	424.736	576.297	312.295
ENSMUSG00000025234	Arih1	8e-08	5.17e-07	1.35427	0.117494	22.8575	34.2141	23.0297	34.3041	21.2228	88.95	117.189	101.244	115.144	101.104
ENSMUSG00000024985	Tcf7l2	1.77e-07	9.47e-07	1.35438	0.125457	45.5321	56.5099	44.9291	47.6988	40.1056	216.959	240.799	152.943	193.12	130.156
ENSMUSG00000032228	Tcf12	5.53e-09	7.33e-08	1.3548	0.0900405	75.1332	101.598	71.1591	86.852	76.562	304.408	361.317	337.438	340.304	255.958
ENSMUSG00000026434	Nucks1	4.42e-07	1.95e-06	1.35481	0.138053	75.7105	81.7202	56.2302	59.5326	70.7173	210.933	318.015	235.894	386.038	215.559
ENSMUSG00000043668	Tox3	1.26e-05	3.17e-05	1.35513	0.263235	1.89802	3.11698	1.89282	3.63069	1.55728	7.05362	12.2859	11.3755	12.8534	9.59066
ENSMUSG00000037808	Fam76b	6.79e-07	2.76e-06	1.35575	0.154099	9.63016	8.88273	8.08895	9.55436	7.32206	33.0031	37.5358	40.6378	47.9923	21.6993
ENSMUSG00000027405	Nop56	1.25e-07	7.29e-07	1.35596	0.142641	39.0224	37.2554	27.7043	28.9303	42.0419	127.506	138.368	109.992	170.667	137.412
ENSMUSG00000020687	Cdc27	4.78e-09	6.68e-08	1.35633	0.116856	24.1511	26.8139	20.3023	24.0662	25.4778	99.0869	85.5982	95.0919	104.656	90.9217
ENSMUSG00000045094	Arhgef37	2.12e-05	4.89e-05	1.35638	0.247122	7.2704	8.95736	4.5627	4.87021	4.51477	36.407	21.6236	28.6065	17.7088	19.9146
ENSMUSG00000038855	Itpkb	0.000154402	0.000266341	1.35645	0.274127	5.54236	9.0983	6.44971	6.17218	1.81906	24.2763	20.0035	26.6817	25.5528	14.7916
ENSMUSG00000045392	Olfr1033	1.44e-05	3.54e-05	1.35665	0.213438	187.468	152.966	349.835	287.499	414.443	1089.2	1039.63	890.261	1190.95	885.944
ENSMUSG00000023025	Larp4	3.45e-11	3.39e-09	1.35706	0.0713709	108.566	115.109	114.731	113.175	109.22	399.377	486.053	427.263	457.615	420.021
ENSMUSG00000044730	9930104L06Rik	0.00108679	0.00145797	1.35727	0.343247	0.779724	8.22457	3.91485	4.05075	2.17217	15.2977	13.1313	12.4094	19.7955	8.90922
ENSMUSG00000035051	Dhx57	4.13e-07	1.84e-06	1.35823	0.145061	20.6258	30.6997	41.9696	33.8675	25.9952	119.224	108.455	102.898	149.329	111.746
ENSMUSG00000022390	Zc3h7b	7e-06	1.92e-05	1.359	0.186069	13.8105	16.6263	8.95392	20.9949	12.9183	48.9362	88.3968	43.1419	62.6872	48.7636
ENSMUSG00000026842	Abl1	8.31e-09	9.76e-08	1.35968	0.0922387	49.8354	65.3275	65.605	58.7233	61.0085	252.017	266.998	257.26	235.533	173.544
ENSMUSG00000055413	H2-Q5	0.00156384	0.00201322	1.3598	0.361612	9.88454	30.0156	5.43926	3.48267	7.15581	26.428	37.2155	47.0297	38.4953	26.8449
ENSMUSG00000046201	Scaf8	3.26e-09	5.22e-08	1.35997	0.103612	30.715	35.4044	39.4631	40.9768	32.8914	153.977	130.881	143.279	155.056	122.18
ENSMUSG00000034377	Tulp4	3.46e-09	5.45e-08	1.36037	0.10937	115.305	148.044	152.677	125.943	141.901	546.641	554.87	559.607	542.728	461.089
ENSMUSG00000041406	BC055324	0.000144205	0.000251563	1.36039	0.330918	1.18902	1.06136	2.81398	1.19863	0.95483	3.47809	14.8841	8.21073	8.27979	3.65112
ENSMUSG00000056025	Clca3a1	4.97e-08	3.6e-07	1.3606	0.152753	21.6593	20.6828	18.8528	17.0378	21.7655	83.1284	73.4945	88.9911	73.2855	77.6775
ENSMUSG00000026339	Ccdc93	1.02e-06	3.88e-06	1.36073	0.151434	21.1778	30.4177	29.573	48.8924	22.6394	104.469	105.869	131.468	121.548	114.929
ENSMUSG00000024008	Cpne5	3.04e-06	9.6e-06	1.36073	0.273364	0.162667	0	0.963329	0.461688	0.475518	1.8102	3.77742	2.54673	2.27767	4.40148
ENSMUSG00000020184	Mdm2	5.22e-09	7.07e-08	1.36087	0.105439	36.7611	32.2027	34.223	32.6053	35.0769	123.238	164.173	149.183	136.337	107.173
ENSMUSG00000039193	Nlrc4	5.21e-09	7.07e-08	1.36149	0.0881174	107.049	117.427	124.952	130.266	90.936	504.517	377.975	462.058	389.582	498.487
ENSMUSG00000021963	Sap18	0.000143027	0.00024981	1.36152	0.305861	16.7499	9.46535	12.1001	13.6087	9.54217	73.4587	24.7677	38.4646	51.5767	72.7171
ENSMUSG00000024566	Atp9b	7.27e-07	2.93e-06	1.36179	0.149022	18.0145	21.9157	24.3213	23.2776	16.1006	50.9491	84.7788	106.846	89.7679	86.1444
ENSMUSG00000024614	Tmx3	1.07e-07	6.45e-07	1.36229	0.148769	34.4323	46.1576	36.119	35.2833	39.9968	185.341	134.502	147.62	176.37	119.001
ENSMUSG00000025880	Smad7	2.49e-07	1.23e-06	1.36263	0.1308	27.7852	38.1416	31.7927	37.4591	30.4453	120.829	147.505	148.768	163.84	85.1232
ENSMUSG00000067931	Zfp948	7.69e-07	3.06e-06	1.36274	0.155907	19.227	19.8727	15.9821	16.3127	25.2421	85.5252	65.7327	91.458	50.8214	96.5462
ENSMUSG00000054199	Gon4l	2.76e-07	1.34e-06	1.36321	0.13228	115.48	116.937	99.7801	158.725	85.8711	433.134	539.897	377.093	535.847	360.624
ENSMUSG00000020590	Snx13	1.28e-10	6.72e-09	1.36368	0.0825967	108.793	127.423	117.132	125.316	115.579	452.527	514.513	453.443	439.163	471.223
ENSMUSG00000041594	Tmtc4	2.77e-07	1.34e-06	1.36423	0.150878	13.9701	14.408	22.6217	23.7163	19.2979	80.2771	85.3373	75.5794	62.7374	65.2375
ENSMUSG00000045103	Dmd	2.72e-07	1.32e-06	1.36501	0.14287	25.7907	32.7893	30.6309	48.3176	25.9054	115.12	127.964	145.732	105.552	139.871
ENSMUSG00000089809	Rasgef1b	2.09e-07	1.08e-06	1.36575	0.141857	22.3889	20.4365	27.9448	29.4085	22.0448	98.963	119.032	82.8391	71.0964	119.224
ENSMUSG00000032425	Zfp949	2.81e-06	8.99e-06	1.36599	0.190405	5.39981	8.59738	14.6315	9.99411	9.64019	34.5857	45.0224	37.129	36.0619	35.8856
ENSMUSG00000035900	Gramd4	3.23e-05	6.97e-05	1.36601	0.222107	50.6594	91.5887	68.3338	63.2117	50.4841	222.57	313.624	234.987	434.32	135.337
ENSMUSG00000026608	Kctd3	1.59e-07	8.7e-07	1.36623	0.136012	22.0052	25.6016	25.3969	28.9334	41.9919	104.688	138.185	108.164	105.516	104.364
ENSMUSG00000028389	Zfp37	0.000632868	0.00090355	1.36625	0.407278	6.48523	3.50695	1.74801	3.05863	1.2542	15.7031	17.8232	10.9022	10.2523	9.49639
ENSMUSG00000024074	Crim1	1.19e-07	6.98e-07	1.36626	0.121481	27.2894	26.324	26.5474	25.671	24.3322	124.331	122.878	85.7952	128.102	70.5172
ENSMUSG00000071267	Zfp942	1.42e-08	1.45e-07	1.36662	0.103399	35.397	41.3691	39.8055	54.1053	40.1574	178.02	142.086	190.195	139.288	183.451
ENSMUSG00000054770	Kctd18	4.22e-05	8.72e-05	1.36701	0.276866	6.89204	7.78674	4.79259	9.17335	4.05576	21.2497	32.6464	22.9109	20.3435	37.2664
ENSMUSG00000020593	Lpin1	1.38e-06	4.96e-06	1.36715	0.170207	17.5998	19.2615	22.6387	34.7232	16.8492	80.9247	95.3558	63.8156	98.2983	94.391
ENSMUSG00000052551	Adarb2	8.35e-05	0.000156462	1.36745	0.274522	10.9158	4.2556	3.99263	6.66948	5.76465	23.8449	32.5794	23.9881	35.563	13.8545
ENSMUSG00000026289	Atg16l1	9.17e-08	5.76e-07	1.36773	0.118426	46.0027	69.3638	71.3865	50.9772	50.4519	210.577	263.085	245.858	243.994	170.082
ENSMUSG00000059423	Zfp933	9.63e-06	2.53e-05	1.368	0.239717	8.64	14.9101	13.2325	6.68426	10.9928	48.384	50.3587	37.5029	42.145	36.5392
ENSMUSG00000042507	Elmsan1	1.17e-07	6.91e-07	1.36887	0.145425	46.745	56.5149	57.4681	49.38	68.2903	166.378	278.985	233.554	219.544	208.843
ENSMUSG00000021375	Kif13a	1.15e-07	6.82e-07	1.36899	0.121689	29.5576	30.5158	24.8898	24.9298	23.54	119.468	104.009	108.336	138.417	71.1883
ENSMUSG00000067928	Zfp760	6.42e-05	0.000124656	1.36925	0.29725	4.27267	3.50695	8.52376	5.09772	5.25876	20.3912	20.5415	15.7701	32.8222	21.4499
ENSMUSG00000037640	Zfp60	9.18e-06	2.42e-05	1.3699	0.209981	5.29252	6.78347	9.2514	8.2103	4.91005	29.16	16.863	40.9414	33.2481	24.8936
ENSMUSG00000009470	Tnpo1	1.11e-10	6.25e-09	1.37013	0.0718213	129.536	151.139	154.397	136.762	140.307	627.645	592.888	552.114	484.606	557.505
ENSMUSG00000029920	Smarcad1	5.36e-07	2.27e-06	1.37014	0.150893	16.5384	20.9796	23.5123	18.2201	19.8639	73.6674	83.663	89.7706	109.029	50.7696
ENSMUSG00000063047	Zfp780b	8.21e-07	3.24e-06	1.37035	0.149014	40.1757	45.8455	21.1003	27.9737	41.8443	139.134	125.436	149.603	121.41	143.759
ENSMUSG00000040407	Akap9	1.24e-07	7.21e-07	1.3708	0.12239	42.7882	68.678	68.4794	63.3977	45.0644	219.647	273.527	239.186	214.139	183.137
ENSMUSG00000043154	Ppp2r3a	7.23e-07	2.92e-06	1.37113	0.147118	27.5009	43.1517	28.5053	25.3597	35.0419	174.534	103.856	150.935	96.7334	114.504
ENSMUSG00000026436	Elk4	1.45e-07	8.11e-07	1.37117	0.132104	84.1567	93.3687	80.9	78.9833	98.255	288.059	506.88	369.905	338.027	262.075
ENSMUSG00000053617	Sh3pxd2a	4.67e-07	2.04e-06	1.3719	0.18197	8.5486	7.58	5.8715	9.59027	7.15995	28.5231	34.5397	36.8318	25.9199	33.7044
ENSMUSG00000022723	Crybg3	0.000140119	0.000245626	1.37195	0.290947	6.82679	5.02189	9.65042	6.00197	7.30512	13.3128	26.2649	52.1667	24.7023	39.9801
ENSMUSG00000029381	Shroom3	3.81e-09	5.75e-08	1.372	0.0860571	311.337	383.549	387.219	345.183	250.084	1346.89	1411.87	1356.23	1221.46	1214.94
ENSMUSG00000025245	Lztfl1	1.58e-05	3.82e-05	1.37244	0.205666	25.5266	9.04047	20.2533	21.6433	26.4506	98.3477	65.0059	67.9369	72.9972	89.7171
ENSMUSG00000045064	Zc2hc1c	0.00339065	0.0040632	1.3725	0.445267	4.27267	1.16898	1.06547	4.07817	0	10.5804	5.13537	4.61909	7.41146	10.2877
ENSMUSG00000021701	Plk2	0.00152228	0.00196695	1.3725	0.365471	3.9122	6.73672	2.79552	2.13582	1.65085	17.4184	9.17203	28.6047	4.96006	20.2022
ENSMUSG00000024843	Chka	2.29e-10	9.14e-09	1.37253	0.0661021	422.713	450.24	449.889	418.145	321.58	1560.13	1659.32	1709.11	1596.48	1565.33
ENSMUSG00000015305	Sash1	2.19e-08	1.96e-07	1.37274	0.108593	19.8552	22.9566	20.0766	19.0014	18.4585	95.9624	95.6861	84.2681	75.4341	57.6994
ENSMUSG00000001435	Col18a1	0.000458716	0.000682964	1.37318	0.335093	5.34084	5.52046	9.63537	18.3466	5.96017	44.2154	18.3027	54.6903	28.7881	30.1205
ENSMUSG00000030691	Fchsd2	3.74e-09	5.67e-08	1.37359	0.0859866	160.108	207.785	201.232	188.053	180.402	806.978	863.777	726.091	771.01	564.914
ENSMUSG00000052302	Tbc1d30	5.33e-06	1.53e-05	1.37403	0.186369	4.63069	13.0821	8.72426	8.72006	5.82146	27.2243	38.9886	27.7465	33.5991	33.7177
ENSMUSG00000026031	Cflar	6.64e-09	8.3e-08	1.37423	0.0911493	97.0739	94.9384	85.0295	84.6448	66.0375	365.129	358.18	385.819	277.596	308.256
ENSMUSG00000042303	Sgsm3	4.3e-06	1.28e-05	1.3746	0.204646	10.0729	16.5322	7.97837	11.7149	7.62528	37.8984	34.8954	47.1934	57.9205	38.1484
ENSMUSG00000044712	Slc38a6	2.11e-08	1.91e-07	1.37492	0.102503	126.134	213.978	174.809	150.554	187.837	622.855	643.648	802.388	630.855	643.318
ENSMUSG00000040044	Orc3	1.25e-08	1.32e-07	1.37497	0.107895	28.8907	23.5722	30.9959	30.983	22.5486	85.5352	109.42	122.637	111.258	119.722
ENSMUSG00000035168	Tanc1	9.9e-07	3.77e-06	1.37499	0.152491	104.848	84.508	92.8947	68.5183	73.7089	266.048	310.795	323.724	554.421	277.184
ENSMUSG00000023977	Ubr2	2.53e-06	8.25e-06	1.37504	0.195077	35.6047	22.2349	29.818	17.6861	26.3833	104.508	137.366	114.624	88.1917	79.1722
ENSMUSG00000033396	Spg11	4.12e-09	6e-08	1.37528	0.0987873	25.9831	37.4592	35.2369	31.5361	26.4996	128.219	127.357	120.474	109.719	136.734
ENSMUSG00000011158	Brf1	2.99e-08	2.46e-07	1.37548	0.121966	16.9812	21.2976	19.4604	17.0492	19.15	57.7964	88.7061	84.1101	88.5353	64.4466
ENSMUSG00000029191	Rfc1	2.95e-06	9.35e-06	1.37551	0.1714	42.6241	49.9049	76.5205	47.2463	86.154	159.674	283.636	244.748	225.591	265.823
ENSMUSG00000044340	Phlpp1	1.51e-06	5.33e-06	1.3758	0.209048	1.97061	2.84217	3.44598	2.15504	2.31467	11.9176	10.4951	10.7792	16.3951	8.59332
ENSMUSG00000078879	Zfp973	4.15e-06	1.25e-05	1.37624	0.222562	9.4553	5.35954	6.43054	11.0182	9.36268	29.0234	35.7943	30.267	33.8245	39.0222
ENSMUSG00000067430	Zfp763	1.86e-05	4.38e-05	1.37649	0.25859	5.96141	6.52517	4.16253	8.54123	7.04438	29.939	24.4604	22.3849	39.8953	19.5404
ENSMUSG00000039738	Slx4	1.89e-07	9.99e-07	1.3767	0.128414	50.8569	37.0632	64.6191	40.5641	37.8446	179.881	217.606	182.394	192.937	138.212
ENSMUSG00000031748	Gnao1	5.86e-06	1.66e-05	1.37675	0.287074	0.924498	1.14649	1.68879	1.36423	1.207	7.25668	8.70481	5.11094	4.10972	8.13632
ENSMUSG00000036676	Tmtc3	4.82e-06	1.41e-05	1.37726	0.189884	41.1336	24.7689	25.344	36.3402	21.2423	166.844	81.3281	134.4	93.1473	122.717
ENSMUSG00000049553	Polr1a	1.65e-05	3.97e-05	1.37863	0.236685	7.88365	8.08412	5.51961	6.07394	7.86227	18.8853	43.3609	36.0319	37.8275	19.2135
ENSMUSG00000051111	Sv2c	5.73e-05	0.000112915	1.37893	0.332932	1.77891	0.190097	0.346364	0	0.170973	5.03533	3.56469	3.21925	1.08177	2.82977
ENSMUSG00000028106	Rprd2	4.61e-09	6.53e-08	1.3794	0.103821	59.7336	68.0916	53.5917	66.9335	68.4408	273.181	297.906	218.95	215.407	265.127
ENSMUSG00000028901	Gmeb1	2.06e-06	6.94e-06	1.37961	0.165455	19.2479	12.8588	19.3556	24.469	10.5175	67.0617	85.1845	71.1485	54.7515	61.7705
ENSMUSG00000073197	5730507C01Rik	0.000509266	0.000747835	1.37975	0.398858	2.08336	4.80391	5.59938	2.95284	4.99583	23.3263	14.9266	15.2896	11.1704	22.7048
ENSMUSG00000024581	Napg	4.83e-08	3.52e-07	1.3805	0.111943	28.506	26.1492	25.5875	23.2634	20.7065	111.152	112.668	115.747	99.9758	67.9955
ENSMUSG00000059479	B3gnt8	0.000756002	0.0010545	1.38053	0.409312	0	0	1.22171	1.16869	2.95072	2.35986	5.95298	4.79868	5.73562	3.54413
ENSMUSG00000054404	Slfn5	1.09e-05	2.8e-05	1.38105	0.230832	6.31373	3.50337	4.20225	6.13443	2.12626	18.2877	18.4419	17.3468	18.3213	18.149
ENSMUSG00000027276	Jag1	3.94e-07	1.77e-06	1.38175	0.164397	9.92192	13.0308	16.601	15.1571	19.1166	58.9361	69.9945	56.0379	62.8365	48.9144
ENSMUSG00000037275	Gemin5	4.93e-06	1.43e-05	1.38194	0.182063	16.2056	19.298	31.3767	24.8483	21.8118	76.1939	85.481	72.7571	159.309	76.8863
ENSMUSG00000092416	Zfp141	3.09e-05	6.72e-05	1.3822	0.26044	3.12654	4.27289	2.2824	3.40292	3.41558	14.8527	6.94008	19.2815	15.0097	20.5703
ENSMUSG00000036819	Jmjd4	3.61e-06	1.11e-05	1.38224	0.17604	35.2611	18.8839	22.5905	12.3523	27.6105	100.055	86.8069	88.9353	87.9805	83.0246
ENSMUSG00000056724	Nbeal2	0.000122555	0.000218169	1.38247	0.263119	19.7601	14.7296	11.575	10.5309	8.50693	45.9943	119.745	32.3337	50.098	39.5391
ENSMUSG00000032030	Cul5	2.56e-08	2.19e-07	1.38258	0.130273	31.188	30.8034	35.7756	30.5863	31.9007	131.928	114.409	102.278	140.302	164.932
ENSMUSG00000050890	Pdik1l	2.88e-07	1.38e-06	1.38282	0.135127	33.4969	30.8696	37.5817	36.1511	29.7516	99.8259	127.447	107.678	196.026	165.556
ENSMUSG00000030201	Lrp6	5.55e-09	7.33e-08	1.38378	0.0937263	61.2485	60.501	55.3655	50.6867	63.476	223.778	283.441	211.911	275.069	186.444
ENSMUSG00000031314	Taf1	3.43e-08	2.71e-07	1.38401	0.14072	92.6053	89.6695	65.1728	76.2623	75.3436	313.538	293.463	358.498	279.81	349.303
ENSMUSG00000037426	Depdc5	5.76e-06	1.63e-05	1.38402	0.225599	10.9347	10.176	12.2053	18.8596	8.11847	51.2282	62.105	43.9438	42.5655	41.7688
ENSMUSG00000035941	Ibtk	6.35e-07	2.61e-06	1.38412	0.146501	77.9502	72.7377	73.6617	69.5334	78.3676	229.868	423.81	303.204	395.167	202.462
ENSMUSG00000056342	Usp34	2.18e-07	1.12e-06	1.38603	0.151053	78.5108	122.207	108.412	110.067	71.7552	322.136	401.662	470.152	368.385	382.451
ENSMUSG00000043065	Spice1	5.67e-05	0.000112	1.38629	0.348398	1.84785	1.29144	1.08137	1.63439	1.38756	4.66312	5.02324	15.1692	6.20903	8.65297
ENSMUSG00000030557	Mef2a	3.1e-10	1.1e-08	1.38641	0.0912828	64.066	58.4686	51.1222	64.0276	60.4842	242.059	242.21	251.1	226.535	235.147
ENSMUSG00000026271	Gpr35	4.78e-06	1.4e-05	1.38653	0.200326	78.1425	48.5206	78.5984	133.922	103.566	341.254	290.541	359.569	368.086	330.783
ENSMUSG00000048905	4930539E08Rik	4.61e-06	1.36e-05	1.38658	0.181371	84.5867	120.68	163.738	147.825	86.2392	682.145	422.466	471.109	323.447	505.967
ENSMUSG00000074165	Zfp788	0.00032954	0.000512473	1.38665	0.298584	7.75686	20.7517	9.90115	5.93633	20.7566	64.1899	24.7906	51.9503	62.4571	46.9149
ENSMUSG00000043940	Wdfy3	4.99e-07	2.15e-06	1.38759	0.143192	38.6976	49.1227	49.8314	60.3909	33.5308	162.947	226.502	211.783	201.651	130.818
ENSMUSG00000024073	Birc6	1.06e-09	2.41e-08	1.38807	0.0876168	158.346	170.152	197.222	150.812	203.78	646.757	712.292	767.572	759.98	634.648
ENSMUSG00000004187	Kifc2	9.7e-06	2.54e-05	1.38826	0.238767	16.1461	18.192	16.954	18.7054	13.5375	86.6583	100.358	50.4443	73.5859	45.1343
ENSMUSG00000076431	Sox4	9.74e-07	3.73e-06	1.38848	0.153736	33.1132	19.8727	28.7677	26.5081	27.3456	103.168	150.98	112.757	125.961	68.8802
ENSMUSG00000026977	2007-03-01	6.49e-09	8.17e-08	1.38904	0.091918	156.785	192.458	160.457	136.281	180.404	788.699	539.124	735.348	588.971	678.809
ENSMUSG00000048874	Phf3	3e-09	4.96e-08	1.38911	0.0923311	47.5853	44.9797	58.0094	56.4883	63.0719	236.28	246.755	204.096	218.495	183.028
ENSMUSG00000021028	Mbip	8.18e-06	2.2e-05	1.38985	0.240404	4.44136	2.91813	3.98756	4.67675	5.68716	24.0497	11.9659	18.8897	19.433	20.8945
ENSMUSG00000098950	Gm28036	0.0119493	0.013148	1.38989	0.541607	0	3.67183	2.7705	0.377218	4.74422	8.21416	17.0254	10.0897	5.62216	2.80464
ENSMUSG00000059602	Syn3	0.000631476	0.00090206	1.39053	0.34908	15.1294	12.7215	2.92805	7.21136	4.96581	30.4077	40.1784	42.0358	19.3506	28.9171
ENSMUSG00000041644	Slc5a12	3.64e-05	7.7e-05	1.39059	0.229194	147.451	169.54	123.058	122.874	364.087	742.632	971.675	611.049	664.569	497.323
ENSMUSG00000016181	Utp25	0.000117577	0.000210347	1.39064	0.314355	3.9415	1.07857	2.41446	3.7646	1.00942	14.4698	7.35842	11.2113	8.11628	11.0955
ENSMUSG00000028676	Srsf10	6.44e-08	4.37e-07	1.39096	0.116347	54.2494	55.3675	45.1755	56.8641	46.6182	228.34	181.653	256.016	250.839	146.776
ENSMUSG00000029093	Sorcs2	2.87e-05	6.3e-05	1.39102	0.244713	5.89134	4.46714	1.8502	4.25347	2.92242	10.0901	15.4391	18.5413	17.8274	21.1044
ENSMUSG00000023087	Noct	4e-08	3.04e-07	1.39111	0.110651	250.832	380.93	377.636	284.329	342.766	1291.63	1093.18	1637.9	1417.24	1132.11
ENSMUSG00000034157	Cipc	8.74e-07	3.41e-06	1.39116	0.164492	6.92441	8.42608	9.97656	8.65727	12.3206	43.2132	56.2761	29.6633	35.4146	31.3095
ENSMUSG00000078515	Ddi2	1.15e-08	1.24e-07	1.39119	0.097533	226.538	237.595	220.451	266.94	246.005	900.857	1055.85	812.712	1314.48	811.009
ENSMUSG00000020459	Mtif2	4.12e-08	3.11e-07	1.39121	0.124077	28.7056	32.8059	27.6025	20.6268	21.2466	97.9427	110.423	116.19	117.622	87.0718
ENSMUSG00000021340	Gpld1	2.46e-06	8.05e-06	1.39132	0.256924	1.79911	1.09487	1.45426	2.11536	1.59181	7.3714	6.51727	11.0399	7.79272	7.2878
ENSMUSG00000022957	Itsn1	2.62e-06	8.48e-06	1.39157	0.178831	13.6134	13.3254	21.1136	29.5922	14.0645	60.6743	83.0901	64.7946	85.9236	66.8456
ENSMUSG00000028397	Kdm4c	8.38e-08	5.36e-07	1.39219	0.126322	14.7361	26.847	19.8539	18.2084	15.3648	73.1101	76.1926	68.0088	92.8267	73.0447
ENSMUSG00000023073	Slc10a2	0.000112835	0.000203069	1.39232	0.262349	103.612	68.97	69.4035	74.8033	52.5876	314.703	149.151	442.746	193.136	526.347
ENSMUSG00000039068	Zzz3	6.42e-09	8.14e-08	1.39338	0.108954	66.6097	52.242	62.9423	43.3212	57.9344	211.33	252.266	224.978	236.567	212.648
ENSMUSG00000000416	Cttnbp2	0.00380617	0.00451854	1.39363	0.423783	6.44894	10.6939	21.1048	50.6354	5.67115	37.1343	55.8051	92.2361	66.2686	42.4356
ENSMUSG00000029134	Plb1	4.7e-05	9.55e-05	1.39374	0.236637	84.7235	63.692	84.5096	80.545	52.1203	192.698	346.467	373.094	518.693	161.616
ENSMUSG00000025235	Bbs4	1.58e-05	3.83e-05	1.39374	0.253422	4.4257	8.07824	6.09047	5.43598	5.60339	15.7519	36.4926	30.8943	20.8158	26.1534
ENSMUSG00000022515	Anks3	1.05e-07	6.38e-07	1.39441	0.156007	15.3045	17.5151	13.9238	14.4999	10.7631	51.9776	59.7584	56.34	71.9465	56.3197
ENSMUSG00000074715	Ccl28	7.25e-07	2.92e-06	1.39497	0.149716	16.517	25.1508	19.2443	23.5082	18.7997	64.0928	86.1585	60.9171	117.939	104.383
ENSMUSG00000016200	Syt14	0.000490351	0.000723995	1.39551	0.316414	10.2793	6.50633	6.24086	5.67124	8.87108	30.6374	27.0101	78.1579	11.7994	37.5954
ENSMUSG00000020594	Pum2	7.14e-11	4.93e-09	1.39562	0.0773801	166.928	169.375	163.91	153.059	164.616	616.063	614.405	737.215	718.004	632.473
ENSMUSG00000056537	Rlim	2.09e-10	8.69e-09	1.3966	0.0697001	307.219	239.872	269.517	211.002	242.911	1053.41	1024.48	1020.38	1031.51	973.542
ENSMUSG00000033107	Rnf125	2.85e-08	2.37e-07	1.39694	0.149392	20.1001	18.4624	21.2852	21.5607	19.9306	97.8	82.0966	83.4853	72.6768	82.5125
ENSMUSG00000017607	Tns4	0.000587542	0.000846858	1.39708	0.324447	6.95119	4.40309	2.3272	7.72156	4.08662	16.5957	30.3639	29.9193	31.3257	7.74057
ENSMUSG00000040620	Dhx33	3.03e-06	9.58e-06	1.39804	0.174742	9.93109	10.9001	9.22175	19.4969	13.6557	52.5051	57.919	40.5193	72.1358	38.0184
ENSMUSG00000039232	Stx11	2.44e-05	5.52e-05	1.39826	0.327018	2.29019	0.628925	1.14221	0.550274	1.13027	6.71498	8.96525	5.58809	4.57959	4.05926
ENSMUSG00000032251	Irak1bp1	0.00125333	0.00165405	1.39895	0.425233	2.40482	0	1.60027	2.29367	0	5.94328	6.93346	4.8439	4.74975	2.95941
ENSMUSG00000038733	Wdr26	2.97e-09	4.94e-08	1.39901	0.101433	42.9625	53.8323	40.1252	38.389	47.2846	184.264	172.907	215.272	169.531	164.997
ENSMUSG00000067336	Bmpr2	6.27e-09	7.99e-08	1.39904	0.0922631	76.0342	69.4169	83.08	63.7704	71.479	324.456	329.094	292.328	331.92	216.087
ENSMUSG00000037674	Rfx7	1.16e-09	2.56e-08	1.39929	0.102441	40.4268	47.5035	54.0117	53.7517	51.2047	191.071	212.544	203.908	197.866	197.865
ENSMUSG00000067235	H2-Q10	5.07e-05	0.000101625	1.39955	0.23975	16.1296	9.71613	7.47597	13.5791	3.96116	34.0647	38.5088	46.1793	42.8779	33.6086
ENSMUSG00000037470	Uggt1	1.43e-09	2.93e-08	1.39962	0.0999227	48.0775	37.0182	43.1241	41.8054	47.258	152.133	195.271	171.017	192.443	177.307
ENSMUSG00000025094	Slc18a2	6.71e-06	1.86e-05	1.40135	0.22636	5.78918	10.1368	6.92951	13.2608	12.5405	38.6031	32.2825	39.0509	47.069	40.3274
ENSMUSG00000039578	Ccser1	2.09e-08	1.9e-07	1.40173	0.130527	36.2351	47.9702	48.3762	45.5667	42.9597	149.286	168.894	199.741	172.333	218.976
ENSMUSG00000024486	Hbegf	2.43e-07	1.21e-06	1.40199	0.134218	193.116	185.868	199.243	192.694	135.465	545.271	831.679	1038.41	608.291	729.48
ENSMUSG00000022897	Dyrk1a	7.07e-11	4.93e-09	1.40255	0.0809814	128.381	151.718	137.497	129.833	137.399	573.487	584.78	568.912	542.631	519.677
ENSMUSG00000043019	Edem3	1.29e-10	6.73e-09	1.40296	0.0719884	127.118	107.939	110.983	114.665	111.716	463.322	511.632	455.857	521.522	391.646
ENSMUSG00000060176	Kif27	3.01e-05	6.55e-05	1.40328	0.226286	11.363	12.4351	10.1564	20.4836	6.21578	36.1106	49.0605	37.1331	76.4117	48.4135
ENSMUSG00000034311	Kif4	2.13e-05	4.92e-05	1.40444	0.256264	4.79306	3.50695	1.44763	3.05863	1.787	9.41485	13.5212	15.6652	13.9859	11.0791
ENSMUSG00000021470	Ercc6l2	3.22e-06	1.01e-05	1.40656	0.176929	24.6702	17.2021	18.1152	26.5421	12.186	60.5525	110.382	62.3503	82.0593	91.2956
ENSMUSG00000071281	Zfp65	2.56e-06	8.33e-06	1.40659	0.190435	4.65263	6.42678	6.06038	7.9537	3.01914	23.41	23.0423	21.853	29.9881	20.0806
ENSMUSG00000058070	Eml1	0.0456928	0.0475829	1.40718	0.691586	8.83172	0	1.20842	17.1463	7.17997	16.0065	31.5247	17.2274	6.58541	17.9949
ENSMUSG00000031600	Vps37a	2.47e-09	4.33e-08	1.40728	0.100859	69.6711	65.8178	77.4965	54.5693	66.9735	234.338	296.89	294.647	294.38	251.843
ENSMUSG00000025860	Xiap	1.08e-08	1.19e-07	1.40736	0.0980296	111.524	166.23	154.248	132.491	166.698	735.933	509.909	602.397	578.497	556.781
ENSMUSG00000018160	Med1	9.21e-07	3.56e-06	1.40772	0.154943	52.8009	30.1478	44.2995	37.0399	36.6946	126.867	188.228	157.265	241.959	126.164
ENSMUSG00000033075	Senp1	3.5e-08	2.75e-07	1.40777	0.133695	41.7017	44.0859	61.4524	55.6516	54.2103	186.16	237.698	227.119	229.076	175.223
ENSMUSG00000035390	Brsk1	1.71e-07	9.23e-07	1.40851	0.160918	12.5787	13.4063	20.0916	16.5349	17.3711	72.2566	72.3041	71.2834	50.7796	66.4103
ENSMUSG00000050332	Amer1	2.64e-07	1.29e-06	1.40852	0.140121	26.7042	24.5486	14.9166	29.5668	21.035	102.278	112.978	98.8486	76.2321	87.0499
ENSMUSG00000069094	Pde7a	9.1e-08	5.72e-07	1.40855	0.152534	18.3901	16.46	13.5757	13.3408	12.6018	64.2509	61.3895	78.621	53.0137	54.6617
ENSMUSG00000021339	Mrs2	6.41e-06	1.79e-05	1.40893	0.213998	17.5126	10.7356	14.7535	7.74112	11.6917	50.3394	50.3636	48.0627	76.4916	36.287
ENSMUSG00000027351	Spred1	3.65e-07	1.67e-06	1.40936	0.140777	25.3722	24.9204	14.2759	28.5726	22.4198	80.0345	97.9045	118.899	100.108	77.6668
ENSMUSG00000031925	Maml2	5.22e-05	0.000104256	1.40949	0.301489	1.07859	0.393528	2.31383	0	1.14201	4.47141	4.86879	5.01629	3.94118	5.23042
ENSMUSG00000022836	Mylk	4.97e-09	6.86e-08	1.40964	0.090802	149.665	174.318	205.465	196.525	141.979	688.92	614.427	693.495	860.408	689.084
ENSMUSG00000089824	Rbm12	7.56e-07	3.02e-06	1.40984	0.184221	11.4588	7.24465	7.20198	9.03622	7.54533	48.9926	29.3673	28.7716	36.0372	39.3768
ENSMUSG00000064037	Gpn1	7.07e-06	1.94e-05	1.40997	0.233372	4.46454	4.16911	4.28574	5.43427	3.13554	11.9065	27.8719	23.0221	18.9565	16.6252
ENSMUSG00000071203	Naip5	1.13e-11	1.94e-09	1.41018	0.065897	451.725	492.151	437.536	472.139	493.562	2063.54	1840.66	2031.91	1838.59	1850.77
ENSMUSG00000069769	Msi2	5.04e-08	3.64e-07	1.41064	0.134117	41.7891	48.4165	39.536	32.9665	28.4262	132.907	171.312	148.935	154.824	173.795
ENSMUSG00000037860	Aim2	1.3e-06	4.7e-06	1.41165	0.263697	0.618034	0.585906	0.656913	1.40819	0.557803	2.95771	5.68842	4.64034	5.40782	4.57149
ENSMUSG00000035173	Ccdc186	6.03e-09	7.74e-08	1.41322	0.110448	18.649	21.6565	21.4694	20.0177	22.8628	109.407	95.4666	78.2747	71.0366	87.5698
ENSMUSG00000040429	Mterf1a	0.0133146	0.0145687	1.41347	0.533181	5.37118	5.21886	8.57624	1.36689	0	11.2138	12.4901	9.7347	11.6622	17.1174
ENSMUSG00000007216	Zfp775	0.00186796	0.00236251	1.41411	0.489442	5.34084	3.45408	6.39282	2.03909	3.15526	27.3161	10.0925	18.1782	16.8802	17.6775
ENSMUSG00000021288	Klc1	5.11e-07	2.19e-06	1.41541	0.163224	32.2895	29.4191	45.2328	21.4039	29.8665	138.097	122.792	100.233	156.11	130.62
ENSMUSG00000022772	Senp5	8.53e-10	2.05e-08	1.41688	0.100299	44.6364	42.7637	37.8824	39.3015	34.4975	166.452	152.808	185.496	165.636	157.011
ENSMUSG00000021500	Ddx46	1.09e-07	6.55e-07	1.41697	0.124904	128.182	155.478	112.947	202.738	128.904	641.489	627.937	633.576	633.215	440.464
ENSMUSG00000027763	Mbnl1	8.23e-11	5.25e-09	1.41825	0.0737985	111.401	103.807	107.444	104.207	120.892	493.435	499.653	463.778	419.806	398.607
ENSMUSG00000039985	Sinhcaf	2.79e-06	8.95e-06	1.41841	0.223423	23.8406	24.7469	14.1306	21.9596	21.5816	74.8627	83.7262	92.1312	119.079	75.7517
ENSMUSG00000059288	Cdyl	7.58e-08	4.96e-07	1.41878	0.166415	22.5243	23.3567	19.5115	24.533	21.7279	96.8629	86.0252	82.1841	109.554	95.6109
ENSMUSG00000042606	Hirip3	4.38e-05	9e-05	1.41892	0.276666	5.62257	6.46739	8.1599	4.39062	3.40261	28.0069	15.6071	17.9988	39.0848	24.7776
ENSMUSG00000020115	Tbk1	1.49e-08	1.49e-07	1.4191	0.102141	44.0793	56.5953	53.8278	56.6847	53.9082	254.887	177.935	278.077	228.17	178.318
ENSMUSG00000022335	Zfat	0.000230406	0.000376082	1.4197	0.292123	5.15434	9.40168	14.9942	10.6611	2.53755	30.0832	27.4847	33.136	38.1576	31.4797
ENSMUSG00000022003	Slc25a30	5.13e-06	1.48e-05	1.41984	0.249456	2.20376	2.51738	1.59247	1.50265	2.3524	7.84778	6.25889	12.4444	13.1317	11.3616
ENSMUSG00000063785	Utp14a	8.32e-08	5.33e-07	1.42024	0.138613	21.9727	23.0042	15.2606	26.635	24.2901	79.9553	103.423	99.561	103.782	77.3835
ENSMUSG00000039242	B3galnt2	4.74e-06	1.39e-05	1.42073	0.210476	5.79775	6.81393	4.96905	9.16602	11.2709	34.5753	26.9523	29.206	45.5921	25.9449
ENSMUSG00000026361	Cdc73	3.21e-08	2.58e-07	1.4211	0.112821	75.0683	59.4353	101.568	65.2189	54.3793	285.37	306.016	293.008	275.857	285.372
ENSMUSG00000002625	Akap8l	7.5e-05	0.000142725	1.4212	0.254987	16.7447	29.9158	11.9688	15.5213	8.28447	69.9831	103.605	51.0361	69.0517	42.169
ENSMUSG00000033039	Micall1	1.01e-06	3.84e-06	1.42143	0.191473	9.40502	10.5423	9.01883	9.40567	7.65267	32.6621	51.6195	54.312	36.5642	28.729
ENSMUSG00000024298	Zfp871	5.65e-11	4.46e-09	1.42145	0.0750765	91.2242	110.622	97.1697	98.0983	101.251	454.182	401.32	441.847	392.59	383.293
ENSMUSG00000033486	Catsper2	0.000212285	0.000350207	1.42207	0.347837	5.7962	2.86682	1.93829	1.83604	1.28952	8.99621	9.96108	8.88569	21.6306	12.3233
ENSMUSG00000021171	Esyt2	2.34e-08	2.05e-07	1.42286	0.107188	231.302	242.096	259.276	222.257	252.303	909.243	865.1	1337.36	783.986	1223.2
ENSMUSG00000062127	Cttnbp2nl	3.97e-07	1.78e-06	1.42307	0.168621	20.8154	27.9576	18.8751	30.7071	18.6322	72.1016	109.691	108.95	104.048	93.8393
ENSMUSG00000021374	Nup153	1.4e-06	5.01e-06	1.42331	0.178681	12.102	9.5001	10.9735	9.44833	17.6097	57.1815	36.1414	68.1295	52.2706	41.4334
ENSMUSG00000058325	Dock1	1.35e-09	2.83e-08	1.42354	0.0903361	80.675	95.0589	93.4774	89.3603	113.142	414.225	366.181	458.085	390.849	335.981
ENSMUSG00000061578	Ksr2	0.000476878	0.000706759	1.42444	0.397506	0.626764	4.1582	0.623492	1.18644	3.74198	7.48267	10.9467	9.87357	5.91613	8.09528
ENSMUSG00000093593	Gm20683	0.0215258	0.0230418	1.42526	0.667343	2.15852	7.49151	3.98355	7.38611	2.54876	9.35985	4.32958	47.0756	40.705	30.0261
ENSMUSG00000047022	Mipol1	0.000108984	0.000196903	1.42555	0.286459	8.26687	5.67073	9.34104	1.90306	6.87041	26.3144	27.4746	21.9754	22.5244	29.7688
ENSMUSG00000029249	Rest	8.65e-10	2.08e-08	1.42605	0.0919048	64.4693	62.756	80.5022	74.8668	57.1307	285.529	268.475	315.185	276.64	267.848
ENSMUSG00000021911	Parg	9.4e-09	1.07e-07	1.42645	0.123946	55.2848	56.7498	64.6957	59.5869	55.8427	206.005	273.281	284.362	267.492	203.922
ENSMUSG00000055415	Atp10b	6.05e-11	4.59e-09	1.42731	0.069868	169.839	177.881	193.51	202.957	216.661	832.155	797.949	718.138	861.282	794.722
ENSMUSG00000018507	Trpv2	0.000250594	0.000403758	1.42747	0.385303	1.51446	2.24721	2.96087	5.0453	1.05175	7.40857	12.3267	14.8451	11.263	10.8241
ENSMUSG00000049313	Sorl1	1.43e-07	8.04e-07	1.42748	0.144064	10.155	9.18009	11.1251	11.2847	7.59771	55.6045	50.8471	36.1651	41.2888	32.1157
ENSMUSG00000050730	Arhgap42	7.83e-10	1.95e-08	1.42763	0.0999211	55.9101	49.2597	50.5178	56.4264	52.1097	198.26	219.303	261.682	230.767	203.352
ENSMUSG00000040661	Rad54l2	1.78e-08	1.7e-07	1.42796	0.128333	11.9184	15.7955	16.4234	16.7953	14.0528	59.8359	77.605	56.883	70.567	56.0669
ENSMUSG00000075520	Malrd1	5.43e-11	4.45e-09	1.42848	0.0654328	608.856	565.788	535.932	593.374	550.067	2772.96	2263.67	2549.74	2069.91	2307.61
ENSMUSG00000018199	Ro60	3.07e-06	9.67e-06	1.42864	0.178784	19.8479	17.6515	10.2947	7.57858	14.2352	64.709	57.7718	55.8046	46.0806	59.7663
ENSMUSG00000071324	Armc2	0.000580272	0.000837775	1.42894	0.356389	1.41264	1.54606	7.65356	4.04624	2.33957	8.54541	25.4092	14.0295	14.2021	9.92813
ENSMUSG00000043279	Trim56	5.79e-07	2.41e-06	1.42903	0.149778	70.7623	101.408	97.5226	91.6758	48.1567	415.75	325.08	300.454	305.789	323.551
ENSMUSG00000073542	Cep76	3.15e-05	6.82e-05	1.4291	0.231707	33.1132	39.7454	29.8845	39.084	27.3456	163.609	226.507	146.596	169.478	61.195
ENSMUSG00000022770	Dlg1	2.1e-09	3.83e-08	1.42953	0.0922461	97.1923	108.583	102.092	140.419	109.115	409.142	529.674	413.418	496.544	479.923
ENSMUSG00000027323	Rad51	4.2e-06	1.26e-05	1.42972	0.241086	4.44151	3.7393	2.52201	5.12803	3.69952	19.4145	19.944	16.264	18.6433	14.0707
ENSMUSG00000040820	Hlcs	0.000105801	0.000191794	1.42992	0.267346	17.5787	15.169	15.6638	14.6193	42.3038	50.0814	83.4907	134.09	109.045	59.7524
ENSMUSG00000020706	Ftsj3	8.41e-07	3.31e-06	1.43047	0.189186	9.78173	5.35497	6.3881	7.11522	7.30537	31.2864	29.1165	31.258	43.017	23.6936
ENSMUSG00000035401	Emsy	2.85e-07	1.37e-06	1.4305	0.158417	26.8227	38.366	46.6978	24.6938	28.8473	164.311	124.246	124.952	142.838	127.532
ENSMUSG00000042225	Ammecr1	1.57e-06	5.53e-06	1.43066	0.166669	22.4315	18.7037	9.64978	25.6228	15.8912	70.2551	81.6375	78.7372	70.8208	73.9896
ENSMUSG00000041361	Myzap	8.02e-08	5.19e-07	1.4308	0.122206	37.7968	32.5732	56.8555	49.7256	47.6015	202.291	228.951	163.999	153.447	190.027
ENSMUSG00000031309	Rps6ka3	4.64e-09	6.56e-08	1.43091	0.125644	18.6763	18.084	16.1332	17.5895	17.1651	66.533	74.3601	78.817	87.156	68.9892
ENSMUSG00000055866	Per2	3.75e-07	1.7e-06	1.43148	0.184283	69.3714	68.225	78.3976	72.9547	72.0128	216.523	342.499	263.607	372.922	352.324
ENSMUSG00000048911	Rnf24	6.03e-05	0.000118225	1.43155	0.250293	24.1463	23.8484	18.3537	25.546	6.69546	75.5464	72.1031	95.7211	63.9191	79.0554
ENSMUSG00000036019	Tmtc2	8.51e-08	5.41e-07	1.43165	0.146029	17.2342	21.8813	23.3779	15.8012	25.6593	72.5192	95.799	95.7711	97.3526	77.8778
ENSMUSG00000037395	Rcor3	1.22e-07	7.16e-07	1.43166	0.142516	17.1526	24.7468	32.7109	20.9408	26.0951	114.408	115.263	101.411	86.269	91.6815
ENSMUSG00000111452	Rcor3	1.22e-07	7.16e-07	1.43166	0.142516	17.1526	24.7468	32.7109	20.9408	26.0951	114.408	115.263	101.411	86.269	91.6815
ENSMUSG00000022369	Mtbp	0.0153596	0.0166823	1.43232	0.555272	5.13503	16.8565	0.516945	13.7723	7.16085	14.8024	31.3767	15.7607	51.8724	33.2442
ENSMUSG00000032449	Slc25a36	1.68e-08	1.62e-07	1.43241	0.104339	110.489	140.867	123.195	126.362	132.303	658.051	647.308	543.063	442.102	410.332
ENSMUSG00000020290	Xpo1	4.95e-08	3.58e-07	1.43244	0.116441	88.658	84.6396	126.791	118.267	107.279	344.136	368.694	481.941	537.18	482.83
ENSMUSG00000026019	Wdr12	5.35e-06	1.54e-05	1.43291	0.206244	8.45711	3.61657	8.2528	8.01613	8.24266	23.9531	35.8944	30.1791	25.8491	42.681
ENSMUSG00000039233	Tbce	5.41e-07	2.29e-06	1.43364	0.149219	39.2241	26.5939	26.6769	22.0027	17.528	94.7962	138.453	108.073	115.138	92.1098
ENSMUSG00000026754	Golga1	1.26e-08	1.32e-07	1.434	0.116103	56.4599	70.0292	46.3827	42.6539	55.0643	237.347	212.853	234.077	247.031	198.725
ENSMUSG00000024384	Iws1	2.03e-07	1.06e-06	1.43405	0.143438	15.8541	21.3603	20.027	18.5186	31.7394	81.068	101.612	73.9874	105.86	88.1555
ENSMUSG00000038119	Cdon	2.47e-06	8.06e-06	1.43455	0.224353	5.21243	6.97485	5.58394	7.92814	4.75396	27.38	35.9356	20.3082	27.9341	24.4474
ENSMUSG00000041431	Ccnb1	9.6e-06	2.52e-05	1.43467	0.203406	18.1637	9.64028	14.8217	19.3608	11.826	38.8286	87.4838	55.0224	90.1255	52.6728
ENSMUSG00000039117	Taf4	3.79e-05	7.97e-05	1.43592	0.237774	28.1542	68.8963	30.8077	37.1845	38.7897	157.966	216.583	150.938	257.843	89.3839
ENSMUSG00000041695	Kcnj2	4.37e-06	1.3e-05	1.43704	0.224955	5.34084	9.35186	7.45829	10.1954	8.41402	34.3864	47.5253	32.6092	42.3512	23.7409
ENSMUSG00000074653	Lrrc31	3.92e-06	1.19e-05	1.43711	0.222013	28.6374	15.5052	12.2311	14.441	12.8133	59.1118	76.6194	72.5779	71.5724	63.8921
ENSMUSG00000021796	Bmpr1a	3.77e-10	1.23e-08	1.43729	0.0833715	53.4487	55.4109	61.2062	53.407	57.7861	293.994	227.516	208.644	249.23	219.842
ENSMUSG00000023951	Vegfa	6.01e-08	4.15e-07	1.43797	0.119245	51.362	91.8815	76.81	72.5624	68.8693	283.253	366.568	338.861	292.158	240.127
ENSMUSG00000037001	Zfp39	0.00011587	0.000207666	1.43826	0.326546	2.13634	4.67593	3.19641	8.41184	5.25876	24.0101	19.5144	20.7779	16.3198	19.0784
ENSMUSG00000030064	Frmd4b	3.68e-08	2.86e-07	1.43833	0.135966	27.6386	25.5266	33.7706	34.4064	35.8239	128.418	140.063	161.548	102.579	139.147
ENSMUSG00000024241	Sos1	1.73e-10	7.98e-09	1.43846	0.0761656	112.092	128.384	116.964	107.351	115.183	528.024	543.003	429.944	532.247	428.622
ENSMUSG00000020463	Ppp4r3b	2.5e-08	2.16e-07	1.43992	0.118134	20.6202	32.7315	22.7945	20.3993	31.5526	111.797	111.706	107.235	95.7637	111.714
ENSMUSG00000075415	Fnbp1	5.14e-06	1.49e-05	1.44019	0.215539	13.5689	8.92458	7.91419	17.8902	12.2168	49.9035	72.9061	46.2243	37.5151	52.7275
ENSMUSG00000042155	Klhl23	3.41e-06	1.06e-05	1.4406	0.266572	0.324045	0.887251	0.484879	0.931189	0.496238	7.31794	4.06824	2.00988	3.89599	4.97293
ENSMUSG00000056553	Ptprn2	1.71e-06	5.92e-06	1.44077	0.169352	16.0225	37.4989	23.8981	25.1383	17.8798	78.6244	110.891	128.388	97.1951	86.9546
ENSMUSG00000048251	Bcl11b	1.8e-08	1.72e-07	1.44087	0.112153	20.872	26.8527	26.7812	26.9299	20.1964	92.8744	134.222	93.4379	116.466	87.6209
ENSMUSG00000021693	Kif2a	1.18e-06	4.36e-06	1.44179	0.162975	76.1827	112.348	97.4656	94.2919	80.9874	509.922	243.584	406.677	540.347	322.066
ENSMUSG00000061244	Exoc5	1.05e-08	1.16e-07	1.44225	0.104034	25.8016	32.9209	33.8744	33.5867	32.9995	156.987	105.495	131.007	124.101	170.368
ENSMUSG00000032899	Styk1	3.61e-10	1.19e-08	1.44283	0.0829472	139.188	175.228	145.844	176.059	174.881	695.833	716.465	770.72	640.301	611.978
ENSMUSG00000025757	Hspa4l	4e-06	1.21e-05	1.44316	0.201537	5.34808	8.14362	9.92771	5.59024	4.12544	25.1341	27.7824	21.1462	31.7069	39.4766
ENSMUSG00000115951	Hspa4l	4e-06	1.21e-05	1.44316	0.201537	5.34808	8.14362	9.92771	5.59024	4.12544	25.1341	27.7824	21.1462	31.7069	39.4766
ENSMUSG00000032212	Sltm	1.18e-08	1.26e-07	1.44351	0.101464	92.5412	118.744	97.7537	137.698	95.3204	450.786	542.095	458.657	485.244	359.793
ENSMUSG00000047412	Zbtb44	2.04e-07	1.06e-06	1.44373	0.135768	28.3379	36.2974	45.6046	39.971	37.8891	152.856	230.024	156.959	162.881	113.554
ENSMUSG00000041685	Fcho2	1.74e-10	7.98e-09	1.44479	0.0701653	127.936	157.164	136.282	124.956	149.929	623.248	630.744	656.096	511.761	541.009
ENSMUSG00000032420	Nt5e	5.21e-06	1.5e-05	1.44512	0.191573	167.544	132.781	206.649	131.586	91.0171	945.282	564.438	445.228	480.527	672.238
ENSMUSG00000022637	Cblb	1.5e-08	1.5e-07	1.44513	0.124668	53.7748	64.0379	58.5827	44.5683	39.9546	227.042	215.332	215.758	241.762	201.028
ENSMUSG00000030505	Prmt3	2.8e-06	8.97e-06	1.44565	0.206257	3.78217	4.58118	3.97185	4.55511	6.6689	22.6952	15.1461	26.0785	30.5918	15.7
ENSMUSG00000028274	Rngtt	7.07e-09	8.72e-08	1.4457	0.134776	30.9769	31.5625	33.0296	31.6058	29.1735	156.016	134.24	125.09	120.283	138.381
ENSMUSG00000063652	Slc22a21	1.63e-05	3.92e-05	1.44587	0.21748	3.94806	13.3937	8.42317	9.56144	10.3674	38.412	33.7154	51.4695	42.2019	27.6489
ENSMUSG00000064317	Gm10146	0.0235666	0.0251287	1.44619	0.70941	6.10473	2.412	0	3.32727	4.48e-07	10.74	8.11909	12.6498	12.6133	1.02184
ENSMUSG00000038866	Zcchc2	3.06e-07	1.45e-06	1.44657	0.141874	28.1573	35.0101	33.8793	42.4275	36.1235	160.386	132.639	213.708	99.6898	165.105
ENSMUSG00000041301	Cftr	5.92e-10	1.64e-08	1.44667	0.0753218	209.115	200.79	246.643	255.299	273.945	1009.07	1056.73	960.521	1140.39	865.792
ENSMUSG00000036298	Slc2a13	0.00148513	0.00192412	1.44742	0.385665	2.57125	4.22172	2.24393	1.22834	0.949375	27.6242	10.6689	10.9162	3.16854	10.0326
ENSMUSG00000021466	Ptch1	1.25e-05	3.14e-05	1.44767	0.257849	8.52453	7.72502	5.16118	6.74525	8.42038	28.0908	47.1123	21.5131	44.0299	27.8273
ENSMUSG00000022228	Zscan26	5.65e-09	7.38e-08	1.44776	0.0974503	49.8076	59.4749	63.2953	79.0615	47.9278	248.452	229.11	265.467	266.687	253.726
ENSMUSG00000096401	Gm21811	4.07e-06	1.22e-05	1.44786	0.226858	13.8867	31.6406	15.3593	19.8171	16.1737	94.3327	72.6947	88.5204	67.6919	81.6322
ENSMUSG00000024045	Akap8	1.34e-07	7.63e-07	1.44907	0.130428	24.6586	41.6487	35.1457	48.2889	38.9077	148.039	189.223	141.53	184.671	136.928
ENSMUSG00000033964	Zbtb41	3.81e-07	1.72e-06	1.44925	0.145382	30.8254	26.99	17.9747	21.7363	19.6116	77.4629	89.6892	115.441	140.182	86.5242
ENSMUSG00000027253	Lrp4	1.99e-09	3.69e-08	1.45	0.0852161	82.2856	79.8503	99.8358	100.731	71.4508	336.099	376.54	405.865	418.165	316.521
ENSMUSG00000040123	Zmym5	1.42e-08	1.45e-07	1.45005	0.103856	76.4712	109.827	81.0306	93.2632	112.946	471.218	401.993	400.934	312.413	434.425
ENSMUSG00000039457	Ppl	1.1e-05	2.82e-05	1.45027	0.266959	7.58311	4.97946	4.53828	7.23926	4.47992	25.8716	21.8803	28.4471	34.4242	19.8234
ENSMUSG00000032411	Tfdp2	4.31e-08	3.23e-07	1.45049	0.116265	87.3269	107.843	114.405	93.303	127.687	533.225	521.176	423.609	489.847	320.004
ENSMUSG00000039840	Epg5	1.01e-08	1.12e-07	1.45248	0.125242	23.3461	20.8483	23.2826	18.2811	17.0279	85.4582	82.1659	109.951	81.9863	87.2717
ENSMUSG00000116023	Epg5	1.01e-08	1.12e-07	1.45248	0.125242	23.3461	20.8483	23.2826	18.2811	17.0279	85.4582	82.1659	109.951	81.9863	87.2717
ENSMUSG00000040321	Zfp770	1.88e-06	6.42e-06	1.45253	0.215783	8.48282	8.35537	8.46124	5.66865	7.51717	25.7632	38.1778	26.4802	46.6396	38.4124
ENSMUSG00000021669	Col4a3bp	4.93e-09	6.82e-08	1.45284	0.09351	142.194	149.146	141.251	145.566	161.143	637.831	643.547	813.222	659.206	462.006
ENSMUSG00000051220	Ercc6l	5.7e-06	1.62e-05	1.4531	0.222231	9.63293	8.20086	5.35066	15.3578	6.3425	37.9534	38.3167	35.3092	43.438	33.5829
ENSMUSG00000061136	Prpf40a	7.4e-09	9.02e-08	1.45373	0.111315	94.1683	125.296	130.657	93.3028	104.735	445.997	456.341	581.135	415.864	447.272
ENSMUSG00000026980	Ly75	1.25e-07	7.27e-07	1.45407	0.12998	184.085	158.731	201.023	172.423	235.255	1082.57	915.294	740.101	844.808	558.337
ENSMUSG00000071796	6820431F20Rik	1.45e-10	7.14e-09	1.45461	0.0658328	342.005	417.593	398.294	332.32	338.951	1738.31	1610.11	1632.54	1537.51	1321.17
ENSMUSG00000053852	Adgrg4	0.00345601	0.00413541	1.45546	0.506979	9.52456	10.8667	10.0973	17.5718	17.5703	42.614	38.2572	79.5775	53.3619	78.6757
ENSMUSG00000009575	Cbx5	2.9e-07	1.39e-06	1.45546	0.14195	51.2343	52.7454	59.1104	51.8572	46.2878	212.193	286.807	218.734	306.127	141.201
ENSMUSG00000079553	Kifc1	0.000283422	0.000448577	1.45603	0.307544	9.60212	6.34786	22.2597	10.1226	7.38203	37.222	71.928	27.8531	82.91	29.1079
ENSMUSG00000001065	Zfp276	6.2e-06	1.74e-05	1.45706	0.202283	4.55838	10.3268	8.30085	7.13648	5.14425	39.325	23.2709	31.5964	43.9103	21.9578
ENSMUSG00000034653	Ythdc2	1e-07	6.15e-07	1.45748	0.157475	23.2787	22.4802	21.1703	24.1886	37.0776	106.251	100.377	124.617	112.818	104.682
ENSMUSG00000044452	Zfp507	1.49e-06	5.28e-06	1.4577	0.19289	7.90674	8.10936	9.16632	9.16885	9.2455	62.3508	49.2131	30.0751	35.6014	27.4713
ENSMUSG00000019984	Med23	4e-09	5.9e-08	1.45771	0.126883	29.8014	28.3965	33.7911	28.0873	25.8422	120.812	116.28	132.598	128.751	135.274
ENSMUSG00000020527	Myo19	9.29e-06	2.45e-05	1.458	0.20596	14.9544	45.1542	26.6338	27.8607	30.6411	97.0899	106.033	108.423	182.373	119.16
ENSMUSG00000020740	Gga3	1.26e-05	3.17e-05	1.458	0.242778	16.293	15.6893	11.0642	27.1414	12.0327	58.3246	60.8536	75.8904	105.817	53.9565
ENSMUSG00000031949	Adat1	4.17e-06	1.25e-05	1.45856	0.240531	8.33939	5.0704	4.62122	8.49904	5.47413	28.0454	34.7362	24.9658	31.0141	24.1826
ENSMUSG00000040586	Ofd1	6.6e-07	2.7e-06	1.45953	0.19135	14.9544	9.35186	9.58924	12.2345	8.41402	37.0315	43.1371	54.5053	57.1741	49.0645
ENSMUSG00000028465	Tln1	2.46e-07	1.22e-06	1.45998	0.139943	31.0944	36.7467	31.577	33.9087	27.7383	185.852	99.9668	158.852	174.874	103.258
ENSMUSG00000116815	Gm49760	0.000209854	0.000346637	1.46029	0.405826	2.09726	2.91312	3.52585	3.09033	1.17165	14.2781	14.3854	9.10344	10.8457	12.7476
ENSMUSG00000053414	Hunk	4.01e-07	1.8e-06	1.46065	0.179558	9.38662	11.7407	8.69385	12.1629	8.58212	41.6823	57.6083	53.5711	32.1079	43.4715
ENSMUSG00000020122	Egfr	1.6e-05	3.85e-05	1.46098	0.219214	8.47416	6.0906	17.0535	6.79261	5.80485	44.9359	24.9743	47.456	33.5362	37.0865
ENSMUSG00000025995	Wdr75	0.000131099	0.000231252	1.46103	0.284941	11.6488	5.08156	5.60312	3.53882	6.62436	14.889	43.2617	34.9366	18.184	39.2374
ENSMUSG00000041702	Btbd7	1.42e-09	2.93e-08	1.46207	0.0830826	80.7774	99.7394	91.9235	84.2942	95.8839	420.163	443.532	346.126	453.37	312.729
ENSMUSG00000035021	Baz1a	2.2e-06	7.34e-06	1.46277	0.227331	9.64893	7.91844	8.8076	8.98908	5.53496	35.8106	28.231	40.0082	33.4675	47.116
ENSMUSG00000035284	Vps13c	0.00014771	0.000256606	1.46418	0.285097	19.2592	20.8978	13.2842	18.6364	4.29143	68.0692	57.9514	65.0195	47.563	63.4965
ENSMUSG00000034761	Map4k5	5.15e-06	1.49e-05	1.46433	0.193847	50.362	45.759	40.6087	32.4657	22.4826	128.506	115.958	233.65	202.739	154.545
ENSMUSG00000057406	Nsd2	2.35e-07	1.18e-06	1.46446	0.15133	93.1231	183.627	123.282	167.636	108.702	510.903	653.321	596.952	547.292	541.424
ENSMUSG00000078684	5830417I10Rik	3.73e-07	1.7e-06	1.46481	0.146639	23.6748	31.5749	40.8169	54.1434	30.7993	141.376	175.758	136.806	166.115	144.735
ENSMUSG00000021495	Fam193b	1.07e-07	6.45e-07	1.46515	0.165427	23.3553	35.9489	31.2139	24.976	25.869	121.012	152.166	120.724	109.352	113.396
ENSMUSG00000001228	Uhrf1	1.8e-05	4.26e-05	1.46522	0.222804	50.0334	31.5615	40.9812	67.2899	51.5359	146.734	298.728	177.393	335.668	136.224
ENSMUSG00000021519	Mterf3	9.7e-09	1.09e-07	1.4667	0.117994	28.9914	41.0554	25.5084	26.2302	27.6911	136.818	134.539	138.54	116.239	121.654
ENSMUSG00000001768	Rin2	5.89e-09	7.61e-08	1.46739	0.102138	48.0909	63.716	62.4194	51.176	43.3065	278.622	208.447	253.199	207.996	220.789
ENSMUSG00000028284	Map3k7	1.05e-07	6.39e-07	1.46772	0.13679	15.8035	18.068	15.7614	15.8659	15.1279	91.5047	47.5384	61.4861	79.1529	88.2706
ENSMUSG00000030126	Tmcc1	3.09e-10	1.1e-08	1.46806	0.0826235	141.309	114.48	140.654	121.432	136.14	558.752	622.057	595.054	606.612	468.959
ENSMUSG00000029822	Osbpl3	1.54e-07	8.51e-07	1.46905	0.134216	135.236	122.385	109.742	83.5131	112.421	501.821	508.776	517.258	625.782	325.208
ENSMUSG00000057982	Zfp809	5.88e-08	4.08e-07	1.46949	0.148787	26.1318	21.5227	27.8046	18.3454	22.5832	76.0612	106.708	110.307	113.565	107.552
ENSMUSG00000033054	Npat	2.29e-07	1.16e-06	1.46965	0.181962	13.0979	18.6985	18.7452	19.0326	12.8972	64.4262	73.7132	85.32	70.548	69.0187
ENSMUSG00000020634	Ubxn2a	3.26e-10	1.13e-08	1.46977	0.072111	173.089	213.628	211.043	210.07	215.731	996.635	1007.1	876.023	868.441	726.739
ENSMUSG00000062826	Ces2f	1.92e-06	6.52e-06	1.47019	0.202718	7.07319	4.48244	7.02785	3.20141	5.13157	24.2743	27.0705	30.5677	18.6541	22.1911
ENSMUSG00000021775	Nr1d2	1.36e-06	4.88e-06	1.47039	0.168598	12.0581	20.6433	21.5271	22.6537	29.9923	101.117	116.539	93.6317	80.9757	70.0842
ENSMUSG00000034111	Tmed8	4.76e-06	1.39e-05	1.47078	0.241843	7.47718	7.0139	6.39282	10.1954	5.25876	28.2145	44.1642	37.8766	32.8222	23.7409
ENSMUSG00000021671	Poc5	0.000790444	0.00109735	1.47085	0.355504	5.82707	1.41714	11.4261	2.48079	2.43291	21.569	15.2082	22.092	22.3879	10.5263
ENSMUSG00000041308	Sntb2	2.29e-07	1.16e-06	1.4713	0.145432	21.3634	17.1994	14.762	13.4106	13.4981	49.2524	67.6788	88.5821	66.251	88.8069
ENSMUSG00000031644	Nek1	4.73e-07	2.06e-06	1.47208	0.174628	23.3605	12.8956	13.8267	15.2201	13.649	58.1348	70.1427	91.2349	74.8882	55.4092
ENSMUSG00000042104	Uggt2	7.28e-05	0.000139098	1.47278	0.316767	0.276166	1.47688	0.13774	0.216865	2.43828	4.17859	5.88092	5.00355	3.67808	4.23793
ENSMUSG00000033149	Phldb2	0.000233269	0.000380084	1.47363	0.331182	1.23549	3.0569	0.902588	1.25416	0.40658	9.79089	6.65199	7.97935	2.4299	11.4329
ENSMUSG00000052040	Klf13	1.15e-07	6.85e-07	1.47405	0.130698	15.6074	22.3707	17.5238	18.9256	18.0203	74.6226	111.323	101.586	75.6755	57.5686
ENSMUSG00000020859	Spag9	6.75e-11	4.83e-09	1.47576	0.073599	298.644	338.753	333.183	277.175	292.235	1556.62	1281.91	1351.53	1235.4	1320.78
ENSMUSG00000034610	Tut4	0.000113125	0.000203449	1.47633	0.278266	3.93165	20.0261	9.09554	9.526	10.2769	46.9309	47.8001	60.8171	26.7952	39.0091
ENSMUSG00000033031	Cip2a	1.91e-05	4.49e-05	1.47682	0.226162	13.0632	6.06022	5.49604	16.0172	5.46195	41.726	34.756	41.7328	40.501	32.3167
ENSMUSG00000087153	Gm6483	0.000150857	0.000261165	1.47687	0.388661	1.11351	2.65124	2.41051	3.38129	3.25831	13.1027	12.9935	16.5069	10.0931	10.0142
ENSMUSG00000021275	Tecpr2	8.99e-07	3.49e-06	1.47798	0.162255	15.673	20.0803	26.9067	19.0697	21.5448	74.2724	133.948	74.0947	120.654	69.6536
ENSMUSG00000045205	Dpy19l4	2.06e-08	1.88e-07	1.47861	0.137966	27.4843	23.0513	21.3602	26.953	20.7352	94.4838	89.7466	122.824	101.802	125.679
ENSMUSG00000078546	Zfp995	4.93e-07	2.13e-06	1.4787	0.161912	21.4646	11.0123	17.4326	10.5029	13.7477	78.337	69.0047	54.7797	54.8476	68.4165
ENSMUSG00000095325	Zfp870	2.57e-06	8.34e-06	1.47902	0.183396	17.1533	11.7517	18.1433	24.2722	21.7178	66.3544	58.8238	122.86	73.196	99.7054
ENSMUSG00000020454	Eif4enif1	2.69e-08	2.27e-07	1.47938	0.132086	26.8212	28.6514	27.1326	33.6958	21.5576	142.297	128.765	100.183	103.333	139.802
ENSMUSG00000028514	Usp24	8.58e-10	2.06e-08	1.48012	0.0839596	108.121	77.6303	98.231	90.0791	89.5076	392.85	362.072	380.382	502.664	408.62
ENSMUSG00000039748	Exo1	0.00494682	0.00575052	1.4802	0.470436	2.41671	4.69967	0.140506	4.5961	0.913151	5.54113	8.73695	15.8233	19.5774	5.76421
ENSMUSG00000102059	Gm20257	0.00193406	0.00243827	1.48087	0.415559	1.11731	2.43078	4.41745	2.15868	1.6322	26.0261	5.76221	29.1827	8.60161	4.3379
ENSMUSG00000026803	Ttf1	9.01e-08	5.67e-07	1.48094	0.158205	15.8769	22.7874	16.4806	18.1053	16.868	81.7396	88.172	68.1422	65.171	104.134
ENSMUSG00000021428	Riok1	6.21e-06	1.74e-05	1.48108	0.20013	19.6234	40.3184	16.7694	16.2329	18.9797	77.8526	147.033	93.475	85.809	80.6154
ENSMUSG00000018800	Abca5	0.000851174	0.00116902	1.48121	0.367352	1.80941	3.96073	0.902377	1.81355	8.03828	9.55666	9.06643	26.5556	12.8166	13.0513
ENSMUSG00000025555	Farp1	2.24e-07	1.14e-06	1.48159	0.152808	12.464	7.44552	10.8165	10.2313	7.6515	31.1243	45.852	40.6753	54.2649	50.371
ENSMUSG00000067889	Sptbn2	2.93e-06	9.29e-06	1.48273	0.259983	0.118879	0.130293	0.0592942	0.342512	0.117131	4.9452	0.998571	4.08101	2.25296	1.32804
ENSMUSG00000046782	Ttc6	0.00711083	0.00807214	1.48424	0.510901	0	4.60848	0.250364	1.01954	5.13862	10.5804	6.16244	9.79471	6.38012	4.74818
ENSMUSG00000072066	6720489N17Rik	1.25e-05	3.15e-05	1.48432	0.320167	1.1158	1.22135	0	0.533048	0.549311	3.80741	4.83538	3.93621	3.31972	5.97125
ENSMUSG00000034664	Itga2b	0.00155396	0.00200289	1.48458	0.419319	0	1.57736	0.847735	4.10251	2.84873	5.41691	6.48631	6.33393	8.20603	14.1841
ENSMUSG00000041966	Dcaf17	4.71e-07	2.05e-06	1.48466	0.180562	15.069	11.5136	13.0402	15.6143	23.6076	63.5607	74.7731	56.2521	80.5988	73.7331
ENSMUSG00000030446	Zfp273	4.42e-06	1.31e-05	1.48578	0.25386	5.59938	5.84491	9.15996	6.42682	9.46577	35.3647	33.2417	36.5171	26.2907	35.7114
ENSMUSG00000025986	Slc39a10	1.69e-05	4.04e-05	1.48727	0.259344	1.04535	3.14718	2.346	3.29466	3.34549	17.6603	14.5077	8.68445	13.5659	10.7784
ENSMUSG00000046230	Vps13a	7.32e-09	8.95e-08	1.48727	0.120381	52.6645	48.1359	61.1492	48.3791	66.0167	252.948	301.2	224.806	237.753	213.714
ENSMUSG00000042699	Dhx9	1.28e-10	6.72e-09	1.48729	0.0692607	160.805	160.168	187.196	177.483	132.109	755.61	646.782	728.01	747.786	729.66
ENSMUSG00000082103	Gm15320	0.00012033	0.000214532	1.48764	0.337138	2.54312	1.37734	1.45535	0.68122	2.52739	7.35895	19.3814	8.9077	8.74476	4.4964
ENSMUSG00000037697	Ddhd1	2.19e-08	1.96e-07	1.48768	0.111304	111.916	105.01	154.865	181.722	135.024	621.137	590.785	597.876	685.181	512.501
ENSMUSG00000037725	Ckap2	3.38e-05	7.24e-05	1.48806	0.291037	7.58149	2.88755	4.71953	3.68411	2.39442	14.8817	17.6505	26.2449	18.1652	20.6494
ENSMUSG00000032000	Birc3	1.96e-08	1.82e-07	1.48859	0.133115	25.3672	24.9853	22.6188	25.9126	18.163	93.8266	123.763	86.9705	101.15	122.61
ENSMUSG00000020647	Ncoa1	2.92e-08	2.41e-07	1.48888	0.149984	37.1048	32.4375	36.4425	43.2625	36.6969	146.551	161.312	150.486	163.294	215.983
ENSMUSG00000022533	Atp13a3	7.57e-11	5.07e-09	1.48907	0.0849065	64.0808	75.9311	72.7624	68.4421	72.2061	312.523	314.383	322.601	343.266	282.94
ENSMUSG00000033446	Lpar6	2.33e-07	1.17e-06	1.48963	0.156915	26.8993	17.5382	20.1249	18.3518	14.3504	67.0465	113.443	97.3574	83.5192	76.9193
ENSMUSG00000005501	Usp40	7.32e-09	8.95e-08	1.48969	0.113292	40.3309	49.8259	38.3035	42.9927	39.4216	155.12	180.813	185.042	253.72	178.131
ENSMUSG00000027678	Ncoa3	1.74e-06	6.02e-06	1.48985	0.187538	10.7563	7.16326	8.97585	7.13601	4.88911	48.213	41.0058	35.683	23.7842	32.0394
ENSMUSG00000040022	Rab11fip2	1.86e-06	6.36e-06	1.49021	0.217669	9.29709	12.756	6.19448	11.0095	9.9069	50.0169	55.8358	41.9691	43.4793	33.2305
ENSMUSG00000005102	Eif2ak4	2.02e-05	4.71e-05	1.49026	0.272529	8.54547	15.6374	23.924	15.3283	20.0162	63.091	106.764	61.1241	67.0355	69.7314
ENSMUSG00000026429	Ube2t	0.000145249	0.00025296	1.49068	0.336144	3.20451	3.75057	7.14974	3.05863	2.40642	19.9262	22.4202	23.1054	21.6979	8.26428
ENSMUSG00000036208	Nepro	4.94e-07	2.13e-06	1.49168	0.193985	8.63596	9.50949	11.8566	13.6338	10.737	59.4865	60.318	36.7006	49.9913	44.9222
ENSMUSG00000020413	Hus1	2.91e-05	6.38e-05	1.49189	0.291068	6.10089	9.86839	9.00967	4.66095	9.12941	32.6078	60.0687	28.7418	28.2633	32.7948
ENSMUSG00000032009	Sesn3	2.01e-08	1.85e-07	1.49214	0.130033	24.9826	22.3557	20.2439	19.3493	19.9632	74.9124	90.6752	92.1379	128.872	103.026
ENSMUSG00000020196	Cabin1	1.28e-08	1.34e-07	1.4922	0.146716	14.7814	13.972	11.6165	15.1238	13.1189	62.7637	61.7712	70.5186	59.3345	58.7249
ENSMUSG00000038943	Prc1	2.92e-06	9.28e-06	1.49245	0.185777	34.4672	20.5372	30.2683	28.8314	25.3141	81.2732	155.884	86.3856	185.615	143.789
ENSMUSG00000035877	Zhx3	9.12e-09	1.05e-07	1.49249	0.11073	57.1948	51.3145	59.7939	70.1702	69.9915	290.3	286.158	258.773	341.16	211.255
ENSMUSG00000025278	Flnb	3.23e-09	5.19e-08	1.49297	0.0921084	251.381	268.69	297.186	288.962	325.985	1307.34	1178.4	1134.82	1720.49	1104.79
ENSMUSG00000020914	Top2a	8.59e-06	2.28e-05	1.49394	0.209211	32.4918	20.2898	16.2612	25.5829	30.1491	71.668	126.859	98.5886	192.869	91.0367
ENSMUSG00000020941	Map3k14	0.00109852	0.00147116	1.49394	0.377859	2.20316	6.89474	3.21171	5.99806	0.433879	11.759	16.4683	12.8452	17.2716	15.5086
ENSMUSG00000033102	Cdc14b	1.46e-09	2.96e-08	1.49465	0.0983543	43.1771	59.0728	55.2392	60.7613	66.1719	263.913	269.089	224.64	255.589	253.221
ENSMUSG00000029068	Ccnl2	1.98e-10	8.45e-09	1.49551	0.0831564	94.9515	103.772	121.297	104.504	89.8627	397.567	472.691	477.958	468.011	481.087
ENSMUSG00000030516	Tjp1	2.4e-08	2.09e-07	1.49557	0.112936	26.7139	37.7659	32.4555	29.4483	26.0258	124.952	155.842	121.563	181.539	110.127
ENSMUSG00000027070	Lrp2	0.00175591	0.00223344	1.49605	0.40458	5.02704	2.63152	4.00805	13.7088	1.07602	13.6778	19.0105	38.2636	13.6312	19.9409
ENSMUSG00000025898	Cwf19l2	1.89e-08	1.77e-07	1.49642	0.119052	24.1049	28.4187	35.5077	20.4938	32.0621	146.499	118.029	127.112	124.642	111.291
ENSMUSG00000005533	Igf1r	3.17e-06	9.95e-06	1.49691	0.221432	5.22598	7.52127	5.21211	9.8136	6.76961	27.7939	41.953	39.2143	33.5477	21.061
ENSMUSG00000027981	Rnpc3	1.77e-07	9.5e-07	1.49739	0.169124	24.2576	15.2053	28.0673	25.0066	27.7063	117.664	106.17	91.8386	107.475	112.981
ENSMUSG00000016487	Ppfibp1	3.75e-06	1.14e-05	1.49787	0.191562	5.77455	10.1098	6.2954	7.59452	5.15855	27.996	24.8409	48.9069	22.3642	44.9392
ENSMUSG00000004865	Srpk1	1.45e-08	1.46e-07	1.49805	0.107471	84.5801	81.4012	79.1494	61.6753	58.0222	327.406	333.942	253.725	406.5	318.166
ENSMUSG00000026648	Dclre1c	1.09e-05	2.81e-05	1.49832	0.27813	8.20008	7.66116	16.3573	8.5748	9.56966	47.4435	43.0461	49.6808	37.4637	48.8048
ENSMUSG00000027612	Mmp24	8.85e-05	0.000164337	1.49879	0.338747	2.14513	0.767625	0	0	0.702803	5.95897	2.88512	3.95762	3.02031	4.78107
ENSMUSG00000020954	Strn3	2.5e-10	9.64e-09	1.49904	0.0871922	84.3723	73.0975	93.5111	66.1743	80.7682	346.352	335.245	368.072	364.323	365.135
ENSMUSG00000035299	Mid1	1.05e-06	3.97e-06	1.49922	0.181516	23.5737	33.2334	32.3559	18.4326	15.4302	105.918	122.938	110.705	116.043	84.6324
ENSMUSG00000028018	Gstcd	1.06e-07	6.42e-07	1.50009	0.1685	9.71954	12.1792	11.9753	13.1065	11.2588	44.4739	55.593	45.9086	73.3388	53.6158
ENSMUSG00000004591	Pkn2	1.78e-09	3.41e-08	1.50029	0.0871711	118.588	180.319	133.008	165.812	167.152	750.364	667.483	682.979	706.402	598.438
ENSMUSG00000039046	Usp6nl	4.09e-09	5.97e-08	1.50081	0.099958	37.8565	46.4229	49.7758	42.6291	50.1536	195.106	154.167	233.613	231.879	217.541
ENSMUSG00000042207	Kdm5b	1.67e-09	3.26e-08	1.50133	0.107724	62.8445	63.8498	70.5414	64.212	72.9681	323.213	293.034	337.383	329.516	235.994
ENSMUSG00000020709	Adap2	1.46e-08	1.47e-07	1.50143	0.133845	16.2783	21.532	24.357	24.6275	18.0345	102.847	87.517	104.875	92.2738	87.1334
ENSMUSG00000026959	Grin1	0.0124162	0.0136328	1.50184	0.559128	13.3252	36.1712	1.06971	12.6111	10.5694	42.9713	68.5477	78.6443	23.0466	37.1774
ENSMUSG00000000184	Ccnd2	4.57e-08	3.37e-07	1.50195	0.151567	32.6091	37.8092	30.4003	36.6996	38.1437	123.794	167.774	166.772	207.554	140.819
ENSMUSG00000022710	Usp7	7.82e-11	5.15e-09	1.502	0.0863372	52.3896	58.0558	59.5925	54.0633	49.5882	256.076	254.81	247.031	255.522	223.253
ENSMUSG00000038831	Ralgps1	2.83e-10	1.05e-08	1.50241	0.0914811	69.0945	68.1124	91.1279	69.6259	69.9243	324.636	335.314	345.181	341.563	305.764
ENSMUSG00000022812	Gsk3b	1.17e-10	6.37e-09	1.50418	0.0800472	92.5321	103.285	87.0288	90.1337	85.9341	466.787	455.175	415.122	376.181	366.163
ENSMUSG00000034636	Zyg11b	8.5e-10	2.05e-08	1.50458	0.0993218	65.1244	58.5911	71.5664	67.9744	64.125	243.643	288.387	287.021	351.309	320.166
ENSMUSG00000042790	Rnf214	1.1e-08	1.2e-07	1.50463	0.130944	15.4574	18.7705	20.9942	20.3147	19.311	92.0944	101.607	73.2657	96.8455	73.785
ENSMUSG00000027580	Helz2	3.18e-10	1.12e-08	1.50573	0.0736952	276.121	317.357	355.915	329.722	242.46	1311.84	1307.15	1358.18	1516.64	1321.94
ENSMUSG00000090290	Tarbp1	1.73e-06	5.98e-06	1.50613	0.205734	11.7499	8.18288	11.7202	9.17589	7.36227	45.8485	63.6786	33.2575	55.1619	32.4815
ENSMUSG00000055013	Agap1	1.88e-10	8.27e-09	1.50696	0.0805186	100.818	115.591	109.029	108.225	94.5055	461.808	551.573	531.553	443.069	413.097
ENSMUSG00000028690	Mmachc	1.54e-06	5.43e-06	1.50728	0.181228	11.8954	13.0804	5.57937	14.266	9.7931	48.456	58.9214	38.1122	49.2815	51.6579
ENSMUSG00000014932	Yes1	1.48e-11	2.29e-09	1.50736	0.0754059	96.3598	111.397	113.762	108.783	113.662	496.665	494.904	487.628	480.702	500.457
ENSMUSG00000072294	Klf12	6.59e-05	0.000127441	1.50763	0.320629	15.7173	18.0372	27.9218	7.70363	16.6445	86.7008	76.8373	82.7309	70.1076	56.4549
ENSMUSG00000007850	Hnrnph1	3.38e-08	2.68e-07	1.50782	0.117894	125.978	96.6792	82.3602	90.8515	97.0903	396.444	529.35	500.422	504.1	320.597
ENSMUSG00000036473	Tbc1d24	7.06e-08	4.7e-07	1.50788	0.127117	83.4902	116.318	125.066	85.8937	108.89	375.289	615.021	460.277	543.464	377.202
ENSMUSG00000027288	Zfp106	7.21e-09	8.87e-08	1.50884	0.114428	27.2146	23.9791	22.7925	25.5177	19.0549	112.188	107.659	129.35	114.83	82.738
ENSMUSG00000027660	Skil	6.78e-11	4.83e-09	1.50959	0.0708307	226.891	280.992	297.526	237.827	263.246	1337.16	1131.63	1115.99	1177.21	1141.73
ENSMUSG00000026413	Pkp1	3.98e-06	1.2e-05	1.50962	0.20653	7.24179	5.9445	7.22315	8.06797	8.31881	36.0782	43.3852	33.6942	53.9546	17.9789
ENSMUSG00000105872	Gm9515	0.000304324	0.00047744	1.51007	0.369467	5.34084	3.50695	1.06547	1.01954	2.1035	8.81703	15.4061	8.31437	19.058	10.2877
ENSMUSG00000026577	Blzf1	1.26e-09	2.73e-08	1.51112	0.10022	41.3316	39.4737	34.5396	48.9249	44.6566	164.788	174.984	204.987	193.396	215.783
ENSMUSG00000022376	Adcy8	1.05e-07	6.38e-07	1.51232	0.132783	30.9769	25.3786	24.1827	33.2015	30.0987	155.249	166.895	148.105	86.8093	117.362
ENSMUSG00000044788	Fads6	1.21e-05	3.06e-05	1.5125	0.260924	7.26684	7.1578	5.0738	4.16276	4.29307	21.3396	40.4537	34.2904	25.6004	17.0572
ENSMUSG00000032413	Rasa2	4.04e-09	5.93e-08	1.51266	0.0970767	98.9799	111.328	106.137	85.2005	123.882	476.867	447.442	518.048	377.797	580.199
ENSMUSG00000021965	Ska3	3.32e-05	7.13e-05	1.51267	0.282667	1.44679	0.792914	0.542412	1.96809	0.178294	3.44639	4.01743	9.3058	5.82973	7.14671
ENSMUSG00000087370	Tmem170b	1.72e-08	1.66e-07	1.51329	0.118904	47.6536	44.7233	43.5901	52.0229	43.5639	222.904	289.858	193.786	219.03	154.695
ENSMUSG00000041057	Wdr43	1.47e-07	8.21e-07	1.5148	0.180676	16.5191	13.8669	13.9518	14.4284	10.8452	52.4354	70.7699	59.6705	79.0009	64.064
ENSMUSG00000112160	BC024063	0.0063678	0.00728672	1.51521	0.501127	3.81563	5.54271	6.73122	0	3.38353	13.4547	10.88	20.4958	10.2765	19.3812
ENSMUSG00000028233	Tgs1	1.28e-07	7.4e-07	1.51532	0.188272	6.18018	6.62344	4.95879	6.08291	5.81835	25.541	27.664	33.9422	26.7624	30.1235
ENSMUSG00000040651	Tasor	3.08e-09	5.06e-08	1.51615	0.117663	51.5993	37.6954	43.6768	39.8174	34.0893	190.993	204.852	189.328	184.82	173.202
ENSMUSG00000021945	Zmym2	2.56e-07	1.26e-06	1.51639	0.145968	12.3989	24.7012	23.0179	23.0409	20.087	96.9141	79.3387	119.798	76.8849	99.926
ENSMUSG00000005580	Adcy9	6.35e-09	8.05e-08	1.5167	0.113235	38.9019	37.843	31.6944	43.5242	26.6	186.092	166.73	159.838	151.038	149.934
ENSMUSG00000118124	Gm50139	0.0390057	0.0408159	1.51682	0.71747	10.7372	0	1.75747	22.7212	9.4618	25.2461	29.3651	9.42694	24.1176	30.2089
ENSMUSG00000032702	Kank1	6.34e-07	2.61e-06	1.51708	0.190843	11.9458	8.72401	7.94984	14.7956	10.5949	56.4746	47.2994	44.7878	66.4104	38.783
ENSMUSG00000027353	Mcm8	6.34e-05	0.000123448	1.51838	0.328815	3.20451	3.50695	4.26188	8.15635	5.88505	15.6414	26.7508	19.6674	30.1663	27.9656
ENSMUSG00000028838	Extl1	7.68e-07	3.06e-06	1.51847	0.209073	9.18954	7.45018	8.07964	9.59165	6.16236	36.3637	44.5299	50.8493	34.7362	28.8381
ENSMUSG00000049739	Zfp646	1.07e-09	2.42e-08	1.51875	0.0928619	51.1913	71.1216	62.3422	63.7671	55.0391	273.304	334.158	282.019	269.362	235.545
ENSMUSG00000038116	Phf20	1.88e-05	4.43e-05	1.51896	0.277906	2.60523	2.94224	3.95447	3.76671	5.24458	16.6788	24.082	10.6414	16.8998	27.8381
ENSMUSG00000070047	Fat1	9.7e-10	2.25e-08	1.51995	0.0942353	1650.48	1374.88	1439.78	1692.53	1237.86	7889.18	6747.2	6358.6	7007.33	5773.16
ENSMUSG00000056966	Gjc3	0.00768536	0.00868631	1.52156	0.51967	0.595638	1.30796	0.592307	6.56848	12.3906	13.4318	8.78395	12.8092	18.3201	11.7548
ENSMUSG00000028522	Mier1	2.56e-10	9.78e-09	1.52211	0.0831432	71.718	72.6489	76.9805	59.6428	70.6386	347.147	315.748	362.815	330.747	266.772
ENSMUSG00000083020	Gm15331	7.02e-05	0.000134942	1.52214	0.31028	3.20451	5.84491	3.19641	8.15635	3.15526	15.8707	29.7751	30.486	25.4107	13.4532
ENSMUSG00000024077	Strn	6.91e-11	4.87e-09	1.52508	0.0873326	64.3802	66.5937	57.5096	56.4222	60.255	307.859	286.622	265.075	279.316	271.544
ENSMUSG00000053774	Ubxn7	3.38e-09	5.34e-08	1.52566	0.108093	34.0043	43.6739	44.1126	42.2196	41.6807	172.034	220.857	234.69	166.851	167.05
ENSMUSG00000063659	Zbtb18	0.000487871	0.000720759	1.52576	0.345715	8.96453	17.3681	13.8602	10.919	53.9754	72.7271	55.3187	92.3629	60.3959	133.907
ENSMUSG00000026496	Parp1	5.11e-06	1.48e-05	1.52593	0.206347	4.53059	5.86985	3.84176	11.4926	8.42939	25.4013	37.2491	27.2553	36.1187	30.3591
ENSMUSG00000031403	Dkc1	1.79e-07	9.55e-07	1.52614	0.181981	8.86439	6.35536	9.69607	5.78384	6.34642	33.3453	31.333	38.3528	39.4721	34.1769
[truncated: 2,465 more rows]
