# Supplementary material for: Bifidobacterium breve UCC2003 Induces a Distinct Global Transcriptomic Program in Neonatal Murine Intestinal Epithelial Cells
Source: iScience. 2020 Jul 2;23(7):101336. doi: 10.1016/j.isci.2020.101336 (PMC7371750; doi:10.1016/j.isci.2020.101336)
Supplement: Table S10. Cluster Analysis on DEGs and Related Genes, Related to Figure 5 [file mmc4.xlsx]

## Sheet: Table S10
Table S10. Cluster anlaysis on DEG and related genes. Related to Figure 5.
Cluster	Score (Density*#Nodes)	Nodes	Edges	Gene UNIPROT IDs
1	6.716	68	276	P70365, O89090, Q8BUR4, P25425, Q3TTA7, Q9JKF1, P13405, O35618, P20444, O70494, Q925J9, Q62190, P21803, P01132, Q80YR6, Q80UV9, Q9JHD1, Q61026, Q64143, Q9JL70, O35608, Q01279, Q8CBW3, P62806, Q00731, P34056, Q8K4J0, Q923E4, P97929, Q4U2R1, Q9QZR5, Q60760, Q62077, P50652, P16092, Q08297, P97313, Q6PDQ2, P84228, Q5PSV9, B2RWS6, Q6VNS1, Q61521, Q60751, Q03145, Q3TYD6, Q6NZM9, B2RQC6, Q6ZQF0, P15208,…
2	4.48	26	68	Q62108, Q7TS75, Q8BSK8, O08586, Q8CHE4, Q8CIS0, O88572, Q02111, P23242, P12813, Q9EQD0, Q9EQY0, Q01147, Q9WVG5, Q570Y9, P16054, P01101, Q91Y86, Q8BTH8, Q9Z2A0, P39447, Q80YE7, Q8C050, P10637, P18654, Q9WV60
3	4.4	11	23	Q60952, A2AUM9, Q9D3R3, Q569L8, Q80Z25, Q64702, O35942, Q9R0L6, Q6P5D4, Q0VEJ0, Q6A078
4	3.775	72	167	Q60665, P36895, Q05909, P27512, A2A5Z6, Q9WV30, Q8BWW9, P10417, P70347, Q8BFP9, Q7TSG3, O55033, Q61214, Q6PDM2, Q9CR14, P70191, Q6PEE3, Q9WUL6, Q62210, O08863, P68433, P26041, Q62469, Q9WUN2, P48754, Q04750, Q9WVF7, Q9CQ37, Q8K368, P26039, O08553, Q03173, O08901, P15379, Q8BPZ8, Q91YM2, Q64261, P33609, Q62417, Q62448, Q60803, Q9QUM0, Q91WJ8, P23804, P00520, P22518, Q62167, Q8C863, Q80TQ2, P62484,…
