# Supplementary material for: Bifidobacterium breve UCC2003 Induces a Distinct Global Transcriptomic Program in Neonatal Murine Intestinal Epithelial Cells
Source: iScience. 2020 Jul 2;23(7):101336. doi: 10.1016/j.isci.2020.101336 (PMC7371750; doi:10.1016/j.isci.2020.101336)
Supplement: Table S11. Overlap between Cell Type Signature Genes and Differentially Expressed Genes, Related to Figure 5 [file mmc5.xlsx]

## Sheet: Sheet1
Table S11. Overlap between cell type signature genes and differentially expressed genes. Related to Figure 5.
celltype	n_signature_genes	n_all_degs	n_overlap_genes	overlapping_genes	overrep_pval	overrep_pval_corr	perc_of_sig_genes	gene_symbols
Stem	122	4461	37	ENSMUSG00000020140, ENSMUSG00000048027, ENSMUSG00000022816, ENSMUSG00000060586, ENSMUSG00000070304, ENSMUSG00000031626, ENSMUSG00000116373, ENSMUSG00000059336, ENSMUSG00000024597, ENSMUSG00000026430, ENSMUSG00000034177, ENSMUSG00000026639, ENSMUSG00000005087, ENSMUSG00000000142, ENSMUSG00000030029, ENSMUSG00000040274, ENSMUSG00000029130, ENSMUSG00000023886, ENSMUSG00000026610, ENSMUSG00000041961,…	0.0043052	0.0258312	0.3033	H2-Eb1, Mfge8, Lgr5, Rgmb, Fstl1, Scn2b, Sorbs2, Slc14a1, Slc14a1, Slc12a2, Rassf5, Rnf43, Lamb3, Cd44, Axin2, Lrig1, Cdk6, Rnf32, Smoc2, Esrrg, Znrf3, Aqp4, BC064078, Zbtb38, Myo9a, Lrp4, Arhgef26, Cttnbp2, Htr4, Sipa1l1, Rin2, Sesn3, Phlpp1, Itga1, Pcdh8, Nfib, Nfia
Tuft	494	4461	107	ENSMUSG00000079355, ENSMUSG00000115388, ENSMUSG00000068036, ENSMUSG00000025764, ENSMUSG00000000823, ENSMUSG00000000078, ENSMUSG00000001827, ENSMUSG00000002804, ENSMUSG00000003452, ENSMUSG00000010175, ENSMUSG00000012350, ENSMUSG00000014547, ENSMUSG00000015501, ENSMUSG00000018417, ENSMUSG00000019158, ENSMUSG00000020300, ENSMUSG00000020377, ENSMUSG00000020589, ENSMUSG00000020766, ENSMUSG00000020948,…	0.278159	1.66895	0.2166	Ackr4, Eppk1, Afdn, Jade1, Zfp512b, Klf6, Folr1, Nudt14, Ltc4s, Tmem9, Tmem141, S100a11, Espn, 1110008P14Rik, Gga2, Tmem51, Snrnp25, S100a1, Scand1, Ndufaf3, Rhog, Vamp8, Nradd, Pde6d, Galk1, Lect2, Bicd1, Prox1, Ehf, Wdfy2, Hivep2, Myo1b, Tmem160, Cpeb4, Fam49a, Klhl28, Aopep, Arhgef28, Jmy, Plk2, Slc4a7, Txndc16, Dpysl2, Cblb, Adcy5, Cpne5, Sik1, Pdpk1, Svil, Atat1, Ptprj, Avil, Hspa4l, Map4k4,…
Enteroendo	202	4461	36	ENSMUSG00000000562, ENSMUSG00000034656, ENSMUSG00000038533, ENSMUSG00000037664, ENSMUSG00000041235, ENSMUSG00000034612, ENSMUSG00000034724, ENSMUSG00000035954, ENSMUSG00000026153, ENSMUSG00000021303, ENSMUSG00000018339, ENSMUSG00000001901, ENSMUSG00000044938, ENSMUSG00000061143, ENSMUSG00000052727, ENSMUSG00000031303, ENSMUSG00000033902, ENSMUSG00000051359, ENSMUSG00000046432, ENSMUSG00000021587,…	0.82372	4.94232	0.1782	Cdkn1c, Gpx3, Bex3, Pcsk1n, Resp18, Sct, Adora3, Cacna1a, Cbfa2t2, Chd7, Chst11, Cnot6l, Dock4, Fam135a, Gng4, Kcnh6, Klhl31, Maml3, Map1b, Map3k15, Mapkbp1, Ncald, Pcsk1, Pde11a, Peg3, Phldb2, Plxnb1, Prnp, Rapgef4, Rbfox2, Rimbp2, Rufy2, Syt13, Tox3, Trpm2, Unc13a
Paneth	71	4461	11	ENSMUSG00000079114, ENSMUSG00000060487, ENSMUSG00000040152, ENSMUSG00000031465, ENSMUSG00000026834, ENSMUSG00000026531, ENSMUSG00000026405, ENSMUSG00000020102, ENSMUSG00000003436, ENSMUSG00000002992, ENSMUSG00000002900	0.825839	4.95504	0.1549	Defa42, Mptx1, Apoc2, Samd5, Thbs1, Angpt2, Acvr1c, C4bp, Slc16a7, Dll3, Lamb1
Goblet	420	4461	62	ENSMUSG00000004952, ENSMUSG00000005102, ENSMUSG00000013415, ENSMUSG00000015533, ENSMUSG00000019852, ENSMUSG00000020263, ENSMUSG00000021187, ENSMUSG00000021375, ENSMUSG00000021556, ENSMUSG00000022340, ENSMUSG00000022453, ENSMUSG00000023247, ENSMUSG00000024743, ENSMUSG00000025515, ENSMUSG00000026380, ENSMUSG00000026828, ENSMUSG00000026961, ENSMUSG00000027678, ENSMUSG00000027907, ENSMUSG00000028256,…	0.998978	5.99387	0.1476	Naga, Guca2a, Lrrc26, S100a11, Sh3bgrl3, Scnn1a, Ccnd3, Cmtm8, Krtcap2, Selenom, Sec61g, Tmsb10, Ggcx, Rasa4, Eif2ak4, Igf2bp1, Itga2, Arfgef3, Appl2, Tc2n, Kif13a, Golm1, Sybu, Syt7, Muc2, Tfcp2l1, Galnt5, Ncoa3, Odf2l, Rfc1, Dipk1a, Aacs, Sytl2, Ern2, Sytl4, Mcf2l, Galnt7, Slc10a7, Myo5c, Golgb1, Tulp4, Cog3, Dcbld2, Uggt1, Zc3h7a, Gcc2, Capn8, Nipal2, Sgsm3, Rasef, Edem3, Smim5, Plcb1, Tbc1d30…
Enterocyte	522	4461	68	ENSMUSG00000024503, ENSMUSG00000024044, ENSMUSG00000048473, ENSMUSG00000073420, ENSMUSG00000078439, ENSMUSG00000001348, ENSMUSG00000002992, ENSMUSG00000003420, ENSMUSG00000004038, ENSMUSG00000004815, ENSMUSG00000006360, ENSMUSG00000006711, ENSMUSG00000010307, ENSMUSG00000014361, ENSMUSG00000016427, ENSMUSG00000017688, ENSMUSG00000020173, ENSMUSG00000020405, ENSMUSG00000020590, ENSMUSG00000021182,…	0.999997	5.99998	0.1303	Spink1, Sult6b2, Smim24, Acp5, Apoc2, Fcgrt, Gstm3, Crip1, Tmem86a, Ndufa1, Fabp6, Amn, Cideb, Cst6, Prap1, Akr7a5, 2200002D01Rik, Apoc3, Apoa1, Rbp2, Reep6, Tmem37, Gstm1, Tmem253, Sco2, Gstp2, Epb41l3, Btln5, Dgkq, D130043K22Rik, Mertk, Hnf4g, Cobl, Snx13, Ccdc88c, Cast, Plec, Mylk, Pcsk5, Abcc2, Cubn, Slc23a2, Edn3, Pld1, Mme, Plb1, Ppargc1a, Rufy3, Bmp3, Slc13a1, Slc25a36, Farp2, Slc25a37, C5…
